# Supplementary material for: SNP-markers in Allium species to facilitate introgression breeding in onion
Source: BMC Plant Biol. 2016 Aug 31;16(1):187. doi: 10.1186/s12870-016-0879-0 (PMC5006257; doi:10.1186/s12870-016-0879-0)
Supplement: Additional file 1: — Table S1. Sequences flanking reliable single nucleotide polymorphisms (SNPs) in RF cDNA RF_ctgs conducive for genotyping using the KASP platform. (XLSX 244 kb) [file 12870_2016_879_MOESM1_ESM.xlsx]

## Sheet: Sheet1
Supplemental Table 1. Sequences flanking reliable single nucleotide polymorphisms (SNPs) in RF cDNA RF_ctgs conducive for genotyping using the KASP platform.
nd=not determined, U=unclear
RF_contig name	Selected for KASP assay	Workable KASP assay obtained for mapping CCxRF	Polymorph CR or CF (U=unclear)	Selected flank
RF_ctg_10353_77	yes	yes	CR	AGCTGGAAAGGTTATCGGGAAAATTTCTTTTATCGATCTTGCAGGAAG[C/T]GAGCGTGGTGCCGATACTACTGATAATGATCGCCAAACACGAATTGAAG
RF_ctg_1066_47	yes	no	nd	CGTTTGTGAATTAATTGAGAAAGTCTGCCTATAGTAATATGGCTG[C/G]TGCACTTGCCACAGGTAGCATGTCTGCTCGAGTCACTGATCATGCAAAC
RF_ctg_1111_60	yes	yes	CF	ACGAGGGGGGTGGATCAGGTGCTAGGGATATTCATATGGAGAACTTCACT[G/A]TTACTGTTGGTGGCCGTGATCTTATTCAAGACGGTTCAGTTACCCTTGC
RF_ctg_11815_230	yes	yes	CF	ATTCCTTGTAAATTGTTGATACCTTGACACCATTTATATACAAGAAGAGG[T/C]GGTGGTTCTGAATCAGCTGGTTTAATCCAATTCGGGAAAAGGTGTCGTTT
RF_ctg_11853_584	yes	yes	CF	GGTCATGGAATTGTTGGTGCACAGGTGCCTTTGGGTTGTGGGGTTGCATT[T/C]GGACAGAAGTATATGAAGGATGAGAGTGTGACTTTTGCAATGTATGGAGA
RF_ctg_11854_66	yes	yes	CR	AAAACTATCACCATTTATGCCATGGCCAGAAAACGTAAGCTCCCTGCCGC[T/C]GCTCCCTCATCTCAACCCGAACCCGAGGCTCAGCGCCAACGTCAACCTGA
RF_ctg_11860_1767	yes	no	nd	CAAAGATGGGTGTATCCAGTAGACAAAAAGCGTGTCAATGAATTTGGTTT[T/C]GGTGGCGAAGAAGAAGATAAAAGTCTTGTTGCCTCAAGCTCAGATGGAAC
RF_ctg_11861_1010	yes	yes	U	AGAGAGTTAAATGATAGGCTGATGATGGCTGAGCGTGCCTTTACTGATCG[T/C]GAGGGTCTCTTTGAACGACCATGGTACAAGCATTTGATATATGCACCATC
RF_ctg_11866_737	yes	yes	CR	TTGATCATGCTAAGACTTGTGTTTTGAGTGGGAAACATTATATTTACTAT[G/T]CTGATGAAACAAGGAGCATTGGTGCTGTATTCAACAATATATATGAATTT
RF_ctg_11867_396	yes	yes	CR	GATCCTGAATCAATGGGACCGGAAGTTCGAGATCTCATTGCTCAAGGGGG[G/A]AGTCTTCCGGTTACAACCACTAAAATTACCATGGTTGATCTACCACTTGG
RF_ctg_11868_349	no	nd	nd	TCTACTTCCCACCCCTCTTCCTCCCTCACCTCCCAACACGACGACTCTTA[C/T]TCTCACCTCTCTTCTTACAATCACCGCACGTCGATTCCCCAAATCCCCAA
RF_ctg_11870_476	yes	yes	CR	AGGAGGTTGAACGAGGAGAAAGGGTTTGCTGTTGCGGTCATGATGGATAC[T/C]GAAGGCAGCGAAATTCATATGGGGGATCTTGGTGGCGCACCTTCTGCTAA
RF_ctg_11876_1848	yes	no	nd	GACGACTTTCGTGAAGCCTACTCATGGCTGAGTCATAATACTGATGTAGA[C/T]GATAAGGTAGCTTCATGGTGGGACTATGGTTACCAAACAACAGCAATGGC
RF_ctg_11885_495	no	nd	nd	ACTGCAGATGATGTTGGAACTTATCTTGCTGTTGACTGCACACCCATGGA[T/C]GATAATGGCCGACAGGGGGAATTGGTCCGTCAGTTCGCTAACAACCAGAA
RF_ctg_11888_823	yes	yes	CR	ACAGCTGCTTTCAAGAATTTTATTAAGTGGGGAGACATTGAATTTCCACT[A/T]CCTTTTGGTAGAGTTTTAAGCCCTACTGAAAGATATATTCATGGACTTGA
RF_ctg_11889_163	yes	no	nd	TCTCTCGACGCTAACCGTAGCAATGGCGCTAAAACTGATAAGGGAATGCG[T/C]TCCGCCGCCACATGTCGCCGACTCAAGATGTACAACACCCGACCTAAAAG
RF_ctg_11897_655	yes	no	nd	AAAGGTCGGCCTCTAGAGATGTATTATGGGTATGTTTGGATACAGGTTTG[C/A]GATTGCTGCACCCGTTTATGCCGTTCAATACCGAGGAATTATGGCAGCGC
RF_ctg_11908_1038	no	nd	nd	CAATCATTCCCAAATTGCTTAACATATAAAACGCCTGAAGATTTTGTTTC[A/G]AAAGTAAGAGAAGCATTATCTAGTGAGCCTCAACCCCTTACTCCTGAGCA
RF_ctg_11913_666	yes	yes	U	CTGCAGTTATTGACTTTGATAACACGGATGCTGCCTGGAGAAAGTATGAC[G/A]CAATGACAGCAAGGGAACTTTTCAAGAAATTTGGCTGCTCAGAAAGACTT
RF_ctg_11921_803	yes	yes	CF	CAAGAAGTCGTGGGCGATGACACATCAGCCTTACAGTGTGTTCTCAACTC[T/C]GATGTTGAAAGGATTAAGTTGTTGGAAGAAGAAAGTCGTCTGCTTGCTTT
RF_ctg_11940_1291	yes	no	nd	AGCAGCTCTATATTCACACGCAGACCAGAATACTTATTCAACTGGATTGG[A/G]CCACAAGGTAGTGATTGTGGTATTGTAAATGTCAATATACCGACAAATGG
RF_ctg_11947_1252	yes	yes	CR	ATTGCAAAATTGCGAAAGTGCTTTGCTGGTTTGTGGAGTTTGGATGATCC[T/A]GAAGGTGTAAATGGAGCTATGGAAAGACCCGATTTGTTTGTTCTGAAACC
RF_ctg_11951_1025	yes	yes	U	CTGGATACAATCGAGTGGTTAGAACGATATCTACAAAAACAAGCTGTCCC[A/G]ATGGTGATAATATCTCATGACAGAGCTTTTCTTGATCAGTTATGTACAAA
RF_ctg_11955_188	no	nd	nd	CCGTTCATGCCCTTCGGACTCAAAGGGGTCGTGGAAGCCGCAGCGGTCGT[G/A]TACTGGGCCTACACCGGGTTCGACATGGTCGCCACCCTCGCTGAGGAAAC
RF_ctg_11964_3073	no	nd	nd	TACAAAGTGCTCGCCTCAAACCACCCAGTTGAAGACTTCCGCAACACATT[C/T]GCCAACCTGGCGCTCCCCATGTTCTCCATAGCCGAACCAGTTCCACCTAA
RF_ctg_11983_1154	yes	yes	CR	TATGTGGACTATGCTCTGGATGTTCCGATGTATTTTGTCTACCGAAACAA[T/G]AAATATATTGATTGCTCTGGACTCTCTTTCAGGGATTTCATGAAAGGAAA
RF_ctg_11986_1361	yes	no	nd	GCAGCCCAAATGCAGGATGCCCTAAAGCAAGCAGCTGCCATGGGCCATGC[T/C]AGTCAGGGAATGTACGATGGCAGCTACCAGAATCCTCCTGCTGCACCTCA
RF_ctg_11995_1748	no	nd	nd	ATATAAATATGTATGTATGGAGAAAAATGTGTAGAAATCCTTGCAGTTTG[C/G]ACCAATGCAGTGCAGCATTCTATCTGTCGGGATGTATTTAATTTCGCTTT
RF_ctg_12006_1177	yes	yes	CF	TGTCCTGTAGAATGGGTTGATTCTGAAGACCCATTGTTTCTTCTGTATAC[C/T]AGTGGAAGTACTGGCAAGCCCAAGGGTGTGGTGCACACGACTGGAGGATA
RF_ctg_12030_810	no	nd	nd	GAAAGGCTAATCTATGCCGAGGGTGCAGAAAATGGAATGGAATTTACAAT[T/A]GTTAGACCATTCAATTGGATTGGACCAAGGATGGATTTTATTCCTGGCAT
RF_ctg_12035_593	yes	no	nd	GATAATAATCCTATGGTGGTAGCAAATGCAGTTGCAGCACTTGCAGAAAT[T/C]CAAGAAAATAGCACTCAGCCAATATTTGAGATCACAAGCAGTACGCTTGC
RF_ctg_12043_1495	yes	yes	CF	CAATACGACATGAATAACCGTGACCTTCTAATGAAGTTCATGGATCAAGA[G/A]ACGGGTTTTGAACAGTATCCAATTGGAGAAATTTCCCGGTTTGATCTTGA
RF_ctg_12069_1671	yes	yes	CF	TTGAAAGAAGCTGGAATTCCTCATGAAGTTCTTAATGCTAAACCTGAAAA[T/C]GTTGAGAGGGAAGCAGAAATAGTAGCACAAAGTGGTCGTTTGGGGGCAGT
RF_ctg_12080_1091	no	nd	nd	ACACCTCCATACATGATGGTCGCTCTTAAAGCTGGCATTGTTACCGGAAT[C/T]ATCGCTCTTGCTGAAGGAATCGCTGTAGGCAGGAGCTTTGCCATGTTCAA
RF_ctg_12085_284	yes	no	nd	ACTTGGGAGCCCCAAACTACCACGCATGATGGAGATAGCTGTACCCTCAG[C/G]TTGCTTCCTGATGGAGAGCTTATACTCAGTGGCCGTGACCCGAAGCCATA
RF_ctg_12087_1018	yes	yes	CF	TATGGTAGCACCAGAGGCAAATGGTATTCCGGGTAATATTCAGATGTACC[A/G]GCCTGTTATGGGAGAGCCACCTGCTAACAAGGGTGCTCAATGATATATAT
RF_ctg_12093_836	yes	no	nd	TCACAGGATTTCTTCAAAAAGCAGCAGTTGAGAGAGCTAGCTCTCATTAA[C/T]GGAACTCTGAGAAGCGATGAAGTGGCGAGCATGTCTGGCTCAGTGTCGCC
RF_ctg_12094_691	yes	no	nd	AGCATCTGGCCTCCAAAGGCTGCAGAAAGGTCGTAGTTGTGAATCGTTCA[A/G]TAGAAAAAGTAAACGCCATACAAGATGAACTGAAAGACATGGATATAGTA
RF_ctg_12096_413	no	nd	nd	GTCTTCCGAAAATGACAGCTGGTTTTGGACTTTTCGCTTGGTCCGGGGTT[T/A]TATTGTCAACGATTGGGTTGTTTATGTTTTATAGGTGTAGTAGGAAGGAT
RF_ctg_12101_1140	yes	no	nd	GAGGACATTTCATTTTGGGAGGAAAAAGGTGCACTTCCATCACTTATAAT[T/C]GACAGCATGCGTGATGTGGTTCGAGTATTTGCCAATGGTCACCTTGCAGG
RF_ctg_12105_426	yes	yes	U	TGCTCTTTCCAAGATGATGAATTCTTATATCTTATCATGGAATATCTTCC[T/C]GGTGGTGATATGATGACGTTATTAATGCGGAAGGACACGTTAACAGAGGA
RF_ctg_12109_1469	no	nd	nd	CTTAAAAAGCGGAATCCATCATGCCTACATGCAAAACAAGCACGGGCAAA[G/A]CACGAGCGCCGACCCCAAGGACAGCGCCCAGATATTCACAATAATACAGC
RF_ctg_12112_500	yes	no	nd	GATGTGATGAAGTTAGATTTTGGAACACACGTTGATGGACATATAATTGA[C/T]TGTGCGTTTACTGTGGCATTCAATCCCATGTATAATCCATTGCTTGAAGC
RF_ctg_12113_1181	yes	no	nd	CCACAGACTATTCAAGCGTCGCTTGATGATGCTGGTTTATCAAGTTCCAA[T/C]ATTGACTGGCTTTTACTTCACCAGGCAAACCAAAGGATAATAGATGCAGT
RF_ctg_12128_944	yes	no	nd	GAAAAAGCTATGGTGTGGCAGAATTCCTGGGCATATAGCACCCGAACTAT[C/T]GGAGTGATGGTGATGGTCCATGGAGACAATAAAGGCTTGGTGCTACCTCC
RF_ctg_12135_113	yes	yes	CR	TCTGACGACGAAGTAATTGAAGAGAAGGAGCTTGATCTCTCATCTTCTGA[C/T]GTCGTTACCAAGTACAAGAGCGCAGCCGAGATTGTTAACAAGGCTCTTAA
RF_ctg_12137_676	yes	yes	CF	AAATCTTTTAATTCCGTGCTTGAATTTATCGAAGAATTTAGTGGTATGGA[G/A]ATGGATATTCCGAAGATACCAGAAACAATGCTTGAGCCATGGCAGCTTCC
RF_ctg_12143_954	yes	yes	CF	GTGGTTTCAGAACTACACAAACTCATTGACAATGTTACGTCAAACTATGA[C/T]AAATTCTTCTTCGGGGATGCTGCTAGAGAACTGTATGATTTCTTCTGGGG
RF_ctg_12155_761	yes	no	nd	TTGTGCTACAAGTAATTTCTGTATATTGAATGCTGCAAATCATATAATAC[G/A]AGGTGAAGCTGATGTTATGCTCTGCGGTGGCTCAGATGCTGCTATAATA
RF_ctg_1216_61	yes	yes	CR	GTTGTTTCCACTACTAATCCTGCAAATAATAAGGTTATTGCAGAGGTGGC[G/A]GAAGCATCAGTTGAAGATTACGAGGATGGCATGAAAGCTTGTCTGGATG
RF_ctg_12161_1197	yes	yes	CF	TTCAGCAAATGTACAAAATCCTTACAACGCGACAAGCAGCAAGAGCTCTA[T/C]TATCTTTGGGCGATTATTGCCAACGCCTTCGTGCACTCAGCTCTCTTTGG
RF_ctg_12162_1006	no	nd	nd	ATGGCCACAAACAGGATCGATATTTTAGATCAAGCTCTTCTTAGGCCTGG[A/G]CGTATTGACAGAAAAATTGAATTTCCTAACCCCAATGAAGATTCTCGATG
RF_ctg_12168_226	no	nd	nd	GCATTATGTTGTGTACAAGTGGACCAATCAACTGTAGCAGTGAAAGAAAC[G/A]TTCGGAAAGTACGATGATATTCTCCAACCTGGTTGTCACTTCTTACCATG
RF_ctg_12179_1606	yes	yes	CR	GTCGCTGTGACTCTTCTCCAAGCTGGACTAGCAAGACTTCAAACTTCCTT[T/C]GGCTCAGATAGGATCCCAGATGCTCAACTTCTTGCCCGCGCGGAACAATC
RF_ctg_12186_335	yes	yes	U	TTTGAGGCTGCTTTGAAATTTCTTCTTGGTGCGTCCCTTTCGGAACCTTC[G/A]AACGAGGAAACAAACCCATCGATTCAGATGATGAATTTATATTCTGAAAC
RF_ctg_12187_696	yes	yes	CF	CCAAACTGTATTATTCTTGCTGTTTCACCTGCCAATCAAGATCTTGCTAC[A/G]TCTGATGCCATTAAAATATCTCGTGAAGTAGACCCAAAAGGAGAGAGGAC
RF_ctg_12198_895	no	nd	nd	AAGGACTACCAAAGAAGACACAAGGTTTGTGAGACTCATAGTAAGGCGAC[A/G]AAGGCTCTTGTGGCGAAGCAAATGCAGCGGTTTTGTCAGCAGTGTAGCAG
RF_ctg_12200_709	no	nd	nd	GATGACAAAGCCAGAGATCAATTTGTTATTCGTGCTGGTACGTGGACTGA[G/A]GTTCTTTGGAATGACCCTAGGCAGATGGTGCCTGAGCTTGTATATCGACG
RF_ctg_12201_690	yes	no	nd	AGTCAGTTATGTCACCCGGGCATTCTTCAGGGCAAGTGTTGAATGGTTCA[A/G]CTAATCCAGGATCCCTACAACAGGCTCAGGTTAGAAATCAACAATTTTCA
RF_ctg_12204_1206	yes	yes	CF	TTTCAGCTTCGTTTCAGAGTGATAAAAGGACTCATCTTTTTGGCATTTGT[T/C]GCTATTCTTACCATTTTAATCACCATAACGCATATGACATTCCAAGACAT
RF_ctg_12225_1857	yes	yes	CF	TCTAAGGAGGAAACAATGGAATACGTGAAGAAGAATATGTGGAGTCCGGT[G/A]TATCCCACCTTGGTCTATCGACAGGAGTAAGCTCAGCATTGTAAAGATGG
RF_ctg_12230_262	yes	no	nd	GCCATCTCTTTGATCATTTCATGGATTCTTCGAGAACTCGCTGCTCCTCT[T/G]TTGGAGAAAATACCGTGGATAAATACATTTGCTCATCCTCCACCAAAAGA
RF_ctg_12234_1691	yes	no	nd	TGAACGAATACAATACAGCTACAAACATGACAGAGCAATTTGCATCTCTA[A/G]CCGCTATTGCTCAAAACCCAGGCAAAGTCCGTGATGATGTTCTTGCTGAT
RF_ctg_12251_574	no	nd	nd	TACCGTTATCAAGAAGTCATTCTTCCAGCCTTGGGTTTGAATCAGGGGTC[G/A]GAGTGGGACTTTGGGGTGTTCTCGGGCATAGTTGGCATTGAAAAACCAGA
RF_ctg_12252_1086	yes	no	nd	AGTAGGCCTAATATTAGGGCTGTAGCCCTTTCAGTGCCTGCATTTGTTTT[G/T]CTTATTGCTATTGCTTTTGTGTCGTGGTATGTTGTTGTTGGTCGTTCCGA
RF_ctg_12253_333	no	nd	nd	CAAGAGGTTTATGATGCTGTCGAGAAACCTCTTCAGCTTGCCCAGACTGC[T/A]GCAGTTTTGGAGATTCTACATGGGCTTATTGGTTTGGTGAGATCTCCGGT
RF_ctg_12264_1529	yes	yes	U	GTTTATTTCATTGAACAGGGAAAGAAGGAATGTTTTGCATCATGTTTGTT[T/C]ATCTGTTATGACTTAATTCGACCTGATGTTGCACTGGAACTTGCTTGGAC
RF_ctg_12268_249	yes	yes	CF	GCGGTCGAGTTCCCAAACGGATTCTCCATGAACGCCGCCGTCTGACCCGC[T/C]ACCTGCACTCCCGTATGGCTCCCGTTCCCATAATGCGCGTTGAACGCCGC
RF_ctg_12270_705	yes	no	nd	AAAGCAATACAGTATTCGATGGACTTGTATGCTTCCTACATTGTTGAAGG[C/T]TTGAGGCAGTGAATTCTCCCGGCTATAGCCTTAACGATCATTCAATAGAA
RF_ctg_12272_1084	yes	no	nd	TTTGCTCGGGAAACTATAAGAAGCATTGCAAGAAAACATGGGCTTGTTGC[T/G]ACTTTTGTTCCCAAGTATCGGCTAGATGATTTGGGTTCTGGATCTCATGT
RF_ctg_12297_418	yes	no	nd	TCAGCTCTTGGCGATGCTGAAGGAATCAGTAGACTTTCATCTCTTGCTAG[G/A]GATCAAGGGAAAAACAATGTTGCATTTCTTTGTTTATTTTTGTTAGGTAA
RF_ctg_12312_302	no	nd	nd	GCTTTTCAGATAGAATTGTGCCGTATGCTAATGGGACTTCTGTGGAATCG[G/A]TTGAGGAAGAATCTGGATCGTTGATTGGTGAAGACTCGGCGAAGTTTGAG
RF_ctg_12314_511	yes	no	nd	GAGTGCCTTGATAACATGGGTGATTGGTGTAAGAAGCATCACTCAGCTAG[T/C]GGATTGACTGAGAAGGTCCTTCATAGTACAGTTTCCGTGATAGATGCAGA
RF_ctg_1232_230	yes	no	nd	GAAAGATAATAGGAGGAATCCCCAGAATGACCATCACAAGTATGCA[T/C]CTTTCCAGTTCCATCATCAATAACTCCATAAATGCCATTCAATTGTGTA
RF_ctg_12330_1442	yes	no	nd	GACAAAACATTGGTCGATATTGGCCTTCGTACAAGGCATCGGGTTCTTGT[A/G]GCACCTGTGATTTCCGTGGAGAATACAATGAAAACAAGTGCCGATACAAC
RF_ctg_12337_1154	no	nd	nd	TGGAAAATTGGGCTTGATTACCGCCATGGGACTGGTCATGGTGTAGGTGC[T/A]GCATTAAACGTTCATGAAGGTCCACAAAGTATAAGCTACCGATTTGGAAA
RF_ctg_12348_1264	yes	yes	CF	AGCTCAGCAAGTGAGAGAGAGGTACGCGTTGGTAGATTACAGAGGCAAAA[A/G]GTTCGTGTTTCTAGAAATCGTATCCTTGATTCTGCTGCTAAAGTTATGGA
RF_ctg_12350_1003	yes	yes	CR	TACCCTTCTGGTCCTTACCTGCCTCCTTTCTACAGTGACCCTAATCAAAT[A/G]AGCTTCCCTATGTTACCATATAATGTTCCATATCAGCAACAGCCTCCAAT
RF_ctg_12356_497	no	nd	nd	CAACACTTTGCAAGTCTGAAGCCGGGTGATGTACTTGAAGTGAAAGGGCC[G/A]ATAGAAAAGCTCAGATATACTCCAAATATGAAAAAGAAAATTGGCATGGT
RF_ctg_12358_588	yes	no	nd	GAAGAGAGTAAAGCTTTGCGCGATTTTCATGTTGTTGATGTCGAACTTCC[G/A]GGGCAGTATTTTACTGATCAGGAAGTGGCACCTGATCATACTGTGAAACT
RF_ctg_12359_1184	no	nd	nd	GAACTGGTGATCTTGGAGGCACTGCAACAACTACTGATTTTACCAAAGCA[A/G]TCATCGACAACCTTTAAATTTTGTTCCGATTATATTAATTCATCGGTTGC
RF_ctg_12361_973	yes	yes	CR	AAGCCCATCCCTGTACATTCGAAAACACCAATAAACGTGGATGAACTTCT[A/G]GGCATGTCCAGGCTGAGCATCGATGAATCAAATGCCGATGCTTCCATGCT
RF_ctg_12372_835	yes	yes	CF	ACGCCTCCCAAAAGAGTTTATGCAACTAACCAGAACCGTCATCTGTATGA[T/C]AAGCCTGTGAAAATATGCAACTAAATATTTGTTTATTCCTCTCCACCATA
RF_ctg_12383_1241	yes	yes	CF	GGTGGTAATAGGAAACTGTTTCTCATTGTGGCCTCAGATCTCATTCAAAC[G/A]CTTGAATCCAAGTTGCATCTTAAACTTTCACCTAGGAAAACATTCCTTGG
RF_ctg_12387_329	yes	yes	CF	GAGGATGGTTATGCTCGGTTAAAAAGATGCATATTGATTGGCGATCATCA[C/T]CAGCTGCCACCTGTTGTTAAAAACATGGCTTTTCAGAAGTACAGTCATAT
RF_ctg_12393_887	yes	no	nd	TCTTCCGATAAGACATCGCCTGCTGACAAGGGAAAAACCGAAATTTCCGA[A/G]AGAACCGAGGTTGCTTATGGTCCAACAGTACGGCGCCGTACCACATTTTG
RF_ctg_12398_330	yes	no	nd	TATTTTTGGGATACTTTGTTGGATGCTGATCTTGAAAGCGATGCATTGGG[T/C]TGGCAGTATATTTCAGGTACTCTTCCAGATGGTCGCGAGTTTGATCGCAT
RF_ctg_12402_810	no	nd	nd	TCAGAAGAATTTTCACATGAATGGGATAATAAGAGATTAAATGCAGGAGA[T/C]GTAGGAGGCTACTTTCCGCACAGGGCACATGAGCGACACCCTTATCAAGA
RF_ctg_12408_880	yes	no	nd	TTAATGAGTTTCTTATTTGCTACTATAATGTTCGGAGGAGTAGGGATATA[C/T]GGATATGCTATGTTTGGAGACGCAACAGAATCTCAGTTCACGCTTAATAT
RF_ctg_12419_578	yes	yes	CR	GAAAGATTCATACAAGCGCATAGAGAGACTGATGCAGATATCACTGTTGC[T/C]GCATTGCCAATGGATGAAAAGCGTGCAACTGCATTTGGTTTGATGAAGAC
RF_ctg_12420_125	yes	yes	CR	GGTGTTGCAATGGCTGATTTTGATCCTTGTTCAGACTATTATGTTTATGC[G/T]TATCTGAATACACCTGCAGTTCAAAAGGCTCTTCATGCAAATGTTACAAA
RF_ctg_12422_644	yes	yes	CR	CTGCTATAGAGACATATGTGGATAAATTTGCTGCATCTACTCCAGCTCTT[C/A]TGTTTAATCTGGAGCTAGATACGCTGCGTTCTGACTTGGGTTTGCTGGGG
RF_ctg_12425_795	yes	no	nd	ATGGATGTGAATTCTACTTTAAGAAGCTGTCCTATATGCCGAAAGCAATC[A/C]CATTTTGTTATTCCGAGCGTTATTTGGTACTCTAACAAGGAGGAAAAGCA
RF_ctg_12430_293	yes	yes	CR	TTTCCTTTTGCTGCTTCACTCAAGAAGCTTGACCTGCAGTTTACATTTCT[T/C]AGTACTGAAGACCATTGCGAACTTATTCAGAAATGCCCTAATCTTGAAAT
RF_ctg_12437_1020	no	nd	nd	AATTTAAAAAGTTTAGAATTGTCTGACACTGAAGTTGGAAGCAGTGGTCT[G/A]CATCATCTATCTGGTCTAGGCAAGCTGGAGAGTGTAAATCTCTCTTTTAC
RF_ctg_12440_2900	yes	no	nd	CTGTTTATAATGCTCGTCTGTTTTCCGGAACTCATACTTCCAACTATGTT[T/C]CTATACATGTTTCTGATTGGAGTATGGAATTACCGATATCGCCCTCGGTA
RF_ctg_12449_504	yes	yes	CR	GTCTTGGACCATCAAAGAATTCAGTTGATTGCACTGATACGTTATTATCG[T/G]ATACATCAGAACTTTGTCATGGTAAATATTTTGCTAATGAAAATAGAATG
RF_ctg_12453_205	yes	no	nd	TGGAGACCTCGACGACTGGGTGGTGGTCTAGGTTCTACTAGGATTGGAGG[T/C]GATGATCTTAATCAAAGGATATCTGGAAGGGAAATACAATCATCTGGAGG
RF_ctg_12466_531	yes	yes	CF	CGGCGTCTCCACCAGCGTCTGGCGCGGGGCACGGCTCCGGGACATTTTGA[G/A]AAAATGCGGTATCATGACCAAAAAGGATGGGGCCATGAACGTCTGTTTTG
RF_ctg_12474_1108	yes	no	nd	GCAGATCCTGAAGGTGGTCAACATGGAGATCTGTATGTTACTATAAGGGT[T/A]CGAGAGGATCCAGTATTCAGAAGGGAAAAGGCTGATATTCATGTCGATGC
RF_ctg_12477_722	no	nd	nd	TTTGATTGGCTTGTTGGTTCACAATACAAACCACTGGAGCTTTCCAAGTC[A/T]GACTGGGCAGCAATAAAAAAGTCGCCAGCATGGTCAATTGATTCATGGGG
RF_ctg_12486_1736	yes	yes	CF	GATTCTGCTACCGATGGTATAATACAGGAAACGATCCGTGAAGAATTTGA[A/G]AACTGCACAGTTGTGACAATAGCTCATAGAATTCATACTGTTATAGACAG
RF_ctg_12491_852	yes	no	nd	CTTGGTTCCCAAGTAACAGTAGTCGAGTTCGCCTCCGACATTGTCCCAAC[C/T]ATGGACTCCGAAGTCCGCAAACAATTCCAACGCATGCTTGAAAAGCAAAA
RF_ctg_12493_848	yes	no	nd	TCCGTTTCTGTGCTTAGGGCTTGGTTATTCGAGCATTTTCTTCATCCGTA[C/T]CCAAGCGACGTGGACAAACATATCTTAGCCAGACAAACTGGTCTCTCTAG
RF_ctg_12506_455	no	nd	nd	CAGTTCTTGAACTCGATGATGACATAATGATGACATGTGATGATGTGGAG[C/A]GAGGGTTTAAGATTTGGAGGGATCATCCAGATAGAATAGTAGGGTTTTAC
RF_ctg_12507_964	no	nd	nd	TACAACGCAAACGACACTCTCCCAATCAGTGTGTTCATGCTCATCCCTCA[G/A]TTTTTCTTCGTGGGGGCAGGGGAAGCGTATATATACACGGGCCAACTCGA
RF_ctg_12511_420	yes	no	nd	TGCAAGATCGAGAGACTGGAAAATGTTACGTGTGTCGTATGCACCTTGAG[C/T]CACAAATTTCCTCTCAAACTTGTCCAGAAATTCGAGGTAGAGCAAATCTT
RF_ctg_12519_344	no	nd	nd	CAGTGAGTAAACAGTCGGTGTCTAAAGCTTATTGCTCCTGGACCTTGTCC[A/G]AGGCCCTTGTGTCATTAAAGAGTGAAGTTTGTCAAAAGTTGCTTTTGGTC
RF_ctg_12520_905	no	nd	nd	ACTTTTAGGGTTGGATACCCGATTATGACTGATGCGCTTGATGCTCTTTA[C/T]GACAGGGTAAAGTCAAAAGGTGTCACGATGACAGTGCTTTTGGCCAAAGC
RF_ctg_12527_732	no	nd	nd	TGGAGTCAGGTCCTCAGCAGAAAGGTATATCTACCAGCTAAGTTATCACC[C/A]GAATGTGGGGATGGTCAGCTTCCACTTATTGTTGCAATTGATCTGCAACC
RF_ctg_12529_331	no	nd	nd	TCCCGTTCCAGCCACCTTATCACCTTCACGCAATGCTCGTACTGCCTCTC[T/C]TCCGTTTCCCTTTTGTCGTTCTTGTTGGGATGGTTTGGTTTCGTCGGCGT
RF_ctg_12540_1690	no	nd	nd	ACTGTTGTATTTTGTGCAAGTGCTAGCATTCCTTCAGATATCTATTTACG[G/T]CTTCTACTGGCTGGAGCAGCATTATTGAGTGCTGCTTTGGCTTATGTACT
RF_ctg_12542_1768	no	nd	nd	GCATCTATTGCTCCCTTGGTGTTCAGCTGTTTGGCGGACTTGTGAACGCT[G/A]GTAACCCAAAATTAGAAGCAACCGATATGTTTGATAACGACTACACACTT
RF_ctg_12549_473	no	nd	nd	GAGCTTTGGCCACAGGATGAAAGGGAACTGAAAAGGCAGAGGCGAAAGCA[G/A]TCTAATAGAGAATCTGCACGTAGATCGAGATTACGGAAGCAGGCTGAGTG
RF_ctg_12559_781	no	nd	nd	GAGCGTCAGTATGGAAAAGTATCATCAAGAGAATTGGTGCAAGCAGTACA[C/T]GATATGCTTTCGGCTGCAGGGATCGATATGGATGCTGGGAAACAGACATT
RF_ctg_12562_252	yes	yes	CR	GATGGAGATTTGTCTGTGAAGTTGCATTTTAAAGCACGGGCATTCTCAAC[A/G]TCAGCAAAAGAGAAACTCGAGGCAGCTGGTTGCACAATAACTGTACTGCC
RF_ctg_12563_122	no	nd	nd	TCATCCTCCTCTACCATCCTCTGCTGCGAAGACACCCTAGGCCGTCGTCA[T/C]CACCACCACCGCCGTCGCCACCTCACGGATCCGCCTCCACTTCCACCAAC
RF_ctg_12575_646	no	nd	nd	GTACGTTCATCGAGGCCAGTCAGAGGTCGTGGTTCACCAGTTGGTGGTCG[T/C]GGATATAGTCGTCCTGCTCCCTATAGAGAAAAGCGGTCTTACATGGATGT
RF_ctg_12578_566	no	nd	nd	AAATGTCCGAGGCAGTCAAAGACTTGCCACAAGGCAGTGACGCCGAGAAT[A/G]TAGAGGGTGAAAATAGCCAAGCATCTGTTCCAGTGGCTATGCCTGATTTA
RF_ctg_12583_743	no	nd	nd	GCACTTGTTAACATGTTTCAGTCACAAGTTGAAAGACAAGAGAGCAACAC[G/A]AAACAAGTTCTTGAAGAGAGGTCCGAGGACGACGTGGACAAGGCATGTCT
RF_ctg_12593_1647	no	nd	nd	AATTGGGTGAAGGGAAGTATGTGCTTGTTAAGGATCCAATTAAGCCACAG[C/T]TGAGGATTTATCAAGTGCCTGCTGATGCTTTTGAAAATGATTATATGGAA
RF_ctg_12598_972	no	nd	nd	TGCTATAACTTCTACCAATCAACTCCAACAAAACTAGCTGGAGAAAATTA[T/C]TACTTTCACCCTGGACAGGACATGAATGTAGGTACATCTTGGAATATATT
RF_ctg_12599_743	yes	no	nd	GATGCCCTCATACGCTTGTTGCCATTGATTGGTTCATCTAGCATCAGCAC[C/T]GCATGTTTAGTAGGTGTAACTGGAGTTTTAGCACCAGTTCTTGAGGAGAC
RF_ctg_12611_570	no	nd	nd	TACTACATACATACGAAAGACAAAGCAGCTAAGCGGCTCGCTCATCTTTA[T/C]GTTGCGACCATATTATTGGGAAGTCTTTGCTGGCTCTTTGATCGGATCTT
RF_ctg_12615_292	no	nd	nd	ACTACACTTCTACTCTTCTTGCTGATTGCTACCGATACCCTGATCCTGTT[T/A]CTGGCCAAATCAACCATGTTTATATTGATGCTGTCAGATCTTACTTAGGT
RF_ctg_12623_534	no	nd	nd	TTTGATATGGAGCCACACAGTGAAAATTTTGGAGCATATAGCAAGTTGTG[T/C]CGTGAAAGAACAAACAAAGCCATGGTTAAAACACGGCAAACCCAGGTGTA
RF_ctg_12627_714	no	nd	nd	ATGCTGTTTATTAGGCTGGAAGATCCACATATAGCTCCTGCAATAATGTC[C/A]GCACCACCACTGATAAACTTAGAAACGCTATGCACCACCACATCCGCCCC
RF_ctg_12632_553	no	nd	nd	AAGGATGCTGTTCGTGATGGTCTTAGATCCGTTAAGAATACAATCGAAGA[T/C]GAGGCTGTTGTTTTGGGCGCAGGAGCTTTTGAGGTAGCTGCAAGACAACA
RF_ctg_12640_84	no	nd	nd	TAGGGGTTGAATATACAAGTCATGGCTGATGAACATGAACGAGTTGAATC[T/C]GAGGAGCAAATTGATCTTGATGGAGAAAATGACATGGATGATGAAGAAGA
RF_ctg_12642_788	no	nd	nd	GTGATGGGTGACAATCGCAACAATAGTTATGACTCCCACGTATGGGGTCC[T/C]CTTCCTTCAAAAAACATACTTGGGAGGTCGATATTCCGATACTGGCCACC
RF_ctg_12647_400	yes	yes	CF	CATCCCTACAAACAAACATGCAGTGCCTGTAAAAGCACTTAAAGCGGATG[T/C]CAGCACAGTAATTCCAATAGGTACTGACAACTGGTTTGAAAAAGATGACT
RF_ctg_12651_576	no	nd	nd	TGGTACCCTTTCACTGAAGATGCAATTCAACAGATTAAAAGGGACATGAT[T/C]ACCAAGCTTGTGATCTTACCTCTTTATCCACAATACTCCATATCAACAAG
RF_ctg_12658_73	no	nd	nd	CATCCAATCCTAAGAAAACCATGGCGCTTCCTTTAAAATTCACATCGAAC[C/T]CCTCTAAGCAATTTCAGTTTACCCTCTTTCCTCCAAGCCCCGGATCAACC
RF_ctg_12659_741	yes	yes	CF	AAGCGCCTATCACATGCTGCTTTTGGAGAGGCTATGCTACACACTATTGG[A/G]TATATTTATTCAAGACAAGCTGCAAGAGCACTTGGAAAGAAAATTTATTT
RF_ctg_12662_571	yes	yes	CF	AGGAAGGAGAGCTATGAGTTGGGTGATGGAGATTACTTGTACACTCCCAG[C/T]GGGGATGTGCATAGAGTCAAGTATTTTGAGGACACCGAGTTCTTTATAAG
RF_ctg_12666_937	yes	yes	CR	TTTCCATATCCTCCTGTTGAAAGCTTCTTCGAACTTCTAGAAGCAGTTGT[T/C]GAGAATCCAGCACCTCGTGCCCCTCCGGACAAATTTTCTGAAGAGTTCTG
RF_ctg_12674_784	no	nd	nd	TCTTGTTGTAAGGCTGAAGGATTGAAAGTCACTTGTTTACTGTGTTATTG[C/T]TCGGAAGGAGACAACATGCCAGACTCTTTTCGAATGGCTGAGGCGGCTTG
RF_ctg_12677_2179	yes	no	nd	TGTAACCATGCTAGATTCAACATCTTTTTCTCTGTTCTCCTCTGAAATTT[T/G]GCTTTAATTGTTGACCTTGTTTGCCTCATTTACTTATTCCCATGACTTTT
RF_ctg_12679_629	yes	yes	CF	ACGCTATGGCAAATGGTGGAAATGCATGAAATGGTACCTGGAAAAAGATT[C/T]GATAGATATCATGAGCTAGGACAGCATGCATTTGGAGAAAGATTAGGACT
RF_ctg_12685_140	no	nd	nd	GTCGACGATGAGGTCAGAGGAAATGCAAACAATAGATCTGGTGTAACTTC[G/A]GAACCGATCGCTCCAGAAACAGTTGGATCTACCGCTGTAGTTGCCGTTGT
RF_ctg_12688_964	no	nd	nd	ATGCCTACTGAAGAAACCTTGGAACAGGACGACGAATCATATGTTTTACC[T/C]GTGTTGTTGCGCTTTGAAGGACATCCAGAAGTGGATGATGAGGGTAACAT
RF_ctg_12696_162	no	nd	nd	ATGGAGCAATCAACTGAACTTGGGCTGGAACAGAATGGGTCAAAATGCTA[T/C]GATGATGATGGACGACTAAAAAGAACAGGAACTATGTGGACTGCAAGTGC
RF_ctg_12697_206	no	nd	nd	GTGGGTCGCCTCGATGCTGCCGGCGATTCATCTCCAGCGATCGTTGAGGT[T/C]TCAGACGCCATTCCTCTTTCACACTCGAAAATCGGGCTCTTGCCTTCTCT
RF_ctg_12699_1330	no	nd	nd	GCCATCGCCGTCGTCCCTCAAGAACCGTGTTTATTCTCAACCACGATTTA[T/C]GAGAACATAGCATACGGACGGGAGTCTGTGACGGACGCCGAGGTCGTGGA
RF_ctg_12705_451	yes	yes	U	CTTAAACTGGTACCCACATCAAATGGCATATACAGTGACGGCAATGTAAC[G/A]TATGGTGGATTCTCTGACAATTTAGTAGTGGATGAGAAGTTTGCAGTTCG
RF_ctg_12708_442	no	nd	nd	TTGTTTGCGGTAAAACTAATATTGGATGAAAAGCAAGGGTTGCTTGATAA[G/A]AGAATGAGGGAGAGAGCGGTGGAGCTTAGAGGGATTTTTACAAGATTGGG
RF_ctg_12710_462	yes	no	nd	TCTTATCAGGGGAGTGATGCTATCAGACAGCAGTTGGAGATCGATGCTCA[C/T]GTTGGCGGTGTTAATGATATAGCATTTGCTCAACCAGAAAAGCAACTATG
RF_ctg_12711_1313	no	nd	nd	AAGAATACTACAGCCATGGATAATTATCGTAGGATATTTGTGCCTCCTGG[T/C]GTCCCTCTTAAACGTGAGAAAAATGAACCGTTAAGGGTTAATATTCTCTT
RF_ctg_12715_252	no	nd	nd	GGCCCTTTCCTTCCCGAAATGCACTTCCACTTCCCATTTTGCCCCTACCC[A/G]GAGACTAGCTTCGTGTTCGTCGCTCAATCTTGCACCCAGACGATTTTCTT
RF_ctg_12716_1864	yes	yes	CR	CGATTCAAGGAATATCGACATTCTCCAAAAAGAATTTCCCCTCTAAATCG[T/C]ATCTATGCTCAGCTCTTTATGAAGACCTATTACTTTCACAGTGAATGAGT
RF_ctg_12717_807	no	nd	nd	CGTTACTTATTCAACTTTGATCACTTGTTTGAAGAGATGTAGAAAGTTCG[G/A]TAGTGCAATAAATTGGTTTGAGAGGATGTACAAGACTGGAGTAATGCCTG
RF_ctg_12718_233	no	nd	nd	ATTGAGAGCGATGATGGAGATGGAGATTACGATTTTGTGGATAATGATTC[G/A]GATGGGTCCGAAGATATTGCTTCGCACAGGCAGCAGCAGAATTACACTAT
RF_ctg_12720_827	no	nd	nd	AAAATAATATTCCATCAATTTCTTCAACTGGGGTGAAGGTTATAACATTC[A/T]CAAAGCTACTCGATCAAGGTCTCAATAATATCCAACCACATGTTCATCCG
RF_ctg_12721_1392	no	nd	nd	GGACTTTACTGTACAAGTCTACTGCCACATCCATGGCTTTCTGATGGTTG[T/C]ACTATGATTATGTCTTCTATATGGGGTAGCACTCAAGCAATCATTGCAGT
RF_ctg_12730_1477	no	nd	nd	GCTAGAAATTTTTCAACGCCTCCACCTGTTGCGAGGAAACCATACCCAAA[G/A]TCTTCTGATTCAGCTCCCAAATCAGCAGCAGTCTCCTCACTCGCTGCTCC
RF_ctg_12735_473	no	nd	nd	CTTTTCAATATCTACGATGATTGGTTGAAGAGTATCTCATCGTATACTGC[C/A]TTCTCTCGTCTCATTCTTATACTACGTGCACTACATGTGAACAATGAAAA
RF_ctg_12736_739	no	nd	nd	GAGAAGGCTGCGTGGAAGTATAGCAAAGAAAATGGTATTGATTTAGTGGT[G/A]GTGAATCCAGGAACAGTGATGGGGCCTATTATTCCACCGAGAACTAATGC
RF_ctg_12747_761	no	nd	nd	GGTTGCCCACCAACTGCTGAAGCCTTGCTTTATGGAATTCTTCAGCTTCA[G/A]AAAAAGATCAACAGGAGGAAGGATTTCCTCATGTGGTGGACCAAGTGAAG
RF_ctg_12761_73	no	nd	nd	TTACTGTCAGCACTGATGGGAAATTGAGCTTTGTCAGTTTGACATTTTGG[C/T]GAAAGGTGATGGCTAGATGATGAAATATATGTTAACCAGTCGCGTCTACG
RF_ctg_12763_651	no	nd	nd	GGTACACATCCACGGAGCACGCAAGTGCCACCAACTCCACCAGCGGTCTC[C/A]GAAGAAATAGTAGCAAAAGGAAGTTCACAAACAGCCACCTTTGCACCATA
RF_ctg_12764_954	no	nd	nd	CTTTGCATGTATTGCTCACTTGGTGTACAGCTATTTGGAGGAATTGTCAA[C/T]CCTGATAATCCTGATTTGGAAGCAACCGAACTGTTTGATGCCGAATACAC
RF_ctg_12773_289	yes	yes	U	TCGAAGGCCTCGATAGCTGCTGGGACATTTTCAGATTGACTGTTGAGAAG[T/A]ACCCTCAGAACAGGATGCTTGGACGTCGCGAATTTGTTGATGGAAAGGCT
RF_ctg_12782_529	no	nd	nd	AACTCTGTGCTATTCTTTGCTGTGTGGATGAGTTGTTTTGTGGAGAATAG[G/A]ATGGTGTCGGCAGAAAGAATAAAGCAATTCACTAATATTCCTTCAGAAGC
RF_ctg_12783_1320	no	nd	nd	CAACTGCAGCATCCTCTACCTCCTTCTCAAGTTGGTGCAAACCAAATTAC[G/A]ATACGGCTGCATTATATTGATGGGAATTACACTGTGCTTCCTGAAGTTGT
RF_ctg_12784_1301	no	nd	nd	GGAACTAAAATTTCAGTAAACCCACTTGTACTGTGGGGATGGGCTGGTCT[C/T]TTGATTAACGCTATCAATAGCATTCCTGCAGGAGAGCTTGATGGTGGTCG
RF_ctg_12786_521	no	nd	nd	GTTCGTGTGATGGCAATGGTGAAATTCGTCTCTGGAATGTGAACCAGTAT[G/A]CATGTGCACGCGTAACCAAGGGTGCATCTGCACAAGTAAGGTTCCAGCCT
RF_ctg_12788_1561	yes	yes	CR	CATCTGGAATTTTTGTATGATCAGTCACCGGAGAGTATGAGAAGTATGGC[C/T]ATAGGGTTATTTAATCTTGCAGGGTCGATCGGGAGTTATATGGGGACTGC
RF_ctg_12816_162	yes	no	nd	ATGGACAATAAGCTTCTTCAGCTTTATATATATGAGAAGACGAGGCGACC[C/T]GATAGATTTTTTGACATTGTATATCATGAAAACTCTCGTGTCCTCCTTCA
RF_ctg_12823_1553	no	nd	nd	ATTATATGCTTGATATTTTGTTTAAAACTTCATTTTGGGATTTTGAGAGA[G/C]ATGCATGCTCCTACAATTGTACAAAAGGAAGGGTTTGAGCAAACGGTAGT
RF_ctg_12828_1089	yes	yes	CF	CGTTCTATATCAGGAAATAGATTATACCAAAGAAGCAGCTAATTCTGAAC[T/A]ATTTGCTGAAAACTTTAAAAATATGGATTATGTAAAGGTGCCAAGCATAT
RF_ctg_1283_218	yes	yes	CF	CGTGCATTTTTAGCCACCAACCAACTCAAGCCTTATGATAAAGCAAGAAA[T/C]GCTTTGGCTCTTGCTCTTAGTCCGGTTGTTAGAGCTCTTATAGATCCAG
RF_ctg_12833_1063	yes	no	nd	AGCAATTTTCCTGTGATACTCAAAGAAGTAAATGAAAAATTCTTAAATTC[C/T]GGGATTGACCGAGTTAAAGCTAATCTGCAAAGCCGTGTTAGAAAAGGAAA
RF_ctg_12840_269	no	nd	nd	GTGATTGAGATACCATCAGATTCTACTTTGGCAAATGCGGTCGAAACATT[G/A]TCAAAGCACAAGATCTTGAGTGCACCTGTAGTTAATGTAGAGGCACCCGA
RF_ctg_12841_528	no	nd	nd	AGATTGGAAGCATTTCAGAAGGCGCAGTGTGTGAAAGTTAATCCTGATTC[T/G]CCTCAGAAACAAGTTCGATTTCTGACATTAACAGGTGGGAAAAAATTGTT
RF_ctg_12844_1576	no	nd	nd	TAATTCACGATATAGGACAAAATCCACTTCCAACATATCATCTCCTCAAA[G/C]TTCTCCTATTGAGCCTGTGAAATCCTTAGATGCAAACCTGGGATCAAAAA
RF_ctg_12852_298	no	nd	nd	TGTACCTTACTTAATGATGTTCCAGGAGAGTATTATTCTTCTTTAGATGC[T/C]AATGGAAGGAGAAATGATATTGAGCAAAGGCCTGAACTGATCAAAGGAAG
RF_ctg_12854_933	no	nd	nd	TGATCATACTGGAAGCAGTGAGAATTATAGCAGTTGCTTTATCTCCAGTT[T/A]CTCCTAGTTTATGCCTGCGAATATATACACAGCTTGGTTTTTCCAAGGAT
RF_ctg_12867_407	no	nd	nd	AGATAGAAGTGAGAATACTGGGAATGGAGGCGATGATCAGAGTGCAGTGT[A/C]TGAAGAAGAATCATCCGGCAGCGAGGTTAATGGGGGCATTGAAGGAGCTT
RF_ctg_12871_496	no	nd	nd	TTCACGAGCCCATTATATGGGATTTGGTAGCTGCTTATAATAATCTGAGG[T/C]TAGATAGTATTCCAAGCAGCTCAGGTGCCACACAAGTTGATCCGGAAATA
RF_ctg_12886_522	no	nd	nd	ATCAAAGAGATGCATAGGGATGAAAATGTTGAGTCAAAAGCTGAGGTAGA[G/A]GCAAGTTCCGGATTATGTAATAGAACTTTGGAGCAAAATACTCAACCTGT
RF_ctg_12891_1545	no	nd	nd	TTGATAAAGAACTTAATGCTAAAATTTCTGATTTTGGATTGGCTAAGCTT[C/A]ACGAGGATGATCACACTCATATTAGCACTCGAATTGCTGGAACCATAGGT
RF_ctg_12892_1190	yes	no	nd	TCTGCTTTGACAAGAGCACAGCAAGAAGTTGATAGCGTTCTAAATGGAAA[A/C]CTTCCAAAATATGAAGATATCAAGGAGTTGAAATACTTGATGCGTTGCAT
RF_ctg_12901_380	no	nd	nd	GGAATCCAATGTAGTTTGAGACAGTTACTCGAATATGGATATTTCCATGC[T/A]GACCCTCATCCTGGAAATCTTCTTGCTACCCCGGATGGAAAACTTGCGTT
RF_ctg_12906_578	no	nd	nd	CCAGCTTCTAGTGGCATTATGCAAACAATGGGACGAGATAAGCGATTGGA[A/G]TATGCTGCATCATTCGAAAATTGTTATTTCTTTAGACTTCTATACTATGC
RF_ctg_12915_1060	no	nd	nd	AAAGCAATTGGCAAGGTTGATGTCCCACAAGAAGCTTTTATGGCTGTACT[G/C]AGGCTGGAGAAAGAGGTTCTATAACATGATAATTACCATCTCTATCTCTG
RF_ctg_12918_1086	no	nd	nd	TCTTGTGTTCTGGAAAGGTATACTATGAGTTAGATGAAGAAAGGAAGAAC[G/A]CTGGACGCAAGGATGTAGCTATTTGCAGAGTTGAACAACTTTGCCCATTC
RF_ctg_12919_161	no	nd	nd	CGTAGCCCTAAACCCTACAAAATTACCGCATCTACCTTCTCCGATCCTCT[C/T]GTCCTATCGATTGCCGAAAAGCTCGAAGATTCCAACCCGAACCCGTCTCA
RF_ctg_12921_427	no	nd	nd	CTCATCTTAGTTCCTGATATGAACAGGAAATCTTTGGCACGAGAAGGATC[G/A]AAAAATGCCATTTGCTTCGCTGCAGTATCATATGCTGCAACTCTGAATGG
RF_ctg_12926_490	no	nd	nd	ATCAAGGTGCAAGAGCATGCTGGGAATGAAAAGTCCTGTGTTTGGCATGC[A/G]CCAGATTATTCAGATGGAGAGGTTAAGGAGGAGATGTTTTGTATTCGCTT
RF_ctg_12936_923	no	nd	nd	CTTGATTTAACTGAGGAAATTTTATTGCAATTTGGGTTTAAAAAATATGA[C/G]GTTAATCTTTCTACAAGACCAGAGAAATCAGTAGGAACTGATGAGATATG
RF_ctg_12942_702	no	nd	nd	TATGTGAGTACACATGATGTAGGATATTGGGCGAATAGTTTTTTACAGGA[C/T]TTGGAAAGGACATGTAGTGATCATATTAGACGAAGGTGCTGGGGTATCGG
RF_ctg_12948_232	no	nd	nd	CCATTTTGCAATTTGTGTCGAGTTGGGAATGGACTTGGTGTTGATTTCTT[T/C]CACTGTATGAAGTGTAACTGCTGTCTGGGAATGAAATTACAAGATCACAA
RF_ctg_12951_293	no	nd	nd	ATTCGCCTTTTTGATGTCAACTCAAATAGCCCTCAACCAGTGCTGAGCTA[T/C]GACTCTCATACTAGCAATGTGATGGCAGTTGGATTTCAATGTGATGGCAA
RF_ctg_12953_505	no	nd	nd	AAGAGACGAGGAGTAAAAATTCCAGGTGGAATACTTCTCTGTGGGCCTCC[C/T]GGTGTGGGAAAGACTTTATTGGCAAAAGCTGTGGCTGGTGAGGCTGGAGT
RF_ctg_12982_549	no	nd	nd	TGCCATAGAAACATGGTAGTTCATCGTGATTTGAAGCCAGAAAACTTGCT[G/A]TTGGATTCAAAGTGCAATGTCAAAATTGCAGATTTTGGCTTAAGTAACAT
RF_ctg_12999_1061	no	nd	nd	CCTAAAATCACTGATATTGGGCTTAAACCAAGAAAGATAAAAAAAGTTGC[G/A]GTTATTGGTGGTGGTCTGATGGGTTCTGGCATAACCACTGCTCTTATTCT
RF_ctg_13001_1742	yes	yes	CF	CCAGAAATCACTCACCAAAGGCTATTGCCTGTGATTGTTACTGCTTCAAA[G/A]GACAGGGTACCCAACATAAAATTCAATGTGGCGAAGGTGTTGCAATCTCT
RF_ctg_13003_974	no	nd	nd	GGACTTAAAAGCAAATATCAGTTACTGGCTACAATAGCAGTTGGGTTCAC[G/A]AAAACTGCATCGATACTAGTGGCCACTTTTCTATTAGATCGAGTTGGTAG
RF_ctg_13011_777	no	nd	nd	ATCCAAGGACAAGCAAATTTGACGGTGGAAAATCTGCGCAATTTTTCAAG[C/T]AGTTTGTCGGCTGCAAAAACTATTGATGTGGATCATATATTCTTACCAGC
RF_ctg_13017_1360	no	nd	nd	ACTCTTCCAGTAGATACATACAACAAACTGGTGCAAGTGTTTCCTGATTG[T/C]GAAGTATCTATGGGACCTGGCATCCACCGTACAAGTTCTAGACTAGAGGA
RF_ctg_13023_279	no	nd	nd	GGATTCACTCATCACGATAGAAGGTATAAAAGCGATCCAGTTGTCATGAA[T/C]GAAATTGCTGGTGTGCCTAATAACTCTCAGAAAGCTCAGGAAGAAACTTT
RF_ctg_13030_1307	yes	yes	CF	GGAGGAGCAACATGGTTAGAACCTGACCCCATCGACCGTTGTTTCACTGA[C/T]GGCAATTTAGTGACTGGTGCTGCCTGGCCTGGACATCCTCAGTTCATTTC
RF_ctg_13033_450	yes	no	nd	TCTTTTAAAGCTGTGGATGGAAGTTATGTCTTCAACAAGGGGAAGGTTCA[T/C]AAAGTCCCTGCTACGGATATGGAGGCACTTAAGTCTCCTTTGATGGGTTT
RF_ctg_13037_640	no	nd	nd	GCTGGCTTTATGGCAAATATTGTTTCTTGTGCATATTTTGTGCCCTTGGA[T/C]GTGACATGTCAGAGGCTAATGGTTCAAGGTCTTCCTGGGGTGGCAAGAT
RF_ctg_13051_2466	no	nd	nd	CCATCTCTTAGAACAGTCGCTGCCATGGTTCCTATGAAAAGTCCAGCATC[A/G]GCAGCATGGGGCCCTGAAAGGGCTTCTTCCACCCCAAATTCCAGATCAGG
RF_ctg_13063_406	yes	yes	U	ATCGACCTTGGCACCACAAACTCAGCTGTCGCTGCCATGGAAGGAGGAAA[G/A]CCTACCATCGTCACGAATGCGGAAGGTCAAAGAACGACTCCATCCGTAGT
RF_ctg_13068_2265	yes	yes	CF	CCTCGACCTAGGTTACCAGGATGGTGGAAGTGGTACTTCTGGGCATGCCC[A/G]GTATCATGGACATTGTATGGTTTATGTGCTTCGCAATATGGAGATATCGA
RF_ctg_13071_145	no	nd	nd	CAACTGACCTCGAACTCTCTAAATTCAGCCCACTCTTCGTTTTTGTCTTC[C/G]AATTATTCTTTTCTTAGAGCCGCAGCCATGTCTTCTGCTCTCAATAATGT
RF_ctg_13076_407	no	nd	nd	ATGAGATGGCCTACAGTATAAATGGAGAAAACTATCACTATGGTACACCT[G/A]TAAACCCTGCTGCACCAGATAGAGTTCCAGGAGGTTCTTCCAGCGGATCC
RF_ctg_13081_1176	no	nd	nd	AGAAGTACAAGGCATTTACATACTTAGACGAGGCCCATAGCATCGGTGCA[G/A]TTGGCAAATCAGGCAGAGGTGTATGTGAGCTCTTGGGTGTGGACCCTGCT
RF_ctg_13088_846	no	nd	nd	TCCTCGACTAACAAAAATGTGGACCCATCTTGAACGTCAATCTGGAGGAA[A/G]GGTTAAGGGTATGGGTGAGAAGCAAATTGAAGTGGACAAGCGTATCTTAC
RF_ctg_13090_84	no	nd	nd	GTTTATCCATTGGGAAGGACAAGGGTGGAACTTAAAAAATCCGGTGTTGT[G/A]TTTGATTTAGTACCTCCACCCACAAAAGTTAATAACTTGATTTTTGGACG
RF_ctg_13114_1039	no	nd	nd	GTGCTGGGTTAATAGTTTCACGTGCCAAAATTATGGACCCTGACAGTGGA[G/A]AAATGAGAGATGTACTGTACAAAGGGATGGCATCAGAGTTGTTTGTGCCA
RF_ctg_13122_2163	no	nd	nd	TTCAATGAGACAAACATTGTGAAGCAACTTACTAATGAAAACTTAATCGG[T/C]AGTGGAGGTTCAGGGTTGATATACAAGGTATCTCTTCGAAATAGGACTGA
RF_ctg_13124_453	no	nd	nd	CTAATTGTAACCGTGTTTGAGATCGGAAAGGAAGAGGTGCCTTCTTTTCT[T/C]AAGAGAGAGCATGAATTCAGGTTCCTAGCTGTCATTCCTGAAAATTTAGA
RF_ctg_13126_666	no	nd	nd	AGAGCAGCTGCAAACAACAACAATGGATGAAGTTTCAGGAAAGAGAAGCG[T/G]AATAGATCGCACAGTGATAAAGTCTTCTTGTCCCGAATCATTAAGAACAG
RF_ctg_13140_305	no	nd	nd	GAGTCGTTTCTGATCAAGTATTCTGATCACAATGATACAGTAACCATCAT[T/C]GACCCTGAGAGGGAGTATGCAGTTAAAGCACCAACTAAGCATCCGATTTA
RF_ctg_13147_271	no	nd	nd	AATTCAGAAAAGATCAATAATACTAAAAAAGAAATTTCTCTTATGGAAGC[T/C]AAATTGCAGCGAATGTGTGAACTACTGAAAGAGACTATCACACAAACAAA
RF_ctg_13152_336	no	nd	nd	CCGTATTTACCAGAGGAGATGAGGAACCCAACTACATTTAAATGGATGCT[T/A]CAAAATCCTCAATACCGGCAGCAGCTGCAGGACATGCTAAACAATATGGG
RF_ctg_13157_1019	no	nd	nd	TCACATTTAGCGCATAAAATGGGTTCTGAATATCTTGCCAAGCTCCTCTC[G/A]AAGGAGCTGGAAAATGTTATAAGAGCACGCATTCCTAGTATCACATCTTT
RF_ctg_13159_645	no	nd	nd	AAACTTGGTCAGTTATCTTCAACAAGATCAGATTTATTCCCAAGAGAATA[T/C]GTAGACGAGCTTGCCAAACTACAGGATAGAGTACCTGCATTTTCACCTGA
RF_ctg_13160_1040	yes	yes	CF	AGAGACAAGCTCCTTCACCTCGAGGAAGAGCTACACAAACGGGTTGTGGG[A/C]CAAGAACCCGCTGTCCGAGCAGTCTCCGATGCCATCCAGCGATCTCGGGC
RF_ctg_13162_1121	yes	yes	CF	TATTACAATCAGGTACTGGGATTCAACCTTACAGAATCAGGGTTATTCTG[C/T]GTTCTTCCCTGGCTTACAATGGCAATCTCTGCAAATGTTGGTGGTTGGAT
RF_ctg_13179_1070	no	nd	nd	GGCGGAAGTATTCTTAGGGGAGTTTTAAAAGTGAACCAGTTAATCGAAGT[T/G]CGACCTGGAATTGTACTCAAAGACGAGAGTGGCAACATCAAATGCACCCC
RF_ctg_13186_593	no	nd	nd	TGAAGGTAAGTGGTGATGATTTTATCTTGATGTGGAATTGGCAATCAGGC[T/C]TGTAGGGGTTTTGAGGCAGCACAGTGATGATGGCAAATGTAGAGGATGGT
RF_ctg_13192_178	no	nd	nd	AAAATTGTCCGAGCAGTAAACCGGCTACTGCGTGAAAAGTCTATAAAGAC[T/G]AAGGTTGGTGCATTTTCAGTATTAAAGGAACTTGTTGTTGTCTTACCAAA
RF_ctg_13238_676	no	nd	nd	TTCCGGCAACGATTAGAAACCAGAGATCAAGAGGGTGACCTTGAACAACG[C/T]CGTGCATTTCAAAAGCTTGTATATGTTTCAGCACTTGTTTTTGGTGAAGC
RF_ctg_13253_1042	no	nd	nd	TACTTCAGACCCAAAATGCTCATGAGGTTATACTTAAGCAATTGAACTGT[G/A]TCAGCATCGCCTCTCCTCCCGATTTAGAGTCATGGATCAAGATGGCAGAA
RF_ctg_13275_333	no	nd	nd	TCTTCCTCAGCGAGTAACATATTTGGTAGATCAAGCAGAGAGGAAGATGA[C/T]GAAGAGGCTTTGAAATGGGCTGCTCTTGAAAAACTGCCTACTTATGATAG
RF_ctg_13280_492	no	nd	nd	ATTATTCTGGAGCTATATGCTCAAGGAAATATCATTTTGACCGATTCTGA[T/G]TTTACTGTCTTGACGCTTCTTCGCTCACATAGGGATGATGACAAGGGGCT
RF_ctg_13282_393	no	nd	nd	AGCTTTGAAATTTCAACGCCAAAGTTTCTGCATTCTCCTCTCCTCGAACA[C/T]ATACCTGGATTCGAACCAGAAATATCAGGACAAGGGCATGGGCAAGATAT
RF_ctg_13290_355	yes	yes	CR	GAGGTTTCGAAAGCGGGAGTAATTCAGGAATGTAAAAGGCGGAAGCATTT[C/T]GAGAATAAGCAGGAGGAGAAGAAGCGGAAGCTTCGAGAAGCTGGAAAGAG
RF_ctg_13302_112	no	nd	nd	ACTAGATATTGATAGAAGCAAGATTGGCGAATTATGCGATTTACTCTACA[A/G]GAATTATGGGACAACCATGGCCGGAATACGGGCTATTGGCTACTCATTCA
RF_ctg_13304_484	no	nd	nd	TATGACTATTGCTTTCCAATTAGCTGTTTTTGCATTAATTGTGACTTCAT[T/C]AATCTTACTTATTAGTGTACCCGTTGTATTTGCTTCTTCTGATGGTTGGT
RF_ctg_13305_1335	no	nd	nd	GAAAATGAGGAACAAGAGCCGCAGATACCTGAAGAGTTCATTTTTGACGC[C/T]GAGGGAGGTCTTGTTGATGAAAAACTTCTTTTCTTTGCACAACAAGCACA
RF_ctg_13319_989	no	nd	nd	AGTATAATTATGGGTGCATACGCAGCTGTGGTTACATATCAGGAGTCATC[T/G]ATGAAGTTGGGCCTTGCCTACATTGTATCTTCACTGGCTATATATGATGA
RF_ctg_13326_707	no	nd	nd	GCGGTTGTACGAGGACGGAAAGCTGGAAAAGACCTTAGAAGGGGTCAGAA[G/A]AGTGGATCCCACTTATTTGTGCCGCAATTGCGGTGGGGCTAGGTTTGTGC
RF_ctg_13331_586	no	nd	nd	TTTGTCAAAGGAGCAGCTCTCTGATTTCCAGGCTGTTGTTTTTACTGATA[T/C]CGGCTTGGATAAAGCAATTGAATTCAATGATTATTGTCACAACCATCAAC
RF_ctg_13334_226	no	nd	nd	CCAGAGAACTTTCTGTTGTACCCTCCTGAGGCATGGCTCCATGTTCCTTA[C/T]GACGTCAAGATTATGCCTCACCATGTTAAGGTTCCTTCAAGTCTGTTTAA
RF_ctg_13336_988	no	nd	nd	GCCTATACTCCAGGAACCGAACCCTTCAGCTTATGGGAAGGTCTCGATCG[T/G]AAAAGTGCAGAGTATAAGAGTCTCAAAGCTGAGCGATCAGAGGTTTTATG
RF_ctg_13339_398	no	nd	nd	GTCGTCCGCCGCTTGCTCGGTTTCCGTCAGGGGATTTTGTACTATCGGAT[C/A]GAGCTATTACTTCGCACGATTTGATTCATGCTACGTCTCAGATTGGTGAT
RF_ctg_13342_828	no	nd	nd	AAAGATATCGAGAAAATTATTGCCGCTGTTCCACCAAAACGACAGACGCT[G/A]CTTTTCTCTGCCACAGTTTCAAATGAGGTCCGCCAAATAAGTAAAGTTGC
RF_ctg_13372_511	yes	no	nd	TCTACGACCATCAGATTTTAGTGATTTTGATCTCATACTAGCCATGGACA[A/G]GCAAAATAGAGATGACATACTGAGTGCATATGAGAGATGGAGCTTTAAG
RF_ctg_13398_552	no	nd	nd	GGAGAGTATGTGCTGCATTGTGTGGAGGTTAAGGTGATGGGCGTGCCTGA[T/C]GATGGAGAATTCTGTACAGATGAGGGAGGAGAAGGGCATGAAGCAGATTC
RF_ctg_13401_453	no	nd	nd	TGCAAGCTTCATCTCACAGAAGGAGGACTACATGCTGATGTTAATGGAGA[C/T]GGTGTTCTTGATCATGTTCAGGCTGTAGGAGGACATGGAGCTGAGCAAAC
RF_ctg_13422_722	no	nd	nd	ATATGGGCAAGCGGTGTAGTCTTCAACACAGTCTACAGCCAAATGAACAC[C/A]ATGTTCGTTCTCCAAGGTCAAAAGATGGAGCCTCACCTCGGTCCTAAATT
RF_ctg_13424_454	yes	yes	CR	TGAAAATGCCATATCAGACACAGCAAGTGAAGACTGTTCAGATGTTATAG[T/C]AGTTAATGATTCAGTGGCGATACTTGGACATAATGAAGATGGAAATATTG
RF_ctg_13430_974	no	nd	nd	TTGATCAACCTTCTGATGAGTTCCTCTTCACCGGGTCTGATGGGGAGATC[T/C]GCATATTCAGAAGCGGATGCTAGAATTTCTATCAGACCTCTCAATCGTGT
RF_ctg_13434_265	no	nd	nd	TGTTTGATGCAAAAGGCCAGGTACTTGGAAGGCTGGCATCTCAAATAGCA[G/A]CTGTAGTTCAAGGCAAGGATAAACCTACTTATACACCCTACCGTGAAGAT
RF_ctg_13468_676	yes	no	nd	GTTCGTCTCTCTTGGGGTCGCAACCCTGCCAACAAACAGAGAGATTTTAA[T/C]AATAATCAGTGGAACAATATATACTACGGAGGGCAATTCTACAATGGATA
RF_ctg_13471_304	no	nd	nd	GAAGCATCGATATCAGTATGGATTATTCCGACTTCAGCTGGGAAGAGAAC[G/A]CATTCAATGATGGTATTGGGCAGAAGAAACTGAAGAACAATGCAGGAGAG
RF_ctg_13485_1511	no	nd	nd	GCCGTTGTATTGCAGGTGCTACAAGAACGAGGGGAGAGTGCTTCACGCCA[T/C]GGCCGTGCTACCTTTTCAGTTTTACTCTTTCAGGATTTGGCAGTGGTGGT
RF_ctg_13486_203	yes	yes	CF	TGCTGTCCTAAGGACAAGGCTATCAAAAGATTCCTTGTCAGGAACATTGT[T/C]GAGCAAGCAGCTGTAAGGGATGTTCAAGAAGCTTGTGTCTATGAGGAATA
RF_ctg_13488_794	no	nd	nd	AGTGTTGATCCTAGTCTGCCTGTTCCGGTTAGAATCGTAGATCCTTCAAA[G/A]GATTTGAATTCATATGGGCTTGGAAGTGTTGACTGGAAAGAAAGGGTTGA
RF_ctg_13494_175	yes	yes	CR	TCGCAGCAATTTTCAGGCCTTAGACGCTCCTTTTCAATTTCATCTTCTTC[C/A]AATTGTTTGTTTTTCAAGAACGCGCAATCTCAAATCCGATTTTCTTCTTC
RF_ctg_13496_143	yes	yes	CF	TCACTCCACTCATCAATAGAGCAAGTGTTTATAAAGAACCAAAAAGAATC[C/G]CAGCTTCCTTCTCCTCGACTGCATCATCTTCTTCTTCACTTTCATTTCCT
RF_ctg_13497_383	no	nd	nd	TTAGCCACTATTAAGGTCTTTTTACATTTAACAATGTCCATGACCGATGT[T/C]CATCAACAGGTCTATGAGCGTATAAAATCCCCCTTACTCACTTTAGTGAG
RF_ctg_13499_386	yes	yes	CF	TCCAACCGAATGGGTGGAGGCGGTGGAAACACAAGAACTAAGAAAATATT[C/T]GTGGGAGGTTTACCTCCAAATTTGTCGGAAGAAGAATTCCGTAGCTATTT
RF_ctg_13505_65	no	nd	nd	AGCAGATGCAACTGTGACTGTTGTTCATTCGCGTACTCCTGATCCAGAAA[A/G]CATCATCCGAGAAGCTGACATTGTTATAGCTGCAGCTGGGCAAGCAAATA
RF_ctg_13508_750	no	nd	nd	GCTATTGCCACGGCGCGTTTTGATGCTCAAACTGGTGCTGATAGGGAAGT[T/C]CAGCGTATCCTTATGGAACTACTTAATCAGATGGATGGATTCGACCAAAC
RF_ctg_13509_97	yes	yes	CR	GCTATGCCGTATCCAGCAGCGATGGTGATGCCGCCGCCTCCGTATGCAAC[T/C]GCACCGCCTCCATTCATCCCGTACCATCAGGCGTCGCCTGCGGGAAATCA
RF_ctg_13521_527	no	nd	nd	ATCAAATCTGATATATACAGTTTTGGAGTAGTGCTTTTGGAAATTATAAC[T/C]GGGAGGAGGGCAATTGATGATTCTAGAATTCGGGGTGAACAAAATCTTGT
RF_ctg_13530_362	no	nd	nd	CTCATGGCTCCCTTGTATGCTATTACTTCCTTTGTTGGCTTGCTGGATAT[C/T]CAAGGCAGCAAGACTTTCTTCACTTTTCTCGAATCTATCAAGGAGTGCTA
RF_ctg_13538_172	yes	yes	CR	CATCTCCCAATTTTCTCCCCAAAACAACCCTTCGTCTCCAAAAAATCTCT[A/C]ATCCTCCCAATCTCTTCCAAAGATAAAGAGAATGGATCGGACCTCAATTC
RF_ctg_13539_1587	yes	no	nd	CTTTGTTATGTAGTTTATATCAGTGCAGTGCGTATGAAGTATTTCTATGG[C/T]AGTGCCTGGTACATGCATGTATATATTCTAAAACAATACCTGTCTTACTG
RF_ctg_13561_178	yes	yes	CF	GACCTCACCACCACCCAGACGAAACCATGGCCCACCACCACTTGTACGGC[T/C]GGGGCGGCAGCAGAGGCAGGGAGAGGCTGAACCCATCGTTGCCTTGGATC
RF_ctg_13567_419	no	nd	nd	GTGGCTCTCCTGCTATCTGTCTTAACAATCACGAGGAACTATTTCATGCT[C/A]GCGGCCAATCCAGCTTTCATGTTCAGCTGGAGCAAAATAAAACACGAATG
RF_ctg_13574_424	no	nd	nd	GATTCCGTGATCAGTAGTACAAAGAAAGCACTATCAAAAGAGAGCACCGA[C/T]AAGGCTGGCCAAGAAGCGTTGAAAAATCTCTTTCGAGCAGCTGAAGCATC
RF_ctg_13576_1217	no	nd	nd	GAATCACATTTGTAACAGGCAATCAAGACAAGACATGCAGGGTATGGGAT[A/T]ACCGTAACCTCTCCAAATCTTTAGCTGTATTAAGAGGAAATCTAGGGGCG
RF_ctg_13580_293	no	nd	nd	AAGGAGACATTGGCTGAATTGTACATTATTGACAATCAGTATGAGAAAGC[G/A]CTGGCTTTATTTGCAGAGCTAATGAAACCAGAGATATTTGAGTTCATCGA
RF_ctg_13584_1159	yes	no	nd	GTTATTTTTACCATTCTTGGTGCACCGTTAGCGGTTACTTATAGTATTCC[A/T]TATGCAATGATTTCTTCTCGCATCGAGCCTTTACGTCTTGGTCAAGGGTT
RF_ctg_13590_447	yes	yes	CF	TGTGATGGGATCCTTAAGCTGTTGGACTCTCACCTAGTCCCTTCCTCTAC[A/T]ACTGCAGAGTCCAAAGTATTTTACCTCAAGATGAAGGGTGATTACCATAG
RF_ctg_13602_270	no	nd	nd	AATGTAGACGATGAATCTCAAAAATCTTTGTTTTATTGGTTCTTTGAGGC[T/C]GCTGAAGATCCTGCTTCTAAACCACTTGTTCTTTGGTTAAACGGAGGGCC
RF_ctg_13628_98	no	nd	nd	AGCCACTGTCATTGGCACAGTATCGAATGAAGAAAAAGCAGCTCAAGCAG[C/T]AGAAGATGGCTGCCACCATGTGATAATGTACACCAAGGAAGATTTTGTTT
RF_ctg_13636_903	no	nd	nd	TGGAAACCAGGTTTATAATAATGCAACAAACGGGAGAGCATTGAATCTAG[A/G]GCAGAACTCACTTCCAAGTTATGATTTAGAGGATATTTTGCTGCAGCTGT
RF_ctg_13654_555	no	nd	nd	GAATATTGCAAGACAACTGAGAACTGGTACTGCCTTTCCAAGACATTGGC[A/T]GAGAAGGAAGCTCTTGAATATGGTAAAAGTCATGGACTTGATGTTGTGAC
RF_ctg_13657_231	no	nd	nd	GTTCCAGCCAAGATCGAGGAGATAAAGAAGGGTGGCGAGAAGGAGGATAA[A/G]AAGGATGAAGGTGTGTTTGGAGGTGTTAAGAATTTCGCCGCTGGATTGAC
RF_ctg_13670_748	no	nd	nd	GTGGCGTGTTAGGCTACGCTGCATTCGGGAACAATGCACCTGGCAATTTT[T/C]TAACGGGTTTCGGATTCTATGATCCATTTTGGCTTGTCGATGTTGGCAAT
RF_ctg_13672_1090	no	nd	nd	GATAGGCAACAAACTCCAAGAACTGAAACTGCTAGCTGAAAAATTAGACC[T/A]CGAGCACCGATACGAACTCGAACAGCACCATTCAGTTAATAAAAATGAAG
RF_ctg_13675_525	no	nd	nd	GAGGTAATGGAGGAGGATCTCGTGGTGGAGCATGCTATACATGTGGAGAG[A/G]CAGGACACATGGCTAGAGATTGTGAAAGTGGTGGACGTGGAGGCAATGGC
RF_ctg_13677_195	no	nd	nd	AGGAATTGGTGCTTTCAGATCTTCCAAGCTCTTGCTCATGTGCACAGTCA[G/T]GGCTATTTCCATCGCGACCTTAAACCTGAGAATTTGCTATGTACAAAAGA
RF_ctg_13678_241	yes	no	nd	GTGCTGTGGATGAACTCCAGATTATTCGAAAACATCAGGAATCTGCCTCT[A/C]GACTTTCCCCAGTAGAAGAAATCCGAACCTTGCTTGATCGCAGTGTTAGA
RF_ctg_1369_268	yes	yes	CR	TTCTCTGCTATGACTGAACTGCTTAATGATCCATCCATAAAGGGATTAGC[T/C]GAGCAGATAGCAAAAGATCCTGTGTTTACCCAAATGGCAGAGCAGCTTC
RF_ctg_13701_371	yes	no	nd	TTGCCCTCTACCAAGGCTATTGCTTCTCTGAAGTTTCCAGACTATAACGC[G/C]GGAAAGGTGGAAGTGCAATATTTTCATCACCATGCAGGATTTTCTTCAGT
RF_ctg_13715_474	no	nd	nd	CCAAAAGATGGAAGCTTGTCTGATGTAACATCGTGTATATCTTCAGTTGA[C/T]GCAACTGCAAGCAGTATTAAAGGGAGTGAAGTTGACCAGGAAGCTCTTCT
RF_ctg_13720_247	yes	yes	CF	GTTCCAAATGGCATTGGTCTTGTGTTTGCAATAGCTCAACTTATACTGTA[C/T]GCAGTGTATTACAAATCAACTCAGAGAATTCTAGCAGCAAGGAAAAAGGA
RF_ctg_13724_630	no	nd	nd	GGTGCTCAATTGGATATCAATGTTAATAAGTTATCTGAAACGCCATTACA[T/C]GAGGAAATGGCAAATCTGAGTTTATCTAAAGTTATTAGAGCAGATCAGAA
RF_ctg_13727_530	no	nd	nd	GAATATACTGGATGCATAGGGAGCTGCACGATATTAAGCCACTGTACAAG[T/C]ATCTTCATGCAACACACCATATCTATAACAAGCAAAATACACTTTCCCCG
RF_ctg_13733_302	yes	yes	CF	TGAAATAACTGAGCCTGAATGTAATTTAATTGGCATACGAAATCAAGAAG[T/C]ATCTCAGGATATGGATGCCAGGATAAAAGCTGTTACAGATGATATAAAGG
RF_ctg_13740_373	yes	yes	U	TCATATGTATCGCCTCATGCGCATATTAAGCCATTCAGGCATTTTCACCA[C/T]AGTTCAGAGTGAAGAAGGGGATGCATTCTCATTAACTCCAGTGTCAACTC
RF_ctg_13750_686	yes	no	nd	TTGAAAACGCTGTGTGGTTTCTCATTGATTATGAAGACCAGATCGGCTGG[T/G]ATCACGTTCGGATGCTCGTTCCCTTTTTCTGGGAATGTTATCTTTGTTCC
RF_ctg_13756_577	yes	yes	CR	GGAATATATTGCAGAGCTCAAACTGCATCCTGAAGTCACAGCTCAAGTTA[A/G]AGTTAATGTCTTCGCTAATTAAGATTTATGTCGCTCATACTGCTTGTTTT
RF_ctg_13758_252	no	nd	nd	GCATATGGGGAGCTACTTTTTCTTTTAATTCAAGCTATCATTTTAGTAGC[A/G]ATTATTTACTTCTATTCAAAGCCTCTTGGTGCTACCGTCTGGGTGAAAGC
RF_ctg_13769_547	no	nd	nd	TTTCTTTTTGTTGGTGGATTTCTTTCATTTATGCTCACTGGGAGCATATC[T/C]GCTATTCGTTTTGGTGTTATTCTTGGTGGTGCATTGTTAGCTCTTAGTGT
RF_ctg_13782_495	yes	yes	CR	CTGGCGAAAGAGGTTTATGAGAAGATGAAGACTGCTGGGGGTTCTGCTGT[T/G]GATGCGCCAGTGTCAGGTGGAGATCGTGGGGCAAAGAATGGTACACTTTC
RF_ctg_13787_1131	no	nd	nd	TTTTCCCTAGTTTAGACCCATTGTTTTCAAAAGCTTCCCTTGGTGCAGTT[C/T]CAAATTTGTATCCTCAAAGGCCAGGTCAAACTGAATGTGATTATTACATG
RF_ctg_13794_694	no	nd	nd	AGCAAAAGACTGACCTTAACAACAAGCAAGCGACCAAGAACCTCCGAATA[T/C]AACTCATGTAGAGAAACTAAAAGGCTAAAGAAACATGCATATAACCGCAC
RF_ctg_13809_1055	no	nd	nd	TGTCTCAAGCCATGGCTGGAGGAGCACAACTCATGTCCAATTTGTAGACA[C/T]GAACTGAGGACGGATGACCATGCATATGAAAGTTGGAAGGAGAGAGAAAA
RF_ctg_13813_533	no	nd	nd	TTGCAACTTGATTCTTTTGAGGTTGCCGATAACATTCCTAAAGAAGAGCC[G/C]TATGCTATCGCAAATACTGTAACCGAAAACAGTTATCAAGCTCCATATGC
RF_ctg_13822_376	yes	no	nd	AAAGAAGTAGAGGTTGCGTTGCCTAATGGCATTAGATACTATGAGATGAA[A/G]GTGGGTGGAGGAGCAACTCCGAGGCAAGGAGACTTGGTCGTGATCGATCT
RF_ctg_13826_304	no	nd	nd	GCAGCAAGGCCATTTTCAAGCCACCAAAAGCTATACGTGGGGGGATCCCT[A/C]TATGCTTTCCTCAGTTTAGTAATTTTGGAAATCTAGAGCCACATGGATTT
RF_ctg_13827_809	no	nd	nd	GATGATATGTGGGCTGGTTGGTGTATCAAGGTGATATGCGATCATCTAGG[A/G]CTAGGAGTAAAGACAGGACTGCCCTACATATGGCACAGCAAAGCGAGCAA
RF_ctg_13828_548	yes	no	nd	GAGCAGAGGCAGATTTTGGTCGCTTTGATGTGAAGACTGTTATACGCAAC[G/A]TTTACATTTTATTTTCGAGCTCTGAGATCCCCATCGCGACAAATGCAAAT
RF_ctg_13832_688	yes	no	nd	ACTGTGTACATCAAGATGAAGAAACCCAATGCTGCTATTCGAGATGCAAC[T/C]GCAGCTTTAGAGATTAATCCCAACTCTGCAAAAGGCTACAAGGCCCGTGG
RF_ctg_13833_289	yes	no	nd	CCTTTTTGTGATATTTGCCAAGACAAGGCAGCATTCATATTCTGCGTAGA[A/G]GACAGAGCTTTGTTTTGTCGTGACTGCGACGAAGCTATCCACGTTGCTGG
RF_ctg_1384_466	yes	no	nd	CCAGTGATCCTTCCAGACAGTTGAGGACCCGAAATTGTGAGCACAGATTC[A/G]CTGATCTGCTCATTAGGATCACTAGCAATACGCTTAACTTGAAT
RF_ctg_13849_366	no	nd	nd	AAATCAAGGCTAGAGGCACCCACTTAATAAGACTTCATTTCAGTCCATAC[T/C]TGTCCGATAATTTCAATCTTTCCTCCGCCAAGTTTCACGTGCTTGCTTCG
RF_ctg_13851_1049	yes	yes	CF	TTAGGGAAGGAATCAACATTTTTTTGGCTGGTTTTGTGCCAACTGAAAAT[T/C]TGAGGTTCCGAGAAGAGTCGCTTACATTTAAGGTATCCGAGACACCTCAA
RF_ctg_13866_1012	no	nd	nd	TGGGGAATGAATGGATATATGTACATGTTACGTAATAGTGGGAACCCTCA[G/A]GGTGTGTGTGGCATAAATATGCTAGCTTCCTACCCTATAAAGACGAGCCC
RF_ctg_13867_779	no	nd	nd	AAATTTCCTGTCATTGTTAAGATTCTCAAACCTGTCGACTTCCATGCGTA[T/C]GTGGTTGACAGTGTTCAGCAGGTTTCGATTAAGTTCAAGGCTTTAAGGTC
RF_ctg_13872_226	yes	yes	CF	GTTTACATCACAGTGCAGTTGGCTGATGCAAAAGATATCAATGTGAAACT[C/T]GAGCCGGAAGGCATTTTTACCTTTTCTGCTACTGCTGGTTCAGATGGTAA
RF_ctg_13877_972	no	nd	nd	CCTTTGATGTTAAGGAATCAGTCGGAGGTCGCGAATTTGCAGTTGGGTAA[C/T]GTGGGTATGTACAGTTTTGGTGGGGGGAGCCCTAGAATGAGGAGGCAGGA
RF_ctg_13878_449	no	nd	nd	GAAAATGAATCCAATAGCCCATCAGCACCGCGGTAGAAATGAAAGAAGGG[G/A]AGCACTCTAACGTTCAATCTTTTGCACATTGGTTTATTTTCATCGAAATT
RF_ctg_13884_775	yes	yes	CR	CTTGGCTTACTCGAAGATAAAGCCATCGGTAAATCAGATCGAAACACATC[C/T]ATATTTTCAACGTGAATCTCTAGTCAAATTCTGCCAAAAGCATAATATTT
RF_ctg_13886_293	no	nd	nd	CGTATCGTCATCTGATGGAGTCGATGAGGAAGAGATCCATCAGCATCCAT[A/T]CTCTAGCAAATCTCGAGGCGGTAACGTCGGAAGTGTTGGCGCCGCCACGG
RF_ctg_13902_459	no	nd	nd	ATTAAGATTCCTCTACCACCGGTAGATGAGAAAAAGAAAGTGATTGAAGA[C/T]GTAGACAAGGACAGAAGATATGCTATCGATGCCTCAATAGTCCGAATCAT
RF_ctg_13905_545	yes	no	nd	TGGTTTTGCATGAGGTCATTTATTGTCAATACAGATGTTGCACAATTTTT[T/C]TTCGTGGACACAACTCCTTTTGTAAAGAAGTACTGGGATCATCCAAAGAA
RF_ctg_13907_344	yes	yes	CF	TGGGTTCGAAAGAATTATATGATTTACAACTATTGTCATGATTATAAGCG[G/A]TTTCCTCAAGGTTTTCCACCTGAATGCTCAAATGAGATTTCTCCCTGACA
RF_ctg_13908_330	yes	yes	CF	ACGAAGACGGAGGTTGGGTTTAGTCAGGGGTTCGTGGATGAGCCTAGGTA[T/C]GAGGATGTTTGTACTGGGATGACGAATCATGCTGAGATTGTTAGGCTTCA
RF_ctg_13914_796	yes	yes	U	AAATTCTTAGTTGACAAGGATGGACACGTTGTGGACCGTTATGCACCGAC[G/C]ACTTCCCCTCTCAGCATCGAGAAGGATATTAAGAAGTTGCTGGGTGCCTC
RF_ctg_13919_959	yes	no	nd	GGCGATGGCAAAACAACAGCATGCGAAGTCGTACTCTTCCACCATGAAGA[T/C]ATGGGAATCCCATGGGAAATAGCCAAAATCGGAGTAAAACAAGGAATGTG
RF_ctg_13925_1047	no	nd	nd	CCGGCGAGGAGTGGAGATGGGGTCGATTTGGAGGTGTGTTTGGCGCCCGA[C/G]GGGATGAAGGGGTTGCTTGAGGATGATGAGTTTATGTACTATGTTACTGT
RF_ctg_13928_1205	no	nd	nd	TCTTATGGTGTTATACCAAGGCCTAATTGGGTGACTACTGAGTTCGGTGG[G/A]CATGATATCAAAAGGACATTGCAGAAATTTGGCAGCAACATCATTTTCTC
RF_ctg_13932_714	no	nd	nd	TATGGCATAATGAGATGGGAGTACCCAAAGAGCGCATTAGAAAAATGGGT[G/A]AAGAAGACAATTTTTGGACAAGTGGGCCTACTGGTCCATGTGGTCCATGC
RF_ctg_13938_544	no	nd	nd	TGTAATTGTATTATGTATGTATATAGTAGTAAGGTTGCAACTTAAAATGT[G/A]TATGGTGCTGTAATTCCAGTTGTATAATATATGTACAGTGTGTTTTTGAG
RF_ctg_13941_914	no	nd	nd	ATGGAGGCTGTAATGATAATTGATATTTTACGGCGAGCCAAAGTTAATGT[G/T]GTGGTAGCATCAGTTGAAGATAGTTTAGAAATCGTGGCATCTAGAAAAGT
RF_ctg_13946_276	no	nd	nd	ACCGTCGACGGTGGACAACGCGCCGTCCTCTTTGACCGTTTTCGAGGAGT[T/C]CTCGACACGACCGTTGGTGAAGGCACCCATTTCCTCATCCCATGGCTACA
RF_ctg_13956_262	yes	yes	U	GCGCGCAGCCGCCCCAAGCTCGACGAAGCTGTAACCCTAATCAGGGCATC[C/T]TCGTCCTCCGCCAATGTCGGTGCCTTCAGCGCCGATGTCAGGGACTTCGA
RF_ctg_13960_220	yes	yes	CF	GAGAAGAAGCCTGTAAAGTTCCAGCTATGGACTTCAGATGGTCAGCATTC[G/T]ACCTCCAAGACCCACCTGGCTGAGCCCGGGTGCTGGACCAGGTACCACGT
RF_ctg_13961_1176	yes	yes	CR	TGTGTGCACATTGCACACTCTCTCTTTGCTGTCACAACAAACCCAACCCA[A/G]CCACTTTGTGCTTAACCCCACCATTATGCCCTTTTTGCCGTAGCACCATT
RF_ctg_13965_173	yes	yes	CF	TGCTCGCGGAGTTCTCCGCTGTTGCCCAAACCAACGCTGGCACTGTCGCA[A/C]GACAGATTCTCGACAAGATTCCGGGTACGGATGATAGCCACGTTTCGTAT
RF_ctg_13972_231	no	nd	nd	GAAGAACTTGAAGGATGGTTAGCAGAAGCTGGTTTAGCTAAATCACCTAA[T/C]GTTAGAGGAGTTATAGCTCCGCACGCTGGTTATTCATATTCTGGTCGAGC
RF_ctg_13974_210	yes	yes	CF	GGAACTTCTAAGAAACTCTCTTTGTCTAGAAATGTTATCTGCTCAAAATG[T/C]AATGGCAAAGGATCAAAATCAGGTGCTTCAATGAAATGTGCATCTTGCCA
RF_ctg_13975_767	yes	no	nd	CCTCATAGAGCTGATGGAGACTATGGAGCAGCAAAGGTGATGCTGAGACC[G/A]GCTTCTCCAGGTACAGGAGTCATTGCAGGGGGAGCAGTGAGAATCGTACT
RF_ctg_13980_983	no	nd	nd	GAGCCAGAGAAAGCTCTTTATCAGGTTCTTGAGGAAAAGGAAGAAAAAAT[T/C]GCTCCAGGGACTTTACTTGGTACAAGTCATACTTATGTGCTTACTGACAA
RF_ctg_13987_271	yes	no	nd	GCTGAAGATCTCAATTTGAGCCCTAATCACTATGATTTGTATGGCAAGTA[C/T]AAAGCCAAGGTGCTTTTATCAGTATTGGATGAACTAAATGGAGCTGAGGA
RF_ctg_13990_381	yes	no	nd	AGAATGACATTAGATGAGCTCTTTGAACAAAAGGGTGATGTAGCTAAATC[T/A]GTCCTAGAAGAACTTGAAAAGGTAATGGGAGCCTATGGCTATAACATAGA
RF_ctg_13995_296	no	nd	nd	GAAGCAAGCGAAAAAGTTTTGGAAGTGGAGCAGAAGTACAATGAAATACG[C/A]AGGCCTGTGTATCAAAAAAGGAATGAGATAATTCAATCTATACCAGACTT
RF_ctg_14000_397	yes	yes	CF	ATGTTCAAGGCGGCTACTTATCTGTCATCTGGAAGCGAATTGTTGTTGGA[A/G]ATTTTAGGCCCCGGGATTATTGGTGGATTGTTTTTACCAATTTTAGGGGC
RF_ctg_14001_552	no	nd	nd	CATGCAGCTATGGGTGGAGGAACAGGTCTGAACTACTTCATGCGTCGCTT[T/C]CCAGAACGATGCTTTGATGTTGGAATAGCCGAACAACATGCTGTCACATT
RF_ctg_14005_413	no	nd	nd	GTGACTGAAGCTGCACGTATACAAGAAGCAGGACAACTCAGATGCAGTGG[C/T]GATGAGATTGGACGATTTGTTACCATGCTTCGTAATCCTTCTCCTGTTCT
RF_ctg_14007_573	no	nd	nd	GTGTTCCTATTCTCTGCAGCAAGTTTTGTCTTGTGGTTCACCTCCTGTAC[T/A]CTCCTTACTGTTCTTTGGGCACTTGCATTTGGTCTTCTAGGAACTATTCT
RF_ctg_14014_988	no	nd	nd	GATGGATAGGCTACGAACCCAGATGCACTCCATACTGGCCCCACTCTGCC[A/G]TTTGGTGCCTGCTCTCCCTTCTCCCCGAATCAGCCATTGACAACTGGCGC
RF_ctg_14030_273	no	nd	nd	TTCCGATATGTGCATACTCCAATTATCACTACAAGTGACTGTGAAGGGGC[T/C]GGAGAAATGTTCCAAGTGACCACACTTTTTAGTGATGCTGAAAAGGTGGA
RF_ctg_14037_1044	yes	yes	CF	CTTCTAGAAGGCGATCCCTACCTAAAACAAAGGCTGAAACTCAGGGACTC[G/A]TACATAACAACTCTAAATGTGTGCCAAGCTTACACTTTGAAGCGAATCAG
RF_ctg_14040_475	no	nd	nd	AAGTTTATCTACTGGTGAAGATTTGGTAGCTTCTGCAAGTGATGCAAGCG[C/A]TGCTAAAGAGCTAAGTAATAAAAATGGATCTGATGAGAAGGAGCAGGAAG
RF_ctg_14056_200	yes	no	nd	GATGCATTTGAAAAGTTTGGCCGCCTGAATGAGGCAAAGGTTGCTGTTGA[T/C]AGATTTTCCGGCAAATCCAGGGGATTTGGATTTGTCACTTTCGACGAAAA
RF_ctg_14059_164	yes	yes	CR	ACTGAACTCATCTTCTCCCAAATTCCAGACTTCGACCAAATATGGTGGCT[A/C]TCCATAGTAGCCTCCATCATGTCCTTCACCTACTCCGCCATAGGCCTTGG
RF_ctg_14063_330	yes	yes	CF	CCTGGAAACACCGACGCGGCGTGCAGCGGCGTTGGCGTTCTTGGAATTGC[G/T]TGGGCTTTTGGGGGCATGATTTTCGTTCTTGTTTACTGCACCGCTGGAAT
RF_ctg_14065_144	yes	yes	CF	CACACCAACTGGGTTAGCTGTGTTCGTTTCAGTCCCAACATTCTCCAGCC[A/G]ACTATTGTGTCTGCATCTTGGGACAGAACTGTCAAAGTATGGAACTTGAC
RF_ctg_14079_322	yes	no	nd	TTATACCAGATTCCGTTAAGGAGAAGGCTAGCGGACCCGAATCCGCTCCG[A/T]TGATCGACGTTGGACAATTCGGGTATTTTAAAGTCCTAGGGAAGGGGCAG
RF_ctg_14092_143	no	nd	nd	ACCATCTGCTCCGAATGCGGTCTCGTCCTCGAAGCGCATGCGATTGACGA[G/A]ACCTCCGAGTGGCGAACTTTTGCGAACGAATCGGGCGATACGGATCCGAA
RF_ctg_14098_355	yes	yes	CR	GCAGCAGCTGCTGGTGGAGCTGCACCTGCAAGCAGTGCTGCTGCTGAAGC[G/A]CCTGCCGCCGAAGAGAAGAAGCCAGAGAAAGAAGAGAGTGAAGATGAGGA
RF_ctg_14105_522	yes	no	nd	TTTGTTTTAAGTTTTTGCACGGGTGAGTTGATGAGGCTGGAGCATGCGGT[G/A]AAGGAAGATGGATCATTGAGTGTTTTGGTGGTTGGCGATTGGGGAAGAAA
RF_ctg_14112_116	yes	yes	CF	CTAATTAGTCCTCAAATCAAGCACCCGAACCCTACAAATCAGTTTATTGT[C/T]TTTCTTTGTCAAAGATTGATGGCGCAAGAAACTCGGGATCAAACCTTAGA
RF_ctg_14116_231	yes	no	nd	GGTACAGTGGACTTGAAGTCTTTAGAAGAAGCAATCCAAAAGAGTGATAG[C/T]GAGGCAGTAAAAAATGTACTTGAGGAGCTAAGAGAAGCTGGATGGGCAAA
RF_ctg_14132_295	yes	no	nd	TGGGGAACTGATGCTCCAACTCGAATAGCTTATATGGATACTCAGGATAT[A/T]GCCCGGCTAACGTTTATGGCTATGCGTAATGAAAAGGTCAACAACAAGCT
RF_ctg_14137_640	no	nd	nd	GCAGTTGGGGTGCCACTACCCGATGATACATTGGTTGCAGCTAAAGAATC[C/T]GATGCTATTTTGTTAGGAGCCATTGGGGGTTATAAATGGGATGCAAACGA
RF_ctg_14151_224	yes	no	nd	GTTGCCCATTTATCAAGAGCTTATTGCTGCAGGTTTACGTGTATGGGTCT[A/T]CAGTGGAGATGCAGACTCTGTGGTTCCAGTAACAGCAACAAGATATTCAA
RF_ctg_14158_957	no	nd	nd	AGATGTAAAAACATCAGAAGATGAAACATCAAACCTTGCTCATGGTGTAC[T/A]TAACGTTTCATTGAAAAGCGAAGAAGATGCAAAGTCTACGAAAACTTCTG
RF_ctg_1417_265	yes	yes	CF	GGAAGAAGATAACGTTCTTCGCGGCCACGACTAGTGCTTCCGTTTCCATA[T/C]ACATTAGTTTGAATTCTCCATTCTTTTCCCTTTATGTTTCCTAA
RF_ctg_14176_390	yes	no	nd	AAAGAATTGAATGCACCATTTCATGAGGCCCAAGATAAAGTTGGCTGGTT[A/C]CTGACGACCAAAGTGGCTGCCAAATCATGGTTAGAGACCAGGAATTCGCC
RF_ctg_14177_299	no	nd	nd	ATCAGAACTGCAATTAGTCACGTGCAGAATTTGATTACCGGTGTCACGAA[A/G]GGCTATCGTTATAAGATGAGGTTCGTGTACGCCCATTTTCCTATTAATGC
RF_ctg_14184_644	no	nd	nd	TATTCTATGATGCAAGAGCAGTTGATCAATGATCTGTGTTTGTCCAGGCT[T/C]GGTTCTAGTTCTAATCGTGGGACGCCGAGGTCGATGAATCTGACTCCAGC
RF_ctg_14186_247	no	nd	nd	GACGACCGTAGATTATGCTGTGGAACCCCTCCTGATTGTGAGTGGAAAGC[G/A]CAAGCAGGCAACCTCTGTGTTGCATCATTTGATTGGAGTTGCAGTGGCAT
RF_ctg_14188_705	no	nd	nd	GCTAAAGCAAAGAATGTTGTTCAAGAAGTTGCTAAAAGCAGACTTTCTAA[C/T]TCGCTTATTCAGGCTGTAGCACTCCTTCGCCAAAGAAATCGAGATGGAAC
RF_ctg_14195_121	yes	yes	CF	AAGACTGTCCATCATCATTACATGATGCAGTACCTGTCAATGCAGCTGGA[G/A]TTAATAGGAACAGCTCTAAGGCAAGAACAAACAAAGCTCCAGTAGTTGGA
RF_ctg_14215_1300	no	nd	nd	TATGCCTTATCCTAATCTTTCTTTTGCCGAACTAACTTCTGCTGTTGTTC[A/G]TCAGAATGTAAGGCCAGAGATCCCCCGATGCTGCCCTAACTCTTTGGCAA
RF_ctg_14226_567	yes	no	nd	TGACCATGTTGGCAGTAATCGGTTCATTGATGGGTTCCATCCTCTGCTTC[T/C]TCAAGGGTTGTTGGTATATGATAAACTGCTTTGCAGAGTACAGTAGAGGT
RF_ctg_14228_704	yes	no	nd	AATACTTCTGTTAATTCAACACTCTGTGATGGTGTTTGCCAACTTAAGTC[C/A]TCTCTTTTGGAAGGGCTATTTGTGGCAATAGTGCTGCTTATAATATTGAT
RF_ctg_14232_1729	no	nd	nd	GATAATCAATCATGTGATCAAGATAGAGATCAACCCATGCTTGTTCAGAG[G/A]CCAGGTCATCAGACCCAAACCCAGTTCATTGATTCCTCCAAACCAAACCT
RF_ctg_14247_427	yes	yes	CF	TATGACTATGTTGTTAAGGAACTGCCTACAATTTTAAATGACAACTTCGA[G/A]CAGCTTGACACATCACGAGCATCTGTATTTGGGCATTCAATGGGTGGGCA
RF_ctg_14248_138	no	nd	nd	AAAAAGAAGAAGAAATCCGATAAAACCAAATCGACTAAAAGTTCGAGCTC[A/G]AATAAGGAACCTGAGCCTCAGCCGGTGGTATGGCCGATTGCTTCGACGAT
RF_ctg_14249_488	no	nd	nd	GGGAAAAAGATGACTATGGATGATTTGATTGCCAAACAGGTAAGAGTTTC[T/G]AGGCAAGAGAATGGAAAGTGTGAGATGGCTTCATTTGATCGAGATGCAGC
RF_ctg_14250_744	no	nd	nd	GTCCCGCGTATATTTTCGCATTTCATCACGAATCTGCCTGCCATACACTC[G/A]GTTGTGGTGTTTGTGTGCGTTAAGTATTTGCCTGTGTACACTGTGCCCGT
RF_ctg_14263_243	no	nd	nd	ATAATGGCGAATAAGCAGTTGATGTCGCCCGCTGGTTACGCCTTTTCTTT[T/C]GCAACTACTTTGACTGGGTTTCACTTTGCGGTGACTGCGTTGGTCGGTTT
RF_ctg_14276_1124	yes	yes	CR	CATGGTGAAATAGATTATGAAGCAGTTGTTAAACTAGCTGAGGGCTTCAA[C/T]GGTGCTGATCTCAGGAATGTGTGCACAGAAGCAGGAATGGCAGCAATTCG
RF_ctg_14297_338	no	nd	nd	GGTTTTTGGGATTACCATTCGTTTATCACCGCTGCGGCCGTTTTTGAACC[T/G]CTTGGATTTGGGACTACGGGCGGCAAGACTATGCAGATGAAGGAGGTCGC
RF_ctg_14301_298	yes	yes	CF	CTTACATGGAATGCTCAAAAACCAATATCTTTGAATGGCGTGGAACGTAA[G/A]TTCTTGGAAGATGGCGATGAAGTAATTATGACTGCATGTTGCAAGGGGAA
RF_ctg_14317_415	no	nd	nd	TCAATTCTTCATGAACCTGGAGATGATCCACATGGTTATGAACTTGCTAG[C/T]GAACGCTGGACACCTGTGCACACAGTTGAGAGCATAGTTTTGAGTATTAT
RF_ctg_14320_514	yes	yes	CF	TCAGCAGAACTGAAATCAAAGGGCTATGCATTACTATGTGTAGGATTTCC[G/A]ACAACTGATGTTGAGGTTGAAACTCAAGACGAGGACGAGGTTTACTGGCT
RF_ctg_14324_560	no	nd	nd	GATTTAATCATTTCCCATAAGGAGGATCTTGCATTACTTATAACTTTAGA[A/G]CAGGGAAAGCCCCTAAAGGAAGCTCTAGGCGAGGTTGCCTATGGTGCTAG
RF_ctg_14326_174	no	nd	nd	GAGCAAGCAGAGCGCTATGAAGAGATGGTCGAATTCATGGAAAAGGTCAC[T/C]GCAGCCTCTGCCGACGGCGACGAACTCACCGTCGAAGAACGAAACCTCCT
RF_ctg_14334_905	no	nd	nd	TCAACCCTTCCTGCTCTTGCCCAGAAACTAATGAATCATGGTTTGCCTCC[C/T]AACACTCCAGCAGTTGCGGTCGAACGTGGAACCACTCCTCAGCAACGGAT
RF_ctg_14344_1387	yes	yes	CF	GCTGGTAGCCCCACAAGAACTATAGCTAAGTGAGTATCCTCCTTTTGTCC[C/A]AGCATCCGATCAGCTACAGCTCCAGCTGCAACAGCCCCTGCTGCTGCTGG
RF_ctg_14345_89	yes	yes	CF	AAACAATTAGGACCGACTGGAGAGTTCTTCAAGAGAAGAGATCAATGGAG[G/A]AACCACCCTAATCTCGGCAACCAACTCCGCCACGCAACTCCTGGTCTTGG
RF_ctg_14346_369	yes	yes	CF	ATTTTGACTTTTTTAAAGCCTGTGGAAAAATGCTGGCAACCTCAGGATTT[C/T]TTACCGGATATGTCATCTGATGGATACGATGTTCAGATTAAAGAGCTAAG
RF_ctg_14352_295	no	nd	nd	TGTTACATCGAAGATACTTAAGGAGATTGAGCCAGATTTATCAGGGTTTA[G/A]ATGTGGCCTTGCTCATTTTTTCTTGCAACATACAAGTGCTTCCCTGACTA
RF_ctg_14356_746	no	nd	nd	GTTGTCTGTGTGATAAATAACTCCGCTACTCTGGCTGGATCTCTGTTCAC[T/C]TTGCATGTTTCTCAAACACATATTGACTTGCCTACTCTGTCAGATGCTGA
RF_ctg_14365_811	no	nd	nd	GGTTACATGGAGCAAGCATGCTTCGATCTCTTCAAAAGAATTCAAAAGGC[A/T]TTTCTGTTTTGACTCATTGCAATACTGGCAGTCTTGCAACTGCTGGATAT
RF_ctg_14376_1326	no	nd	nd	ACTCTCTTCATTACAGTTTTGGTGGTTGCATTTATGCTTCAGGATGGCAC[G/A]GCAAACTATCTGAAGGGTCTAATGCTTATTTTATGTTATCTCATAGTAGC
RF_ctg_14380_1217	yes	yes	CF	GTTGGCGGTTTACCTATTAGAGATGCTGCTGCCATTCCTCAGCCCATTCC[C/T]GTTAGTGCTTTGACTTCTGCTCTTGCCAATGCTACCCCTGAGCAGCAAAG
RF_ctg_14383_354	no	nd	nd	GCGTAGATCAAGATGAGTCCAAAGCCGCAGAAAGTGATGCTCGCCTGCTC[G/A]ATAGATCTGCTGATTGGGGAGCAGCAGGGACTTACAAGGACAGTGGAGTC
RF_ctg_14395_537	no	nd	nd	GATAACTCGGGCGCTGATATTGTTCTTGGCATGCTTCCTTTGGCTCGTGA[G/A]TTGTTAAGGCGTGGAACTGAGGTTGTTCTTGTTGCAAATTCGTTACCGGC
RF_ctg_14409_201	no	nd	nd	AAATTATAAAACCCCCTTTCATTGCAATCATCTGCTGATAGAAAATCCTT[C/T]AAAGCCTAGCTCAATACCAAAATCTCTGTTACACAATTATTCAAAAGTGT
RF_ctg_14421_963	no	nd	nd	GGTAATGGTGCAGCTATGAAGCTTGTCGTCAATATGATCATGGGAAGCAT[T/G]ATGGCATCTTTTTCGGAAGGGCTTTTGCTTAGCGAGAAGGTAGGGTTGGA
RF_ctg_14423_965	yes	yes	CF	GCATGCATCATTGCTCTACGAGATCAGGGTATTCATGCTGTTAACCTAGG[A/T]GACAGTGGATTCATAGTAGTTAGAGAAGGCTCAACGGTATTCCAGTCACC
RF_ctg_14433_76	no	nd	nd	GGCGCACAGGGGAAAAGAGAGCTCATTCTAGCGATGTCCAAGGCAGATCC[C/A]GATAAGCTGATGATCAAAGCCGATAAACTAACAAAACTCAGCTTTACTAG
RF_ctg_14435_260	yes	yes	CF	ACGGAGCTCCGTTTGGGTCTTCCCGGATCCGACAGCCCGGAGCGAGTTAA[T/C]GGTTCTGGTCTAACTCTCGGTATCAATGTGAAAGGGTTCGGGTCCGGTTC
RF_ctg_14444_420	no	nd	nd	AACGAGGAAATGAGATCATTCAGAGCATTTCAGAAACTTCGTCTTGAACG[G/A]ACCAACAAACGCCACCATGGAAAAAGACTTAAAAGAGCCGCTGAAGCCGA
RF_ctg_14459_335	no	nd	nd	TTTAGAACTGATTTTGGAGGTGGGAAGAGTACTGGTTTCGGGTTGATTTA[T/C]GATTCTGTTGAGAGCGCTAAGAAGTTTGAACCTAAGTATAGGCTGATTAG
RF_ctg_14461_71	no	nd	nd	ACTGGATTAATGTCACAGGTACCAATGCAAGGGCTGAACCAAACATTTCC[C/T]GAAGGATTTTCGATGGGTGGGATGTCTCAGGAATTCTTTGGTGATGACTT
RF_ctg_14464_579	no	nd	nd	GCCCTAGATCAGGCTATTCGAAGACGTTTTGATAAGCGAATTTACATACC[C/A]CTACCTGATGCCAAAGCTAGACAACATATGTTCAAAGTACATTTGGGCGA
RF_ctg_14466_545	no	nd	nd	GTTACTTTGACGCGACTAGAAAGATTGCAAAACACCAGTGTAGAGCTTCC[T/G]AAGGAAAAGGTACTTGCAAGAATTCGTAATTATTTACAGCAGCTTGGCAC
RF_ctg_14472_84	yes	yes	CR	GTGGTGAAGGAAGATGATCCGAGCAACAATATACCTGATTCAATTTATGC[G/C]AAGCTGGGTATGCAGCTCCATCGGAATGAGAATCATCCTCTTGGGATTTT
RF_ctg_14474_425	yes	no	nd	ACTATCTTCTCGCTAATAGATGGTTTAGTAAAGTTCGAGAAGTATGGACC[A/G]GATAGGAAAAAGATAAGTGTTTACCCCAGAATAGAACAGCCTGAGAATCC
RF_ctg_14475_514	yes	yes	CF	GAGATTATGATGTTGCAAACTAGGATGATGTCAGGAAGAATGAACTCATT[C/T]GACCGGTATAAAGATTGGCGCCTCGACGTGGATAGAATGTCATATGAGGA
RF_ctg_1448_214	yes	yes	CF	AATGAATACATCATCACCCACTCTTCAGCCTACTGCTTTTCAGCAAACTT[A/T]ACATTAGGATTTCTCATTGCACTCATCCACATATCCGCCATAATCCTAC
RF_ctg_14482_1484	yes	no	nd	TCACTTTCTAGTTCATCAACATCTCTTTCACCATTCCCGAATTATTCAGA[T/C]TTTAAACCACCATCATCACCAAGTCCACCACAAGCAACAGGAAGTGTGAA
RF_ctg_14513_425	no	nd	nd	TATAATATTCAGATGCTTAATGATCGATTCCAGATTGGTCCTGATCAAAT[C/A]GAGGCACTATACCAGTATGCAAAATTCCAATTTGAGTGTGGAAATTACTC
RF_ctg_14523_1259	no	nd	nd	AGAGAAAGCTGATTTAGCTATTCAGAATCTGAACTGCCTTCCCAGTAGCG[T/A]TTTTAAATCTTCCCTTGAGGGGATGGTGAAGTATAATCTTGAAAGAATTG
RF_ctg_14529_395	no	nd	nd	CAGCTAGGTCAGAATGCCACGGTTGATAGTGCAGTTCCTACAACATCGGA[T/C]GCTGCTGGTGCCACGGTTGTTGTCATGCCTACAAAGGAAAATCAAGTGAT
RF_ctg_14549_542	yes	yes	CR	CATTTCATGGGAACATCAACATTTAGTCAGTATACGGTTGTTCATGATGT[T/C]AGTGTTGCGAAAATTGATCCTCAAGCTCCATTGGAGAAAGTTTGCTTACT
RF_ctg_14557_750	no	nd	nd	TTGGACCTTGACACGGTGAAGGCAATTTGTGGCGAATATAAGATACACAA[C/T]GCTGATGTTTCTCTTCGATACGATGCAACTGCCGATGATCTTATTGATGT
RF_ctg_14562_588	no	nd	nd	TCTACTGAAGAAATCGTCCTTGAACGGCCTAGAGCAGCTGGTGCCAAAGC[G/A]GATGAACAAAAGACAACAGGAGACTTATCTCAAATAAACAAAGGAGCAGT
RF_ctg_14564_772	no	nd	nd	AGCTATGTCAATAATAGCAGGCTCAACGGGCCAGAGTTGCAAGGGCTTGT[G/A]CCATATGATTTTGGATGTTGATTGCCACATAAATAGTATGATATTCTAGC
RF_ctg_14573_202	no	nd	nd	CATCGCCTTCTCATGCCTCTGCCGCCACGACCTCCACGGAAGGCAGCTCC[T/C]CCACGCCCACGTCCACCCATTGCACCTGCAGCCTCTCCCTGAGCACTCTC
RF_ctg_14576_329	no	nd	nd	ACTCAAGTTATTGATTACAAAACTCAGCAAAACAGGCTCTTTCCATTGCT[T/C]GCGTCTGCCTATGCATTTAGGTTTGTAGGGGAATGGTTGAACTGGCTATA
RF_ctg_14612_690	no	nd	nd	AGGATTTGTAGTCAATGTGGGGGAAATTTCAATATTGCTAACATCGATAT[T/C]AAGGGTGAAAATGGAAGGCCTGACATATCAATGGCTCCTCTTTTGCCACC
RF_ctg_14613_491	no	nd	nd	CTTTGCAAATCTTGGAAACATTGGAATGCTCCTGAGATTACCTCAATCTC[G/A]CCTCTTGCTATTGTGAGTGGGCATAAGACCCCTTTAATTCTTAAAGGTCG
RF_ctg_14617_1181	no	nd	nd	ACTATCCCTGTTTCAGAGCAAAATTTCTTCCCTCAGCTAACTGTTCTTAC[T/C]GTGGCAAATCTTTTAGGCGAGACAATATGGCGCATTCATGATGACTGTTC
RF_ctg_14629_207	no	nd	nd	TACTCGAGTAATCGCCTACGTTAGCCACAAACAGAGGATCTGTTTCTTCA[T/C]TGGAGTTTAATGACTTGTGATTTGATTGTTCTAATTCCTTTGTTAACTCA
RF_ctg_1463_226	yes	no	nd	AACCAGCAAGGCCTCTGGTCGGACTCCAACTACGGCTCCGACGTGGTAAT[T/C]GCCGTCCTCGACACCGGAATCTGGCCTGAACGCCGCAGTTTCTCCGATC
RF_ctg_14638_339	no	nd	nd	GCTGTCCACTCTGCAGGGGAGCTCTTCTCTGTCATTTACGCGGGGCTGGT[G/A]GCATCAGGTATAGCTTTTGCAGTTCAAATATGGTGCATAGATAGGGGAGG
RF_ctg_14640_796	no	nd	nd	GAATCAGCAGAAATTGATACTGAAGGTTTAGCGGCAAAGGATAAGTTCCA[T/C]GTAAGTTACAGAGGTGCTGCGTTGAGCGATTCTTTATCACAGGTTCTTGT
RF_ctg_14643_859	yes	no	nd	ATATCCAATCGTGCTGACAGGTCCAGAGGATTTTCAGAACGGTCAAGATG[T/C]TCCCTTAGAGTACCATTAGCAACATACTCAATCACGATTATCCTTTCATC
RF_ctg_14647_258	yes	yes	CF	TGGTATTGTAAACAATACACTGAGGCCACCTATCCCGGCATCATGTGATG[C/T]GGAATGGAAAAGGCTAATGGAGCAATGCTGGGCAGCGGACCCGCATCATC
RF_ctg_14650_473	no	nd	nd	AGGAATGCACTGGATCTAATGCGAAGGGGTGAAAGATTGATGTTTGAGGA[T/C]GCCTTTATGCTTGATCACCCATTATTTCAAGGTATAGCGGACATGCATGA
RF_ctg_14665_754	no	nd	nd	GAATTAGCTTATGGTAGTAAAGGGGTCCAAGAAATTCCTCCCAATGCAAC[G/A]ATAGAGATGGATGTTGAACTACTGTCAATCAAGCAAACTCCATTCGGTTC
RF_ctg_14677_1289	no	nd	nd	TCGCTTCAGTCAGAACTCCTAAAGATAATAGCAGGGTGCGAAGAAGAATG[C/T]GGAAGTGCGGCCAAAGCACGAAGTGTGTGGGCACAGCTTTCTGATGGGGG
RF_ctg_14686_358	no	nd	nd	ATTAAAGATGCTGCTAAGCGAAATGATATGGCTTCTGCAAAGATCCTTGC[A/G]AAGGAAATTGTAAGATCTAGGCAAGCAGTGAACCGTCTTCATGAAAATAA
RF_ctg_14695_177	no	nd	nd	TCCACCGGTAAGTCAGACGCCAACAAACTCCTCCCGCCAATCCGCATGGG[C/T]GGTGGCCCCCGCACCTTCCCCGGCGGCGTCAACAAGTGGCAGTGGAAGCG
RF_ctg_14696_201	yes	yes	CF	GCTGATCCCATCACCCCCTCCGGTAAATGCAAGGAACCAATCGCTGTGAA[G/A]AAGCCTGCATACTCACTAAATCTGTTCAACTCCACGCTCGCCACGTGGCA
RF_ctg_14712_1069	no	nd	nd	CCTTCAACCTCTACTGTTCTTAAAAGCAAACGCAAAAGCAATAATGCAGG[C/T]GACAGTTGATGAAGATTTTTATATGTGACATAAACTTGGAGTGCTCTCCA
RF_ctg_14713_145	yes	no	nd	CCAAAATAAAGAATGGCCCTAATTGCTTCGACGCCGTTGATTGCTGAGGT[T/G]GCAATGGACGGTGGTTCTGAGACCGCCTCTACTACAGTTAGGGCTACCGT
RF_ctg_14724_690	no	nd	nd	ACAGAGAATCTTCGATCTCAGGCACAAGATTTCAGGACAACGGGAACACA[A/G]ATGAGGAGGAAGATGTGGTTCCAGAACATGAAGATAAAACTGATAGTGTT
RF_ctg_14732_317	yes	no	nd	ACAAATTTTTTGTCCTCTTCGTTCAACTTTGTTGTACCTGCACAAGGAGC[A/T]AAAGGACCAATTTTTGAAGAAGGGCCTGATTTTGAAAATGCATTCAAGTT
RF_ctg_14733_677	no	nd	nd	GTCGAAAAGCATGGTATGGTTGCTGCTGGCTCTCTTGTTAGGCAAAACAC[A/G]AAAATCCCATCAGGAGAGGTATGGGGAGGCAATCCAGCAAAATTCTTAAG
RF_ctg_14735_520	no	nd	nd	ATGGGTGCACAGGATATGGAGAGGCAGGCACTCAATGTATTTAGGATGCG[C/A]CTACTTGGTGCAGAGGTGAGAGGAGTTCATTCTGGGACTAAAACCCTAAA
RF_ctg_14739_395	no	nd	nd	CCCATTAGTTTGAAAGACCCCACAAGCCAAGAGTTATTCGAAGGTGTAGA[A/G]AATGAAAGAAAAATTAGGTCCAATCAAATTCGAAACCCTACAATTTTTCA
RF_ctg_14749_607	yes	yes	CR	CAACATTGAGAAGAACATCAAGAAGTTGCTGGGAGTATCCTAAACTTAAC[C/T]GCGAGTGTGGAGCATAAATGATATGTAATATAGTGTTTTCACTTGCAATT
RF_ctg_14755_995	yes	yes	CF	CAGGCAAGAATAGTTGAGCAGCGAGAGGAAGAGCATAACCGATTGAGGAA[A/T]GAGAGAGAAGAAAGAATAAAGCAAGCAATTGCATCGAGAAAGGGTGACAG
RF_ctg_14757_148	no	nd	nd	CTCAGCAGCGACAACCTCCAAGTAGCATCAGAAGATGCTGTTTTCGACAT[C/T]GTGCTCAAATGGGCCCGACTCCACTACCCAAAAGCAGAGGACAGACGTGA
RF_ctg_14761_1052	no	nd	nd	GCCTGAACTTGCACACAGAGCCGTATCTGTAGCTGAAAAGAAACTTTCGA[C/A]AGACAAATGGCCTGAATATTACGATACACGAGCCGGTAGATTCATTGGCA
RF_ctg_14763_160	no	nd	nd	GTGTCTCCTGTTGTCCGTGTTGCTGTTCAGTGCAAAGTTGCTTCTGACTT[G/A]CCCAAATTGGTTGAAGGTCTAAAACGTCTTGCAAAATCAGATCCTATGGT
RF_ctg_14821_220	yes	yes	CR	AGGTTGCTTGAGGTTCGATCTGCGAGACCTGGAAAGCAAGTGCAGCTGTC[A/G]GAGGCGGAGATCAAGCAGCTTTGTCTTGTATCAAGAGAAATCTTTTTGAG
RF_ctg_14824_434	no	nd	nd	GCTCTCAATCCTGTCGATTTCAAGAGGAGGCAGGGCAAATTTAAAGCTAC[T/C]GACTCCCCTTTGCCTACGGTTCCAGGGTATGATGTGGCTGGGATAGTAGT
RF_ctg_14826_251	no	nd	nd	GATGGTGATGGCAGTATCACAACGAAGGAGCTAGGGACAGTGATGCGCAC[G/A]CTTGGGCAAAACCCAACCGAAGCTGAACTCCAAGACATGATCAGTGAGGT
RF_ctg_14832_545	no	nd	nd	TTCGCCACGTCACTCACTGGCACGATCCCCGCCCGTGCGCTCTACATGGC[G/C]GCTCTAGAGGTCACTAAATCGGCCGTCGGAGCCTTCGCCATAAAGTTGGG
RF_ctg_14834_863	yes	yes	CF	AAATATAGGTTAAGGTCTTACATGGACTCAGAAATCAGACAAATAATGGC[C/T]CAGTACATGCCCCTTGACAGTCAAAATGACATTCCTAGTCATTCTCATGA
RF_ctg_14835_203	no	nd	nd	TACATGGATGTGGGTAGGTTCGCTAGGGCTTCAGAGATGTACACTAGGGT[T/C]TTGAGCATAAGGTCAAATCATTGGAAGGCACAGTTGAACAAGGCAGTAGC
RF_ctg_14840_842	no	nd	nd	CCCGACTTCAAGTCTGCTTTTCCAAAGTGGCCAGCAAAGGACTTGGCAAC[T/A]ATAGTTCCAAAGCTTGATTCAGCTGGAATTGATCTTCTTTATAAAATGCT
RF_ctg_14843_866	yes	no	nd	CTTCTGTTGCCCAATGAGAGGATCATGGGACTTGATTCCCCTTCAGGTGG[G/A]CATGTTAGTCATGGGTACTATACCCCAAGTGGAAAGAAGATTTCAGGTTC
RF_ctg_14848_987	yes	yes	CR	ATCCAAGCAAGTTTGCTGTGGCAGCTGGACCAGTTGCAGCTGAAGAAAGC[G/A]CAGCCCCTGCTGCTGCCACCAAGGCAGAGGAGAAGAAAGAGGAGCCAGAG
RF_ctg_14854_256	yes	yes	CF	TACACGTATGCAAATTTAGAAAGAGAGCCCTACTGGCCATCAGAGAAGCT[C/T]AAAATTTCTATCACTGGAGCAGGAGGTTTCATTGCCTCGCATATTGCGAG
RF_ctg_14860_658	yes	yes	CF	AAAATAGTGGATGACTTCACTGCATATGCAAATGTTTGCTTTAGAGAATT[T/C]GGAGATAGGGTAACTCACTGGGTGACCATAAACGAGGTAAATGCATTTGC
RF_ctg_14861_727	no	nd	nd	GATGCATTATCTCTTCACAGCATCAAGAACCATGACTGGCACATACAGGC[G/T]TGTTGTGCTTTGACCGGAGATGGTTTGTATGATGGGCTTGGATGGATCGC
RF_ctg_14887_996	no	nd	nd	CCTTTACTTCAGCCTTTTCCACCCCCAACTCCACCTCCGTCTCTTACTCC[T/A]ATCAGTGGACCTGTTATCACAAGGGACAAAGTTCGTGATGCATTGATGCG
RF_ctg_14892_353	no	nd	nd	AATTCCTCCCGCCGTCAATCAGGTAGAATTGAATCCAGTTTGGCAACAGA[T/A]GAAGTTGATTGAGTTCTGCAAGCAAAAGGATATTAAAGTGGTAGCATATT
RF_ctg_14893_906	no	nd	nd	ATTCGGTTTCAAAATTCACAAGCCATGACACCGAATATAAACGTTATCAT[G/A]AAATTGCAGTGGCATAATGGTTGATCGTTCACATTTGAACAGAGGGAACA
RF_ctg_14899_399	no	nd	nd	GCCCTAGTCAAGAACCTCCGCCCCCAACCCCTCCCTTCCAAAATGCTAGC[G/A]ATCGCAATGCTCGGCATGGCGGCAAACGTGCCCCTTGGCATCTGGAGAGA
RF_ctg_14901_1451	no	nd	nd	GAAGCACCTACACCTGGTTCAGGTTGGGCAAATACTCCCGGTGTGAACTA[T/C]AATAATAATGAATCTGGAGCAACAAGAGAAGGCAGCCCAGTATATGGAAG
RF_ctg_14914_255	no	nd	nd	GCAAAGTTGAATTTTGACGATAATGCCGCTTATCGGCAGAAGGAGATTTT[T/C]GCTCTACGTGATACAACCCAAGAGGATCCTAGAGAGGTTGCAGCTGCCAA
RF_ctg_14916_372	no	nd	nd	CTTAGAATTGTCGGAAAATATTTTCCAGCTCCAGTTATTGCTGCAGAGCG[T/C]TTGAAAAGATACGTCTTCTATAAGTTACAAACAGAATTATCAGAAGGTCC
RF_ctg_14917_239	no	nd	nd	GATCAAGATTCAGAAAGTGGATGTACAAGCGTTGGAAGAACAAAGAGCTT[A/G]ACCGATGAAGATTTAGATGAGTTAAAAGGGTGTTTAGATTTAGGGTTTGG
RF_ctg_14928_644	yes	yes	CR	GACAATTGTCAAAACCCTCCTTAAGTAATATGCTTGTGCTGTTGCTATTG[A/G]ATAACATAAACTCGTGTACCTTTACCTTACCAAATCCCCTATGACTTCAC
RF_ctg_14944_373	yes	no	nd	ATTAAACCCATTGGTAAACACTCCCTTCTTGGTGCAAGTGGAGAAATCAG[C/T]GACTTTCAGGAGATCTTGCGCTATCTTGATGAGCTAATCCTTTATGATAA
RF_ctg_14948_232	yes	no	nd	GTAAAAGAATCGAAAAGCTTGAAGATCCTGTTGGTCCTGTTAAGGAGATA[C/T]TGAAACTATGCCCTGCTGAGAGATTGATGCCTCTTTACAAAATAACAAGC
RF_ctg_14954_613	yes	yes	CR	TGAAAAAAGCCACGAAGGCGGAGGCACCAAAGCCTAAAGTAGAGGTGGAG[A/G]CTGAAGAAGAAGCACCGAAGCCTAAAGCAAAGAATCCTCTTGATTTGTTG
RF_ctg_14962_481	yes	yes	CF	AAACGAGTATATCGACCAAATTGAAACTCTTTGTCAAAAAAGGGCTCTTC[G/A]AGCATATCGCCTTGATGAGACTAAGTGGGGAGTTAATGTTCAGCCATTAT
RF_ctg_14999_341	no	nd	nd	AAATCAGCTGAGAATGTAGTTCTTTATGTAACATTCAACAACCAGAAGCT[G/A]GTTATTGGAACTCTTTCTGCAGAGAAATGCCCCCATATAAATCATGATTT
RF_ctg_15007_604	no	nd	nd	TCCATGATATACTGGATTGTATGCTTTACTAGAAGATAGACCCCATAAGC[A/G]GTGAATCCCATGGAAGCATATTTGTACCATCTGGCCCATTTTCCAAGGTT
RF_ctg_15010_286	no	nd	nd	GGCGATTCGGACCTCCAGTTGGAGAGGATCAACGTGTATTACAACGAGGC[T/G]AGTGGTGGCAGGTACGTGCCGAGAGCCGTGCTGATGGATCTGGAACCAGG
RF_ctg_15021_514	no	nd	nd	ATTACTAAAGGGAAAGATAACAAAGCTGTCATTGCCAGCAATATCATGTA[C/T]GTAGTTGGTCAATATCCTAGATTTCTGCGGGCACACTGGAAGTTTCTGAA
RF_ctg_15033_303	yes	yes	CR	AAGCTGAGTGCTTTTCTACTTCTGTGGTGCTTATCGTGCGCCTGCGCTAC[T/C]ACGCCTTCTCATTTTTCCAAAGTTAGGCACCGGAGGTTGAATGTGAAGAG
RF_ctg_15042_554	yes	yes	CF	GACGTCGATCAAGTTCAAGCTTTTGTTCCTGAGGAATTTGTTCCTTACGT[G/C]GGGGAAGCATTAACAATTTTGCGGTCAGAGGTTAAAAATGAAGCAGCTG
RF_ctg_15044_810	no	nd	nd	GCTCTTTCACGAGGAGATGGTGCTATATATTTACGGTTTCCACATAAAGG[G/A]TACCGTGAGAAAATTTGGGATCATGCAGCTGGCTGCATTGTCGTCACAGA
RF_ctg_15049_943	no	nd	nd	GCAAGTTACTTTCCAGATTTGCTCGATCAGCCTATGTTTCATCCTCCACC[A/G]AATGGTTCTAAGGTTGATGGGTTGTACCGCCTTCCTTTGGGCTATCAAAT
RF_ctg_15071_155	yes	no	nd	AATCTCAGAAGACCAAATTCGTTCAGAATATAATGCCTCATATTCTTAAC[C/A]TATATGGGGGACGTGCAACAGCAATAGACTTTGAGATTTATGATCCAAAT
RF_ctg_15082_641	no	nd	nd	CGTGTATAGCTTTAACTGGAGCTTTATAATGCTGTGTTTGGAGAATGCTC[G/A]TACATAGTCTCTGCCTGCTCCAAATAATGAAAACTAGTATCATGTATCTC
RF_ctg_15089_1183	yes	no	nd	CTGGCAGCAGCTCCATCTATGTGGATTCTCGGAAATGCTGGCATGGGAGC[T/G]TTACAAAGATTAGCACAGGATACCAATCCTGCTATTGCAGCTGCAGCATC
RF_ctg_15091_389	no	nd	nd	GGTTCAACATCGGAAGAAAATGATGTACAGCATAAAAGAGACGGATACTA[C/T]AAGGAGCACTCAGGTAAAGAAGAGACGGAGGTTGTGAGTGCAAGAACAAA
RF_ctg_15100_468	no	nd	nd	CGCTACGCTGAGATAAAGAGGAACTTGAGGGAGAGCAAACTTCACACGGT[G/A]TGCGAGGAGGCCAGGTGCCCCAATTTAGCTGAGTGCTGGTCTGGTGGGGA
RF_ctg_15108_970	yes	yes	CR	GACAAACTCACTCTCACTTATAACAGGACTCGTCAAGCATCAATCACTAC[T/C]GAGCTGACTGAGATTATTTCTGGTGCAATGGCTCTCACTGGTTAATAACC
RF_ctg_15121_1055	no	nd	nd	TTGAGTAATTTGTTTTCGTCCACTCGAGGTAATAGGAGGAGTTCTTCGTC[A/G]AATCCTTCATCTTCCTCTTCTGCTTCTGAAAGCAATTAGCACACGGATGG
RF_ctg_15122_266	no	nd	nd	AGGAGAATCAATGGGTGGAGCTGTAGTTCTTCTGCTACATAAGAAGCAAC[C/A]GAACTATTGGAATGGTGCCATTTTGGTAGCTCCAATGTGCAAGATTGCTG
RF_ctg_15124_444	yes	no	nd	CTCTTACTGAAAGAAGAGCAAAACCAGCCGTACCAATTGGTGGAGCTTAT[C/G]GTTTGATTGATGTTCCAATGAGCAACTGCATAAATAGTGGAATTAATAAA
RF_ctg_15129_118	no	nd	nd	TAACTTCTAAACCTCACCCTTCCTCCTCCCTCTCCGACTCCGTCGCCGCC[G/A]CCCATGTCGCCTCTTCCCTCTCATCTTCCTCCCTCTCCGTCCGCTACGTA
RF_ctg_15130_185	no	nd	nd	TGATTTACCATATGAAGTTGACTCTCTTGGCTCATACAGTTCAGATATTA[T/C]CCATCCTAATTTTGCAGCAAAGGTTGAGGGGAGTAGCTACCCTACGATTA
RF_ctg_15133_839	yes	yes	CF	AAAAGAATCAAAGGACAAGGAAGAACAAGCCGAGCTTAAAAAGATGTACA[A/G]TCTCATAGAGGAGTACAAATTGGACGGCCAGATTCGGTGGATCTCGGCTC
RF_ctg_15141_577	no	nd	nd	GAAGCCCGTCACCGCCATACTAACGAGAGCACAAGAAGACGTCTTATCTT[A/G]TACACAATATTGGAGTACATTGTACTAGTATCTGCTAGTGCACTTCAGGT
RF_ctg_15142_663	no	nd	nd	GTTACACAACGTTCAACATTTGGTGGAATTGGCAATAAACTTAGCAATGT[T/C]GGCAGTCGTCTTCCTACCGTGAATCATATTCTGTCGTCTATTAGAAGAAG
RF_ctg_15148_501	yes	yes	CR	ATATTAAGTACATTGTACCGAGATCGTGACTATGCAAGGTTTTTTGTTCT[C/G]GAAACAATAGCCAGGGTCCCATATTTTGCTTTTATTTCTGTTCTGCACTT
RF_ctg_15154_186	no	nd	nd	TATTCAGGAGACATGTTTGCAATGGTGGCACGGTCTGCTAGAGATAGCTC[G/A]CTCATCCCTTCTCCGTAGAATTCGACGAACTTTCCAACAACGCCATGTTT
RF_ctg_15161_418	yes	no	nd	AACAAGTTTGTGCTTCATGTCACTCAATGTCTCTGATCTCGTACCGAGAT[C/T]TAGTTGGCGTGGCATATACTGAAGAAGAGACAAAGGCCATGGCTGCCGAA
RF_ctg_15175_589	no	nd	nd	CGCAACAGATTCACCATCCGAACAGCATCACTCAAAATTGCTGCTTTATC[G/A]GTTTTTGGGTTTTCTGGCTCCAAGATGGAGCTCAATTCCATAAACCTGTC
RF_ctg_15176_1281	no	nd	nd	TGCGGTCTTTCTGTGCTTTTTGTGAAAATTATGGTACCTGAAACAAAAGG[T/A]AGAACTCTAGAGGAGATACAAACAACAATGAACGATGTTGCCTCGGGCAA
RF_ctg_15180_258	no	nd	nd	CTTAGCATCGCCATGAACGGAAAGGCTTCTGTCACAAGAGAACTCAATGA[G/C]AGACACAAAAAGATACTTGAGGGGCTACTTAAGTTACCAGAGAATAGGGA
RF_ctg_15181_1408	no	nd	nd	TACGACTTGGTTGCTGTTTTGACCCACAAAGGAAGAAGCGCTGACTCTGG[C/T]CATTATGTTTCCTGGGTGAAGCAAGAAAATGGTAAATGGGTTCAGTTCGA
RF_ctg_15182_793	no	nd	nd	ATCGCTTTGGCAAATGGATGCCCATGCTTAAGATCCCTAGGCCTGTACTA[T/C]TGCCAAAACATAACAGACAGAGCAATGTACTCCCTAGCAGAAAACAGCAG
RF_ctg_15183_458	no	nd	nd	TGGGTTTGTTGTTCAGACTGGTGACCCTGAAGGTCCTGCAGAGGGTTTCA[T/C]TGATCCAAGCACTGGAAAAATCAGATCAATTCCTCTTGAAATAATGGTAG
RF_ctg_15187_174	yes	yes	CF	TCTCAGATGTGGAAGAATGTGAAGCCTTTTGTGGAGTGGCTGCAGAGTGC[C/T]GAGTCTGGATCCGAGGAGGAATGATTGTTGAGTTGTGGGTTAGGTCAGTT
RF_ctg_15196_140	no	nd	nd	CCCTACGACTTCAGATACGGTCTAGCCGCACCCAACCACCCAACTCAAGT[C/T]GGGTCCAAATACCTCCAGGACCTCCAACAACTAATAGAATCCGCATATAC
RF_ctg_15197_244	yes	yes	CF	AAACCACCAAAGGTGTCTTTCCGCACAAAAGTTTTCCATCCAAATATCAA[T/C]AGCAATGGCAGTATCTGCCTTGACATTCTGAAGGAACAATGGAGCCCTGC
RF_ctg_15200_517	yes	no	nd	GGTTTCCTTATTTTGTGGATGTTATGTATGAGTGCCTTGTTACTATTCAT[G/A]GACTCCTTATCTTTAGTTTCATCACAAATCTTCGCATGCTTTATTGTTAT
RF_ctg_15219_155	no	nd	nd	TTTAGCAAAAAACTAACAAAATACTTGATAATTGATAAGACAACAGTAAC[G/A]CTATCCATGACGGCCGCTACCACCTCTCTTCTTTCGTCGCAAGCTTACTT
RF_ctg_15223_335	no	nd	nd	GTTTTGGTTTGTTTTCATGACGTTACTCTTGACGATACCACTGATGTTGC[G/A]CAGCGCAAGGAATTTGTGGGTAGACAAAGGACTTATGAAGTTCAAGGAGC
RF_ctg_15233_767	no	nd	nd	ACTCGTCCAAAACCACAAATAATAATATGATCCTGCAAGTCATCAGTCTC[G/A]CTCTCTACTGGCAGCAAACTACGAACATCATGCTGCTCAAACCTAGAGGC
RF_ctg_15243_468	yes	yes	CR	ATTGGAAGCAGAGGGATTGTGAATGTGCTGGCTAGAGATCAGAAGGGGTG[T/C]AGATTATTGCAAGGGAAATTTGATGAGGGGAAGCAGCATGTGGATTTGAT
RF_ctg_15244_162	yes	yes	CF	AACAGATGCTGTCACCTCTCTCCATACAAGTCCACCCCTTTCTCTCTCTC[C/T]TTTTCCAGACGCCGTCACTTCGCCTGCTCCGCGCTCACAAAGCAGCAAGA
RF_ctg_15260_411	no	nd	nd	GGTGATGGAAATGCCATGGTTGCACGAGCTGGATTGCCAAATGAGGATCT[T/C]GAGTTTGTTCAGTTCCATCCTACTGGTATATATGGTGCTGGCTGCCTCAT
RF_ctg_15294_356	yes	yes	CR	GAAGCTAAGGGTCAGACCCCTTTGTTTCCAAGGATCTTGGGTCACGAAGC[A/G]GGAGGGATTGTGGAGAGTGTTGGGGAAGGAGTTACAGAACTAGCTCCAGG
RF_ctg_15304_588	yes	yes	CF	TTGCCGAGGAGATGAATGAATGGCCCGATCTTGAGGTCGAAGCACCAAAG[A/T]CTAAACCTCGCAAGTCCCTTTATGCTAAAGCAACAGACACTGGAATCGAT
RF_ctg_15314_998	no	nd	nd	ACGCTTGCTAAATTTGAGCTAATGGACGGTGCTCCTGTTCGAGGAGAATC[A/G]ATACCCGTAAGGCTATTTTTGAGCCCATATGAGCTGACACCTACATACCG
RF_ctg_15337_473	no	nd	nd	GCTATTGCCACACCTCCTCCTTCAGATGATCTACGCTATCTCAAATCCTC[C/A]GCTCTGAACATTTGGTTGCTAAGTTATGAATTTCCTGAGACAATCATGGT
RF_ctg_15340_76	no	nd	nd	ACACCTCTTCAATCTCCGTAACCAATCAGGTATCGTTACGTCGCCATCGA[C/T]TGCCATCTCACCTCCTCTCCGTCTCCAGGCGGAAGCTCACAGTTAGAGCT
RF_ctg_15341_344	no	nd	nd	ACATATATTATTACAAGGACAAAGTCAAAAGTTGATGTCATGTGGCAAAA[T/C]GGTAATGTTTCAGTTGGCTTGGATGCTCAAATCTTGCTTCCTGTGAATAG
RF_ctg_15344_866	no	nd	nd	AAAGTAATGCAACATCCATTTGATGAACAAGAAGGTATGGAGAAGTATGC[A/T]CGTCTGCCGCCTGCTTGGGCTTACAGACCTGGAGTCTGTATGCTTTCTTG
RF_ctg_15362_216	no	nd	nd	TGTCTGGTAGAAGCTGAGAGGGATTATTTGTCTTTGAGTAAGCGATATCC[A/G]AGACTATATGTATCCCCTGAATGCTCGAAGGTTGTTTTGCATTGGCCTAA
RF_ctg_15375_261	no	nd	nd	TACAAATCGGGCATATTTACTGGACAATGTGGCACTGCCCTAGACCATGG[T/C]GTAGTTGCTGTAGGGTACGGAACAGAGAATGGAAAAGACTACTGGATCGT
RF_ctg_15386_289	no	nd	nd	GCTTTTCTTGAAGAGAAAGCATGGATATTCTGGTGAAATTGACTCTGGAT[T/C]GGATCCTTTGTTTGAATCTACACCTGCACCACAGCAGCAGCAGCAGCAGC
RF_ctg_15390_389	no	nd	nd	AACCCACCTGCATTTCTTGGAGACACTCCGACTAGTGCGACTGTCAGCCT[G/A]AGGCAATTTAAAAGATGGGGAACAGGTCTATTAGAGATTCTACTGGGAAG
RF_ctg_15397_1392	yes	no	nd	TCAGTTGCAGATGCCATTGTTCTAAATGCTGCTGCAGCTCTTTTAGTAAG[C/T]GGCAAAGCAAGTAGCTTGGCTGAAGGAGTAGCAATGGCTCAAGAGACCCA
RF_ctg_15400_645	no	nd	nd	TTGGGCTGGGGACATTGGTACACTCTGAGAGAGCTGGAAGCAGCTACTGA[T/C]ATGTTTAGTGATGATAATGTGATTGGTGAAGGTGGTTATGGCATTGTTTA
RF_ctg_15404_594	no	nd	nd	GAACCATCCAAGTGGTCCCCACACTCTCCTCTCTCCGCCGCACTCGACTC[T/C]TCTGGCCGCATATTCGCTCGCGGCTCTCAGGACATGAAGTGCGTTTCTAT
RF_ctg_15405_305	yes	yes	CF	GATGATGAAGATAACATGTCTATAGTGTCGGTTGATTCACTAATCTGTGA[T/C]GGCAATGGATTCATTGATGTTTTTGATATTGGAGTGCTAAGTTCGGTCAA
RF_ctg_15411_154	no	nd	nd	CTCGTATGGCACAAAACATCCATTTTCGCATTTTCATTCCTACTCTTCTT[T/C]GGTTTCATCGAGGCATGCTATCTATCTTCTTCCATAATGAAAATCCCTCA
RF_ctg_15416_423	no	nd	nd	TAGGTTCGAAAATCTTCCCCACATTTATTGGTTTCCTTAAAAGCAAAGAT[C/A]CCAATGATGGAACAGAACAAGCCCTGCTTAGCGAGCTGAAGTTATTTGAT
RF_ctg_15418_261	no	nd	nd	CGGAGGATTCGCATGCCCGCTCTCTGCGCCGCCAGAATCTTCCAGCTGAC[T/C]CGAGAACTCGGCCATAAATCCGACGGCGAGACCGTTCAGTGGCTTCTGCA
RF_ctg_15425_889	yes	yes	CF	TCAACTACACATTGTATTGTAGGAGCCATGGTAGGTTTCGGCCTCGTATA[T/C]GGTGGGATGGGTGCTGTGTTTTGGAGTTCATTAGCACGAGTTACTTCATC
RF_ctg_15429_628	no	nd	nd	AGTGCAAAGCAACTCAAAGAGGATTGGATTAAAGGATCTTTTCTATTGCT[T/C]ATAAGCTACGTTGCTTATAGTGTATGGCTAATCATGCAGAGAGTGGTTTA
RF_ctg_15442_1154	no	nd	nd	CCCTCTTTCTTCGCTGATCCACAAAATACAAGTTTGAGAACAGGAGAAAC[C/G]TCATTTCTGCTGGGATCAATTTTAGTTTGTTCGAGCACAACTCCTGATCA
RF_ctg_15443_742	no	nd	nd	AGATAGTTGCTTTTCACATGAAGCATAATGCTGAACCTGAAGCTGTTGAT[T/C]TGTTGATGGAGGTTGAAGATCTTGATGTGTTAGTCGAGCATGTTGACAAA
RF_ctg_15445_1003	no	nd	nd	GAAGTTTCGAACTTTACCAAAGATGAATTTCTTTCTAATATGGATAATGC[G/A]AAACATGAAGGATCAACTGCTGTGGGAAATGAGTATAAAGAAATCATGGC
RF_ctg_15450_729	yes	yes	CF	GATGAAGCTATCTCCGAACTCGACAGCCTGGGTGAGGAATCTTACAAAGA[C/T]AGCACATTGATCATGCAGCTTCTCCGAGACAATTTGACTTTATGGACCTC
RF_ctg_15464_412	no	nd	nd	CGCGTCGCCGCCCCCGCCCGCGCCGTCTGGTCCATCGTCCGCCGCTTCGA[C/T]CGTCCCCACGCCTACAAGCACTTCATCCGCTCCTGCTCCATCCAGAACCC
RF_ctg_15468_241	no	nd	nd	AGCCGCTCGCAATTTCAGCTTCGGTTCGTTTGCTCCTTACAGAGCCCTAA[G/A]CAACCTGTTTCCCCAAAAATATCTTCTCCTTTTTTGATTGAAAACCTCCC
RF_ctg_15477_600	yes	no	nd	TTCAATAAGGTCACAGCAGAGTTGTTGTTAGGTGCCGATAATGCTGTAAT[C/T]CAAGAAGGAAAAGTTGCTACTATCCAGAGTCTTTCAGGCACTGGGTCTCT
RF_ctg_15506_330	yes	no	nd	GCTGAGCAACTGCAAGATTTGATGGAGCAGGACTATGATATTGGGTCTAC[T/C]ATCCGTGACAGAATCATTCCACATGCTGTGTCTTGGTTCACTGGAGAAGC
RF_ctg_15508_726	no	nd	nd	GTAAAGCAGTGTCAATCCTTGGGTTGCTTTCCTCGTGTTAAAGTTGTTCA[C/T]ACATCAAGATGGATCTATGGCCAAATTTATATACCTGAAATAAACTGGAT
RF_ctg_15511_655	yes	no	nd	CCACCAGAGGTACTGGCTCGAGACAGGCTTCTCGGATCTTATAAGGTGAA[A/G]CCAGTAATCAAACTACTGAAACAAACACTAGTGGGAACAGGAGCTGTTTT
RF_ctg_15520_496	no	nd	nd	ATGCTAAAACTAATGCAAGTCTGCAATGCTCGTGGCTTTGTATATGGTAT[A/T]ATACCCGAGAAAGGAAAACCAATGAGTGGTGCTTCAGATAATATAAGAGA
RF_ctg_15524_587	yes	yes	CF	AAAATGGTTCGGACAGTAAGGGTGGAGAAGCGCATAAATGAGATTGTTAA[C/T]AGGCTGAACAAGACAAAGGTGGAAAGGACACCAGACTTGAAAGCGGAGAA
RF_ctg_15535_814	no	nd	nd	CAACGGGACCTTCTAGTAGCTTCCATCAAACTACTAAGCAACATCTCCCC[T/C]TACATGGGTCAAGAACTTTCGGACTCCCTCCGTGCCAACTCCGGCCAACT
RF_ctg_15538_1024	no	nd	nd	GATTTAAAGCCTGAAGAAACCGAGGTTCTTGCACTAACCGATGCTCCATC[A/T]TCAATGACATCGCCTTCCACCGGGCAACCTGCAACAACAACAACGTCGGC
RF_ctg_15548_1174	no	nd	nd	AACACCACCAATGGGAGAAATCAAGCTTTGGCTTACAACGAGACTACTTA[T/C]ATTTATTCCTGCAAGACCATGATGTACTCCCTTCGAAATCCTCCAAAGCA
RF_ctg_15559_694	no	nd	nd	AAGCCATCTATTCAGGCACTGATTCATGGACTGAATCGACACTATTACTC[A/C]TTAGCAATCAATTACAGAAAAAACGAGCTCGAAGAGAAGATGTTGTTGAA
RF_ctg_15570_345	no	nd	nd	TCTTCATGGATACAGAATCCAGATGTTGAGTGCATTGAAATCCTTTCAAG[A/G]TTCACCTAATGGCGGAATGTTTATAAACTCGTGCTTTGCTCACTGTCAA
RF_ctg_15607_242	yes	no	nd	CACTTGGTGAATTGCGACACTTGGATGAATATTCATCTTCGAGAAGTTAT[C/A]TGTACCTCAAAGGATGGAGATAGATTTTGGAGGATGCCTGAGTGTTATAT
RF_ctg_15631_449	no	nd	nd	GAAGGACATGGCATGGCTCCAGTGGCATACCCATATGTTGATCCATACTA[T/C]GGAAGTATTATGGCTGCTTACGGCGGTCAAGCTATGATGCCCCCTCATAT
RF_ctg_15632_245	yes	yes	CF	GAATTTGGTACTGATGGTGGTCCTGCTGCAAGAGCTCTCAAGCCAAAATT[T/C]AACCTCTTTACCAGTCATATTGCTTCACTCGTTGACATGCCAGTGCCTCA
RF_ctg_15644_178	yes	no	nd	TTTATTCCTACATCTTCATCCTCTTCCATTTCATGTCATAAACAAAACCG[G/C]TCGTCTCTGAACCAGACGACTGGTTTGGTTCACAAAGTTTGGGGACTCCG
RF_ctg_15653_227	yes	yes	CR	GCCACTAAGAAGAATCCAGCAGCTCCAGCTGGCAATCGATCAGTGACACC[C/T]GTGCTTCAAAATGTAGATCCAAACATGTACTACTATTCCAATGGGTACAC
RF_ctg_15665_326	no	nd	nd	AGTATTGCTCGTGTGCCTTGTATAAGAAGGCACGATCGAACGTTTAAGCT[T/C]GCAGATCCTAATCCTGAGCACTGTCCATCTGGAGAATTTGTAAGGGAGAT
RF_ctg_15691_326	no	nd	nd	GAATTCGATTTTTGATTCATTTGTGTCTAGTTCATCAGCAAGGTTGTATC[T/G]TATATTTTGGAGTGCTTACTCCAGTTTTTCTTTTTACTGTGATTTGATGG
RF_ctg_15701_838	no	nd	nd	AATCTTGGTACTTGGCATTTGATGATCATTGGATATGCATTTAACAGTCA[T/G]GGTGATGATGGGTTGCAATTGTTTGAGGAGATGAGGAAATTGGGCATTAA
RF_ctg_15709_521	no	nd	nd	GACATAAAGCCATGGGATGATGAAACCGATATGAAATTGCTTGAAGAAAC[A/G]GTTAGGGGCATCAAGAAGGAGGGTTTATTGTGGGGAGCTTCCAAGCTTGT
RF_ctg_15715_579	no	nd	nd	TCATTGATGGTGGATCAGGCTATTGCAAATTTGGTTGGAGCAAGTATGAT[T/A]ATCCATCCGGACATTGCGCCACATTTTTGGAATTTGGCAACATAGAGTCT
RF_ctg_15732_743	no	nd	nd	AGCGGAACTTCAGGTCATATTCCAAAAATTCCATTTATGCTTGTAACTAT[T/G]GGTAGTACAGCAGTGTTGTTGTTTGGATGGAGGGTACTGGCATCCAAATT
RF_ctg_15733_217	no	nd	nd	GTCTACAAGTCTAAAGCTGCCGCATGCAGCGCTGCCACCGTCGCCAAAAA[G/A]CTAGCTTGGAGCACAGGCCGTGCAGCCTGGATCGCAGGAACTACTTTCTT
RF_ctg_15762_243	yes	yes	CF	ATCCCTGTTGTTCAAGTCGATCCCGTGTTTGAAGGGCTTGAAGGTGGGGT[A/C]GGTAGCCTGGTTAAGTGGAACCCATTGGCTAATGTTGAAGGAAACGACGT
RF_ctg_15764_383	no	nd	nd	GTCCCAATAATTCTTGTTGGAACAAAGCTTGATCTTCGTGATGACAAGCA[G/A]TTCTTTGTAGATCATCCAGGTGCTGTTCCAATTACAACTGCACAGGGGGA
RF_ctg_15768_422	no	nd	nd	ATGGCGTTGAATGCTCCTTTAATACCATAACCAGAATAATCCTTGTTGAT[A/G]ATGATTTAGGAGGGCATTTAAGTGATTCGCTTGGCAGTTTTCCATCGCTT
RF_ctg_15769_391	yes	yes	CF	GGAAATCCAGTTGGTAGAATAGTAATAGGACTTTTTGGGGATGACGTGCC[C/T]CAAACTGCAGAAAACTTCCGAGCCCTCTGTACAGGTGAAAAAGGATTTGG
RF_ctg_1578_87	yes	yes	CF	ACACACTTCTTCGTGTTCGATCTCTAATGCTTTATGGCATATCAAATTCC[T/C]ATAATACCCTTGTGGACTACCAGAATACCAAAAAATACCATCGCCACAC
RF_ctg_15782_166	yes	yes	CR	GAGACGGCGGTGGGGCCGGAGGTGGCGTGGAGGGTTTCCAATGCGCAGAC[T/C]TGGATGAGCGCTGCGATTACGAATGAGGACACGTGTATGGACGGATTCAG
RF_ctg_15783_136	yes	yes	CR	CAGGTAGGGAGGCGATTTCTAGCACCAGCTGGAGCAGGTAACCGCTCCGT[T/C]ATTTCACGGGAGGTAACGATAACTCAATCAAGATGGTACCACGAGCGAGT
RF_ctg_15790_409	no	nd	nd	ATGCAACTACTTTAACCATATGCCTCAAATCTGCCATCCTATGGAACTAT[C/T]TGAGAGCTGGACATATAAATCAATAATACACTAAGCATCGACTTTATTTG
RF_ctg_15820_1172	yes	yes	CR	TGCAATGCCCTTCTTTTGAAGGTGAATCAAATTGGGTCTGTAACAGAGAG[T/C]ATCGAGGCCGTGAGGATGTCAAAACAAGCTGGATGGGGTGTCATGACCAG
RF_ctg_15830_788	no	nd	nd	TGTAAGGGAAGCAAGATTTGCCTAGAATATTTGTGGTTTGTTGCTATCGG[A/G]TGATATTTGGCAATAGTGATCATTCGTGGAGTTTGGAGAGACATAAACTA
RF_ctg_15831_194	no	nd	nd	CTCCGCCAGCGGTGAAGCCTGAGGCTAAGAAATCAAAGAAGAGCGATGCC[G/A]TGGTCTCCAAGAAGAAGAACCAGAAGGAGACCAATAACGTGGAGATGGAT
RF_ctg_15840_378	yes	yes	CF	AACATCATCGATTCAAAAACACGACCTTTCAAATGAAAATAGAAATAAAG[C/T]CCTGCCTCTTCAAAGATGGGTTTTACTTGGTGGAACTTCACTGAGCATCG
RF_ctg_15851_227	no	nd	nd	TCTGCCTCAGTTTCTCTCAAATTTTCAGATTTCAGATCTGGATCTCCTGT[T/C]TCAATTCCTATCAACGGCTTTTTGAAGGGCCGATGTGCATTTTCACAATC
RF_ctg_15853_624	no	nd	nd	ATGAATTCTTCAAGAAATATTATTCCGACATCGCTGGACCAGAGTATGCA[T/G]CGAAGTACAAGACTTTGATCTATCTTGCTGGATCAGCATCCGCTGAAGTG
RF_ctg_15880_153	yes	yes	CF	ACTACGGCAAAAACATGGTACATTGTGGATGCAACGGATTTGATTCTTGG[A/G]AGGATGGCTTCTACTATCGCTATACATATTAGGGGAAAGAATCTTGTTAC
RF_ctg_15881_509	yes	no	nd	ATGACATCATACTTTAACAAGACGGGTTGGCCAACTAATGCACCAAGCAC[G/A]GAAGGAGAAAGAAAAGATTTTATAGCTGCACTTCATAAGAGAAAAACAGA
RF_ctg_15882_477	no	nd	nd	GATGGAGTTGGAGGTTTCATTGGATCGACTGTTGGAAACACCAAGCGACA[G/A]ATTAATCGACCCAAACCAGTGCCAGAAGAAGACATGGAGGCCATATTTCA
RF_ctg_15895_333	no	nd	nd	ACCAAGAAAGGCGGTTGGATGTCTTTGGGAGGAATTCTATTGTGCATGAC[A/C]GGATCGGAGGCAATGTTTGCTGATCTTGGACATTTTTCAAACATTACTAT
RF_ctg_15900_218	yes	yes	CR	AAGGCAATGGGGACGAACGACGTGAGAGTGGACGTGAAGCTGAACAAGCA[G/C]ATATGGAGCAGGGGAATAAGAGGGGTGCCAAGGCGTGTCAGGGTTAGAAT
RF_ctg_15905_464	no	nd	nd	TCTAAGCTTACAAGCAAGCAACACATAACAGAGAAAGAGTTCAATAAGCG[T/C]AGAGACATGATTGCAAATGTAAGAACTAAAGCAAAGCAGATGGCATCTGC
RF_ctg_15919_117	yes	yes	CF	TTGGCGTTGGATTTGTGGTTCTGGGAGCTGTTTTTCGGGACTGTGGTTGA[T/C]TGGGGTTCCTGGGCTGCAAATGAATTTGATTTGGTCACAGAGAGTATGA
RF_ctg_15923_1263	yes	yes	CF	GCCATTGTTGATGTTGATTCCGAAGGGAACGTTACTGTTCTCAGTGGTGA[G/A]AGTGGATTGGCTGAAACTTCGCCTCCTGCTGTTGCCGTTTAGTTGTTTAT
RF_ctg_15933_197	no	nd	nd	TCCACTAAATTTCCTCCTCTTCTTCGTCGCCGTAATAACAATAACAAGCA[T/C]TCATGAAATTGAAGCAGCAGATATAATTTATCCGCCAAGTTGCAACCGGA
RF_ctg_15939_423	no	nd	nd	GACTCCTACTTGCTCAAGATGACTTTGGAAATTATGTGATACAATACATC[G/A]TTAGCTTGAAGTCTCCCTCAGTAAATGCAAAGTTAGCTTCTCAATTTGAG
RF_ctg_15978_297	yes	no	nd	ACAATGATGCAACAGTTACTATCTAAAGAGATACTTCATGAACCCATGAA[G/A]GAAATAGGAGAAAGGTATCCAAAGTGGTTGGACGAACACAAAGCTGGATT
RF_ctg_15982_219	no	nd	nd	AATGCAGAAGCTGGATCGTACTGGAATTGCCTCAAGTATTGCTGGGTCGC[A/T]TGGAGTACCCATGGGTAATGGCGTTGCACAACAGATTCAACATGCATTAC
RF_ctg_15984_379	yes	yes	CF	CGCGGTCCGGCGGGCTTGCCGGTCGTGGGCAGCCTGCCGTTCCTGGACCC[A/G]GAACTTCACACCTACTTCGCGGGCCTCGCCAAGGCCCATGGCCCCATATA
RF_ctg_16018_271	no	nd	nd	TTGAGAGGGCACATGAACAATGTATCTTGTGTCATGTTTCATGCAAAGCA[G/A]GACATAATAGTTTCCAACTCTGAAGACAAAAGCATTCGTGTTTGGGACGC
RF_ctg_16031_432	yes	no	nd	GGTGTACTTTCTGGTACCATGGACCGATTCAAGATGGTATTTGAAACAAA[A/G]TCTAGCAGGAGAATGGCGACCATGGTGGCTTCTTTTGTAGCCCTTTTCCT
RF_ctg_16032_831	yes	yes	CR	AGAAGTTAAAATCATTCATTATGACCCTAAGGCTGTTGGAGTTGAAGCAA[G/A]GAAAGCGTTTCCTTTTCGTACAATGCATTTCTATGCGGAGCCAAGAGCAG
RF_ctg_16033_216	no	nd	nd	GTCCATCCTGATGGCAACATTCTTGTTGATAGCCCAAGATTCACTGAGCT[A/C]TTGGCAAATAAAATTTCCTTGCTTGGAGGTGTCCGCTACATGTTCATGAC
RF_ctg_16067_292	no	nd	nd	ATTCAAAGGCATCCGGAAACATATGAAAGCACATCGCTTTGTGGACTTTA[C/T]CCAGTAGGGGAAGGTGCAGGGTATGCAGGTGGAATTGTTAGTGCTGCTGT
RF_ctg_16074_553	yes	yes	CR	AAAAGATATGCAGACCTTGACACAAAATTCAAGTCATCTACAGTGCTAAA[G/A]GAACTACTGGAGAAATCTAAAGTTAACAAAGAGAGAAATAAAAAAGAGAT
RF_ctg_16076_576	yes	yes	CF	ATATGCAAATTTCCAAATGATCCAACTGTTCCACTGGGAACAGTATCAGT[T/C]GTAGCCCTTCTTATATCTTCAGTCCTTGGTGTTACTTCCATCTTCTTCCC
RF_ctg_16086_80	no	nd	nd	ATTATAAAGGTTGAAGATATGCAGCCTGCAGTTTTCAGGGTTTTGCTTCA[C/T]TTCATATATTGGGACAGCTTGCCAGATATGAGAGAGCTAAATGGTAGTGT
RF_ctg_16087_320	no	nd	nd	CACGCTTTGGAAAAGCTCTATCAATGGATTTTGAGGAAGCATGAAGAAAC[G/A]TCTAGAGTGACTACAGCTGATATACTTGCTTACTTAGAGCAAGAATTAGA
RF_ctg_16092_437	no	nd	nd	ACAAGCATTGGGGAGAAGCTCGAGCCTGCGGAATTTGACGAGTGGATTAG[G/A]GAGGTTGATGTTGGAAAGGATGGAACTATTAAGTACGAGGATTTTATCGT
RF_ctg_16120_538	no	nd	nd	AAAGAACTTCAGACCACCTGCTCCTTCACCACCACCTGACACCCCTAAAC[C/T]AGGAGGTTATAAATTATATGCAGCAAACTTAGCTTGGAAAGTGAGATCTG
RF_ctg_16129_788	no	nd	nd	ACGTTGGGCTTATGTGCTCTTCTTTTTGTAAACGTGGAGAGCCCTAAGAA[T/C]TCATACGAAAATAGCGGTGGGCGAGCTATACCGGGGGTTTATAACGATGC
RF_ctg_16131_211	no	nd	nd	GGTGGTGGATTTGGAAGATCTAGCAACTCCAGTGGCTCTGGTTCTAAAGG[G/A]TTTGGATTTGGAAAGAGTGATGATGATTGGGATAAATTTTGATACTGAAT
RF_ctg_16134_154	yes	no	nd	ATCGATCCTGATGAGCCAGTAGTTGAAGAAGACGATGAAGACGACGACGA[G/C]GAGGATGACGACAAAGATGAGGAAGAAATAGAAGGACAGGAAGGTGAAGG
RF_ctg_16138_452	no	nd	nd	GCTAATGCTTCCCATTCAGTCGGGGTCGGTGGTTTTGTTATTAATGACAA[A/T]GATGAGGTATTAGTTGTGCAAGAAAAGCATTCCGCTGAAAACATATGGAA
RF_ctg_16142_344	yes	no	nd	GCTGGGGATCATACGGCTTTGTCTCAGACGAACATTGCTGATGCGTTCGA[G/A]TTGCTCAAGGGTTTGGTGCCATGCGCGAGTGTTGAAGAGCGAAATCTGTT
RF_ctg_16158_770	yes	yes	CR	GATGTAGAAAGAACAGTCTTTTATCGAGAGAGGGCAGCAGGAATGTATTC[A/T]GCTTTGCCTTATGCATTTGCACAGGTTATGATAGAAATCCCACACATCTT
RF_ctg_16164_366	no	nd	nd	TGGACGTTAGAGACATGAGTTTCTTTCAGGATGAAGCATTTGACTGTGTT[A/C]TTGATAAAGGAACTCTAGATTCATTAATGTGTGGGACAGATGCTCCACTC
RF_ctg_16187_174	no	nd	nd	CTCCCGGTACCCCTCTCTAATAAAATCAGAGCGATGGCGACAAGCACTGC[T/C]GTGGATCAGTCTGGTAACCCTATTCCAACCTCGGCTGTTCTTATGGCATC
RF_ctg_16191_605	no	nd	nd	TCACTTCTATCTAGCCGCAATATATACCTTCAGTTCGAGGAGGTTGCTGT[T/C]GAAAATATAAAGATCAGCGAGGAGCTGCAAGCCTTGATAGCTCCAGCTAT
RF_ctg_16202_381	no	nd	nd	AAACAGTTAATGGTTGAAGATGTCGTTGAAGCAAATGTTGTGTTCTCTTC[C/T]CTCATGGGCGCTCGTGTTGATGGGCGAAAGGAGTTAATTCAAAGTGCTGC
RF_ctg_16223_413	no	nd	nd	AAATCCACACCAGTAGATTCCAATATTCCAACAACTTTTTGCGAAAAACC[G/A]CATAGTGGTGCGCTTCTTGTGCCTTTAATGAATGCAACTACTTCTTTTTC
RF_ctg_16230_186	yes	yes	CF	TCAGAAGGAGCTAACACAATGGATGTTGGGAGGGCAGTTTTGGTACAGAA[C/T]GAACCAAGGACAAGGCTGGATGCAGGAACATGGGGAACAATGGGGGTTGG
RF_ctg_16237_232	yes	yes	CF	TCTGTTGAGTTAATGAGAAAATTCTCGGAACAATACGCACGTCGCTCAGG[A/G]ACATACTTTTGTGTTGATAAAGGAGTTACATCTGTTGTTATCAAGGGGCT
RF_ctg_16250_550	yes	yes	CR	CCAATTATATTGTCTGTAAACGCAGAAGGAAGCAACCGTGGTACCAACGT[G/T]CCCGACTATTATAGTTCAGGTGACCAAGCGGCAATGATATTAGACTATCG
RF_ctg_16254_377	yes	no	nd	AGGTGCTCTTGCTCGTTACCTTTCTGAGAGTAAAGCAAAAGCTCGTGGGG[A/T]TACGGTGGAGGAGTCTGAAGAGGCAGAAGTTGATGAATCTGAAGTCATGG
RF_ctg_16267_267	yes	yes	CF	GGCCATGATTGGGATGAAACTTGCATGCAGATGGATGAAGTGCTGGCTTC[G/C]GTTGCAGAAACAATAAAGAACTTTGCAGTGATATACCTGGTAGATATCAC
RF_ctg_16273_443	no	nd	nd	AAAGGTTTGGGTTAAGCCATGGGCTAACTTCAAAGAACTTCAAGAATTCA[C/A]CCATATAGGAGACTCTACTCCTTCAGACTAAGTGAGGTGATTGTTGATGG
RF_ctg_16277_168	yes	no	nd	TAAATGTCAATTTCAGTTTCTAAAGGTTTCTCCAACACGAAGAACGTTTG[T/C]TCATACCTATAGACACATAAGATATGCATCAGTTGGGAATAATGGACACC
RF_ctg_16302_456	no	nd	nd	ATTTCTGCTGTTGGTTTATACGTACCAGGAGGAACTGCTGTTTTACCATC[G/A]ACTGCTTTGATGCTCTCTGTGCCTGCCCAAATTGCTGGGTGCAAAACTGT
RF_ctg_16314_56	no	nd	nd	AATGTAAAAATACCACCTAGGCCTCGTGGTAATAGATTCGAAAGCTTAAG[A/G]CAGCAGTTCCGACCTATCTCAAGAAGGTTTGGAGAAGGAATATCTGCTTC
RF_ctg_16315_283	yes	yes	CR	TGGAGAGTTCAGTATGCTTTGAGCCGTATCCGTAATGCTGCCAGAGAACT[C/A]TTAACTCTGGATGAGAAAAATCCTAAGCGTATTTTTGAAGGAGAGGCTCT
RF_ctg_16326_338	yes	yes	CF	CGCTTAACAAAATCAAGAGACGGCACCAATGGAGTGGCCACATTTTCGTT[T/C]GACGAGCCTTCCGTTTTCGACTCGACGGGGGAGCTTGGCGAGATTACAGG
RF_ctg_16328_86	yes	yes	CF	CCGCATTTTTAAGAAGAAAAGAAGCGCAAAGGCAAGTGTCGAACAAGAAG[G/A]GCATCGTTTCATCGATTTCATGGGCCGAGGAAGGAATGGAAGACGCTCTT
RF_ctg_16343_681	no	nd	nd	TGGGGGTTTAATCTCTTTGGCTTTTTATTGCCTATTTATTTGCCAAGAGC[C/T]TTTAAAAGGTATTATGAAGGGAAAGTCAAGGTTTGAATGTGTATTTTGTT
RF_ctg_16344_165	no	nd	nd	CTAACTGCCGTAAGGTCAAAGGTCTTTTCCGACATGGGATTAATTGCAAG[G/A]TCCGTGCTTCAGGTGGTTGTCTCCTATGCAAGAAGATGTGGTACCTCCTT
RF_ctg_16359_418	yes	no	nd	AAATTGGCAGAGGAGGGTAAGCTAGATCCTGTTGTTGGGAGGCAACCACA[G/A]ATTGAGCGTGTAACACAAATTTTGGGCAGGCGTACAAAGAATAATCCTTG
RF_ctg_16374_180	no	nd	nd	ATCTCACCTCCCACTCAAATTACCGCCACCTCTCCTCCCTTCTTCCTTCT[T/C]CTTTCCTCTCTCTTTCTACCAACCTTACTCATGCCAGAATCTCGCCGCGG
RF_ctg_16397_500	no	nd	nd	CGAGTGAATATTAGAGCTGTGGCACAGTATGCTACTGATGATGGTAATGG[A/G]AAAGTAGCTACTGATGCTGTTGATCGGTGCTTAAGAGCGCTGGAAGATCT
RF_ctg_16406_220	no	nd	nd	AAATTTGTGAATGCCTTTGCAAAAGCTGTTGAAAGTTTGAAAGTTGGCAA[T/C]GGTCTTGCTGAGGGCACAGTTCAGGGTCCACTAATTAATGAAGCTGCTGT
RF_ctg_16415_139	no	nd	nd	CTCATGTACAAACTATCTTATTACAGGTTTGTTGAAACCGATGGGAAAGG[T/C]TTTGATAGAGTTAGGAGGACAGAAATAGGAAAACATTTCAAGCTTACTCA
RF_ctg_16423_351	no	nd	nd	GCCGACAAAGAGTTGGGAAAAAAAGAAGGAGAAAGCTCAGGTAACAACTT[C/T]TGCTATCCAAACTCCAAAAAGTTCAAATTTTGATTCACCAAACTCCAAAA
RF_ctg_16426_130	yes	no	nd	TTGGAGGATGATGGCAATCCAAAGTTCGTTATATTCATCAGAACTTCTAA[C/T]GTTTCTCTTTGGTATCCACTTAGTGTGATCACAGGTGGAACAACTGCAAA
RF_ctg_16428_839	yes	yes	CR	GCACAGAAGACGACCGCTCCTTTGAATTTGGTATCGGGCTGCATAACGGC[T/C]AGTGAAATGGAGATGTGTGAAGAGTATACTTGTGTTATCACTCACGGGCC
RF_ctg_16434_609	yes	yes	CF	TCTAAGATTCCTCTTGGAGTTGTTTTAGCCATCCCCCCTTTCAACTATCC[T/C]GTTAATTTAGCTGTCTCAAAAATAGCTCCAGCTCTGATAGCTGGAAATGC
RF_ctg_16440_591	no	nd	nd	GTCTCTATCGACGAGTCCGACCGCCTCCTCAAAATGGAAGAGACCCTCCA[T/C]GCCCGAGTCATCGGCCAGGACGAAGCCGTCAAAGCCATCAGCCGTGCCAT
RF_ctg_16450_1205	no	nd	nd	GAATCATCATCTAAAGAGATAGTAGAGCCAGACAAGCAAAATTCTTCTTC[G/T]AACAAGAACTTCTCGAAGTTTTTGCTAATTGGCGGTGCATTAGCAGTTGC
RF_ctg_16468_81	no	nd	nd	ATAACTTCGCGGTGCCGATCACTGCGCTCCTTATTTCAGTAATCGCTTGC[A/G]TCGTTCCTTCTTCAATTGCTGTTTCATCAAAGTCAGTGGATGCTCATACG
RF_ctg_16470_143	no	nd	nd	GAAACAGCAGCTCCAGTTCTTGGAGAACCCATGGATATTATGACTGCATT[A/G]CAAATGGTGCTAAAGAAGTCTTTGGCTCATGATGGACTAGTGCGAGGCCT
RF_ctg_16501_710	no	nd	nd	TTTCAAAAGGGAAACCCTTCTAATATCACAATCAAGCCAATAGAAGGAGC[A/G]GGTCATATGCCACAAGAAGATTGGCCAGAGAAGGTGATTGAAGCTCTAAG
RF_ctg_16526_247	yes	yes	CF	AGTCTAAAACACCCTTCACGTATACCTATGTGGAGAGGAGTAAAGTTTGG[A/C]TATTCCATCATTGCATTTTGTCTGTACCCTCTAGCGATAGGTGGTTTCTG
RF_ctg_16536_354	no	nd	nd	CAATCTTTTAAGGTATCATGCCAAGGTTCTAAAAGCAACCCAAGTTTGGA[T/C]GTCACTTCCTTGCGGATTTCAAATGGCAGAAACATGCAACCAATCGGTGC
RF_ctg_16566_258	no	nd	nd	CCTCAAGTTCATCAAGGACCTCAGGTTGACAAGAAACAATTTGAGAAAGT[G/A]CTTAACTATATTGACCTCGGCAAGAAAGAAGGGGCGACCTTGCTTACAGG
RF_ctg_16583_250	yes	yes	CR	ACCGTGCTTAGATCTCTCAGAAGCTCCAAAGCAAAGTTGGTTATCATCGC[C/A]AACAACTGTCCTCCCCTACGCAGGTCTTTAATTGAGTATTATGCTATGTT
RF_ctg_16613_89	no	nd	nd	GCACCAAATCAAGAGGAAATTATCACTGCCATCATCCGTGATGTAGATAC[T/C]GACAAGGATGGGAAAATAAGCTACGAAGAGTTTGCAGCAATGATGAAGGC
RF_ctg_16622_433	no	nd	nd	ATCGACTTGCCTTACTCTTGCAGAGCCGGCGCTTGCTCCACCTGTGCAGG[C/T]CAACTCGTTTCCGGTTCGGTCGATCAGTCCGATGGCTCGTTTTTGGATGA
RF_ctg_16646_79	no	nd	nd	GCTCAACCTACGTTGTCAACCTTGTACAGGCCGAAAAAGGATGCAGATTC[A/C]GATATGTATGGAGGAGCGGATGAGCAGTTAGAGAAGATTACCAAGACCGA
RF_ctg_16682_807	yes	no	nd	GAAAACACTCTTGATGCAAGGCTGGATGTCGTTTTCCGTAAGAAACTCCC[G/A]GAGATAAGGAAGTTGCTTGTTGGTCAGGCTGCCTAAAGAATATTTTATGA
RF_ctg_16701_619	yes	yes	CF	CTAATACTTCAATCACAAGCAGGTACCGCTCAAGAATCTTTAGTTGAAGT[G/A]GCTGATCCTTTACTTGATGGAAATGTTATTTCACATGCTGCTATTAAGTC
RF_ctg_16747_591	yes	yes	CF	CTAGAGAAACTTGGCATCAACTGGGAAGAGGTTGGCCAGATTCTAGAAGC[A/G]GAAGGGGTAGATTCATTCAAGAAGAGCTTTGATAGTCTTTTAGTCAGTCT
RF_ctg_16753_290	no	nd	nd	TACGCGCCTGCTCTGCCCCTCATTAGAATTGCTTTTAGGCGCAACCCGGT[C/T]GTTAGGGATCGGTTATTTTATGGAGTGCTGGCTGGTGCTTTTGCTCACGG
RF_ctg_16764_181	no	nd	nd	CTCAAGGAGTGGAAACTTTAGGAACCATATACAGCTCTTCGCTTTTTCCA[A/T]ATCGAGCCCCTCCAGGAAGAGTGTTATTGCTAAACTACATTGGTGGTGCT
RF_ctg_16772_406	no	nd	nd	CTCCATGCGACAATCTCACTGGGCGGAGGGCCCCACAATAGAGGTATGTC[C/T]ATGTCTCCGAGGCTGGCTATGGTGGTCGAGCAGTGCCTTATGGAGGAAGG
RF_ctg_16775_546	no	nd	nd	TTCAGATTAGGAGTTATATGCACCAATGCATCACCGGCTAGTCGTCCTAC[T/C]ATGAAGGAAGTATGCCAAGTGCTACAAAGATGCGATAGGAGTAAGGAGAA
RF_ctg_16782_392	no	nd	nd	CATAGATAGATTACAAGTCCATGTACTTGTATTACGTTCTGTAATTTATA[A/T]AGGCACATTGAAGATTTGCAAGTCAGGAGGATTACTTGCAATCAAGAGAT
RF_ctg_16808_117	yes	yes	CR	CGCTTGGTGTCCCAGAAATTCGAAGATCCTGCTGAAGGAGAGGATGTTTT[G/A]GTTGCTAAGTTCAAGAAACTGTATGACGATCTAACTGTTGGCTTCCGCAA
RF_ctg_16812_124	yes	no	nd	ATTGCAAAACTGAAGTGGGGAATGGAATACAAAGGCTTTCTTGTCTCAGT[A/G]GATTCTTATATGAACTTGCAGCTTGCCAACACTGAGGAATACATTGATGG
RF_ctg_16822_399	yes	yes	CR	ACCAGAAATTTGTGGACGAGCAGCAAAAGAAGGAAATCAAGGACATTCTC[G/A]TTGCATACGATCGGACATTGCTTGTTGCGGATCCAAGGCGATGCGAGCCC
RF_ctg_16861_185	no	nd	nd	TGATGGTCGTATCGACCTTTGGTCCGCTGACGGCCATCATCTCCGACAAA[C/G]TCGAGATTAAAAGCTTGTATATGGACATGGGGATCACTGTGATTTTGATC
RF_ctg_16908_143	no	nd	nd	AGTCATGGCTCGACATAATAAAAGACCCTTCCTTTGTGAAACTCCACGCC[G/T]CTCTATCAAAACCAGATCCTTTGCAATTGATCATGACACATCGTACATAC
RF_ctg_16910_601	no	nd	nd	GCAGGTACACAGCCAGGGACGACCCTTGTGATGGCGAAGAAGGGAGTTCC[G/T]TACCTTGGAAAGAAGAATATGAGAGGGGATCAGTTGGTCAGAGTTCAGGT
RF_ctg_16932_452	no	nd	nd	GATCTAAACAAGAATTCGCCTGGGTACCAAGCACCAAATTTTTTGGAACA[G/A]CCAAAGAAACAGTACAGGCAACTTCAACCACAACAGCAGCCCAAATACCA
RF_ctg_16939_163	no	nd	nd	GTAACAATCTCCGTCCCAAGTTGAAATCTGTCAGCTTCTAACTTCTGAAC[C/T]TCAGCATCGAATACATGCCTAAATTCACGAATTGTCTTCAAATCCTCAAC
RF_ctg_16959_686	yes	yes	CF	TGGGAGGTTGTGAATTTGGAGGAGTGTAGGGAGATAGGGACGATGCCGAG[A/G]GAGATAATGGCGGAGATGATGGACGTGGAAGGAGACGATTCGAGGTTTGC
RF_ctg_16966_124	no	nd	nd	CATGATTACCACGAGATAATTAAGAATCCCATGGACTTTGCTACAATTCG[G/A]AAACGGATGGCAAACAACGTATATAAGAATGCAAGAGAAATATATGCCGA
RF_ctg_16972_514	yes	yes	CF	GTGAGTAATTGGGATGATATGGAGAAGATTTGGCATCACACTTTCTACAA[C/T]GAGCTCCGTGTTGCCCCTGAGGAACACCCTGTGCTTTTGACAGAAGCTC
RF_ctg_17003_484	yes	yes	CF	TTCTCAACATATGCAAATATGATAGCTCCGTCCTCAAGGCTTTTAACCCT[G/A]TTCATATATATCGCTACTTTAAACGAGGGCATGCTAATTTTATTTCTCTT
RF_ctg_17022_751	no	nd	nd	GTACTTGATGAAGGTATTGCCGTCAAAGCTTCCGACCTTGACATTGCATC[A/C]ATTTTTGGCATGGGTTTTCCTCCTTACAGGGGTGGGATCATGTATTGGGC
RF_ctg_17047_201	no	nd	nd	GCGGTCGATTATTTAGTAGACGAGAGAAAATCTGCTCAGTTTGATGTGGA[C/T]GCGATGAAAGTCGTATGGGCGGGATCTAAGCGTAATCTCGAGATTGCTGA
RF_ctg_1705_274	yes	yes	CF	ACCAGGTTGCAAGACCTAGCATGCACGATCCCCGTTTTCTCAAAGAAGCG[A/G]AAGCAAGATACAAAGGGTTCCTCCATCTAATAAAAAGAAACAAAGAGAA
RF_ctg_17066_171	no	nd	nd	ACAGCGTCAGTAAAACCAGAATATCCGGTAATAGATCGCAACCCTCCATT[C/T]ACAAAGACAGTCGCTAATTTCAACACACTCGATTATCTCCGTCTTTCCAC
RF_ctg_17078_312	no	nd	nd	GCAATATGTCGCTACATATGCGACAAATATCATGACCATGGCAACAAATC[G/A]CTCTTCGGCAAAAGAGACAGTATACTTGAACGAGCATCTATAGATCAATG
RF_ctg_17106_289	no	nd	nd	ATTCGTGGTTAGACTGATGGATAATCTCCTCTAGTTTGGCCATTAAATAG[C/T]GTGGAGTAATAAGATAATGCCTATAAGCTGCTCCTGCTTGTGTGTATAGT
RF_ctg_17131_101	no	nd	nd	TCTTCAATGAAACTTCTATTTGTCGAGATGGGTGTTGGATACGATCAGCA[C/T]GGGCAAGATATCACTGCTGCTGCCATCAAGGCTTGTAAGAACGCCATCAC
RF_ctg_17137_122	no	nd	nd	ATTGGGGAGCTAAACTACCTGATGTGCAAGGCGATAGACAATCCTCATTT[G/A]ACTCCTTCATCGTCTATGAGGACGGCTGTCATATCGGTGTTCGAAGAACC
RF_ctg_17145_213	no	nd	nd	ATGGAAACAATAAACAGTGTTGAAGAGTTGGATGAAATCCTTGCAAAGTC[C/T]AAGGAGCAAAATCAACCCATTATCATTGACTGGATGGCTTCTTGGTGCAG
RF_ctg_17150_175	no	nd	nd	GTTGTTTATGATAAAGAATTACTTCAGGCATTCAGATTTTTTGATTACAA[T/C]CGTGTGGGTTATATCAAGGTTGAAGATTTGCGATGCCTGCTTCATAACTT
RF_ctg_17158_111	no	nd	nd	GAAAGAAGAAGCATCTCCTCATAACTGGCCCAAAGTGAAGAAGAGATGGA[A/G]CGAAAGCAAATCAACTCCAGATGGAATCATTCTAGTCCAAGAACTCAAAG
RF_ctg_17165_625	no	nd	nd	GAAGCCCCATCCAATCGTGATTTAGGAATTCAAGCTGGAATTTTTGGAAC[G/A]TTAATGCTTTTTACATATGCAAGTGGAACTTCCACTTCTTCAATAGGAAA
RF_ctg_17167_690	no	nd	nd	ACAAATGTAAAACCTGGAAAGCTTCGTGACATGATGTCTGCTGGTTTGGT[T/C]TTATGTGCATCTAATCAAGATCACACAGTTGTGGAGCCACTGATACCTCC
RF_ctg_17196_489	yes	yes	CF	TACTTGAAAAATGCATTCAAGGGGTCAAAAGGTCCAACATTTGGCACAAA[G/A]GTAAGCAACTACCCACCATGCCCAAAACCAGAACTTTTCAAAGGATTAAG
RF_ctg_17223_573	no	nd	nd	TCCATTGTAGCTGCTTCAAGCATGCCAATTCCTCTGCTTACATCTTCGGG[C/T]TGACGTGAATGAACAAGAGCCCATGATAACCTCATGATACTTTCATTCTT
RF_ctg_17295_109	no	nd	nd	AAGTACGTTTGGGTTCGAGTTATCACCCCTATGAGGCGGGTTTGGATCCG[T/C]GTTGCTGCCCGGATCCGAATGCGCAAATCTGGATTGATGCAACTGAAGAA
RF_ctg_17406_363	no	nd	nd	CGTGTCTTAATCAACAAGGCGAGGATAGAATGTCAGTCCCACAAGCTTAC[C/T]GTGGAAGATCCTGTCACTGTTGAGTATATCACTAGATACATTGCAGGGCT
RF_ctg_17420_449	yes	yes	CR	TACATACTTTAGTGTGTAAATGTAATAGCGTGTTTAATTATGTAGGTAGC[A/T]GCTGGTTAGTTCTGTCGGTGATGTATAGTAGAAGTCTGATGGTTTTATAT
RF_ctg_17451_684	no	nd	nd	GATGCAAAAGAGAAATCGGACATGGTCGCTATTTAAGTTGCATGGGTGCT[C/T]TATGGCATCCAGGGTGTTTTTGTTGCCATGCTTGTGACAAACCGATATCA
RF_ctg_17466_262	no	nd	nd	AAGAGACAATCAAAACGGAGGTGAAAGCAAAGGATGATGTAGAGATGACA[A/G]ATATTGAGGAAAACAGAAGCGGAATACAAAATGTTGGAGAAAGGGAAGAA
RF_ctg_17508_364	no	nd	nd	CAGAATCAAAAGGCCGAGGAGGTGATAGTTGACAATCAATATTTAGGCGG[T/C]TGATACTTAATGAACATATATGTTCTGTTAACTTTAGGATATCTAAAATT
RF_ctg_17512_407	no	nd	nd	GAGACTGAATATTTGGTTAATGTTGTGAAGCACATTTATGATGGACATAT[T/A]GTATTCCAGTATAACTGTACGAACACCATACCTGAACAACTTCTGGAAAA
RF_ctg_17522_347	yes	yes	CF	GCATATTTAGCTACTTCCATCACTCTCTCATTGATATCATTTGGTCTTTG[C/T]TATGCTCTAGTCAGCGCAGGAATAGATGTCCCTGGTCTCCTTACTAAGGT
RF_ctg_17546_498	no	nd	nd	ACAAGCAGCGTCTATCTGGAAGAGCTACAAAGGGCTTGGGAAAACGATCC[A/G]AATTCAGTAGACGAATCATGGGACAATTTCTTCCGGAACTTTGTAGGTCA
RF_ctg_17663_99	no	nd	nd	GTAGGAACCAATGACCAGAAAGTTCTTGTTTTGGCTGCAACAAATACACC[G/A]TATGCGTTGGATCAGGCCATTCGAAGACGTTTTGATAAGCGAATCTACAT
RF_ctg_17681_280	no	nd	nd	GAGGTAAAAGATGGAATTATTGCGTCTGTGGTTGAAGGAGATAATCTTCC[A/G]ACTGGGAATATTCTGTACTATGGAGATGCTGTTGTTATGCCTGGCCTGAT
RF_ctg_17689_470	no	nd	nd	GCTGTTTTGCTTGTAATTTCCGTGACAGCTATAAGTGATTACAAGCAATC[A/G]CTTCAATTTCAAAATCTCAACGAGGAGAAGCGAAATATTAAAATGGAGGT
RF_ctg_17722_71	no	nd	nd	CACAACTTGCCTACGCCGCCAAGCCACCGACCGCCTGCGCCGCCAACCGC[C/A]TGCGCTGCCCCTTCTTCTTCCTTCCGCCTGCCTGCTGCCCTAGCCTCTGT
RF_ctg_17753_517	no	nd	nd	ATGTCCAAGTTCAACGATGACTTTAAAGATGGGAATAGAAACAAGACTAA[A/G]GGACAAGATTCCTGAGATTTTAGAAGTAGAGCAGATTCATGATACTGAAA
RF_ctg_17764_285	no	nd	nd	ATACGTGAGGAAGCTAATAGACAACGGTTGTGGGAAGCTTTAATGGATGG[G/A]CACATCGACATGTTGAGTTCTGACCATTCACCGACAGTACCAGAACTAAA
RF_ctg_17776_1076	no	nd	nd	CCAACAGATTCATCAGTCAAATGGATTAAAGTAAACGAGAAGAAAACCCT[T/G]AATGATATATTGCGACAACCAGACTATATCATACCGGGGATTCCAGTTTT
RF_ctg_17812_203	yes	no	nd	TCAATAGCAGCTGTACATGGCGCTGTTCTTGCTTTAGTTGCATCTGTTCT[G/A]TCGGCTCCATATGACATGCCAAGTTGGCTCCCGGATCATGTAACTTTGTT
RF_ctg_17819_245	yes	yes	CF	AGTTTCTAAAGAGGATGTCAATTACATAAATGCCCATGCAACTTCTACGC[C/T]TGCTGGTGATCTGAAAGAGTATCAATCACTGATTAAATGTTTTGGTCAAA
RF_ctg_17835_247	yes	yes	CR	GCATTCTCCAGCTATGGTGAAGTTGTTGAAGCTAGAATTATTATGGACCG[T/C]GAGACAGGCAGATCAAGGGGGTTTGGTTTTGTGACATTCACATCTAGTGA
RF_ctg_17916_433	no	nd	nd	CACCGAGAAAGCCACAGGGGATTTGTACGCATGCAAGTCTATCTCGAAAA[G/A]GAAGCTTAGGACGTCGATTGATGTTGAGGATGTTAGGAGAGAGGTCGAGA
RF_ctg_17949_361	no	nd	nd	AAGAACAAGACCAACTGGAACAGAAACTGATACAAGAACTGCAGGAACAG[G/A]ACATCGACCCACGAAGGCTGGAAGAGAAATTCGCAGTCATTAACACAGGG
RF_ctg_17974_105	no	nd	nd	TTGAAAGTTACAGATTTTGGCTTGAGCGCTTTTGCTGACTGCAAGCGACA[A/G]GATGGCTTGCTACACACCACCTGCGGTACTCCTGCGTATGTTGCACCGGA
RF_ctg_18053_793	no	nd	nd	ACCCAACTTAGTATTTGTAGCACCCATTGTCCTTGTTGGCAGTTCCCACC[T/C]TGTCACGCTGCTACTTGTCTGTTTGCAACACTACAACAAAATCGACACAG
RF_ctg_18063_206	no	nd	nd	GATGCGACGCGGCATATCGTCACCGCTTTGCTCAGGAAGTGCAATTACCG[T/C]GTTGCGGCTGTTGCTGATGGAATGAAAGCGTGGGAAGTGATGAAGGGAAA
RF_ctg_18074_826	no	nd	nd	GATTCTGCAAACTAATACGAAAACCAACATTGAGCACATTCAATATGCTT[T/C]TATCTGTCTGTGCAAGCTCACAGGATTTTGAAGGTGCATTCCAGGCTATG
RF_ctg_18086_257	no	nd	nd	GATGGGCCACCACTTTCTAATAGCTTGAAGCGATACTATGGAAAGGCACC[T/A]GCTATTGTTGAGCTTTGTGTGCAGGCAGGTGCACCCGTGCCTGAGCGCTA
RF_ctg_18092_158	no	nd	nd	AAGAAGCCAAAGAAACCATGTTTTAAAAAGATCGAAATCGTCAATAAAGT[G/C]GAAGGCGAAGGCGAGAAGAAGGTGAACGAGAGGCTGAGGAAATTGGGGAA
RF_ctg_18157_752	yes	no	nd	ACTACTCTTGATGTCGTAAGAGCTAAGACTTTTTATGCTGCAAAAGCCAA[G/A]GTTCCTGTGTCTGAAGTGAATGTTCCTGTTGTTGGTGGCCATGCTGGTGT
RF_ctg_18166_331	yes	no	nd	TATGCCACAACCAATCGAGCGCCCTAGTCTCAAACATCTCTCAGACATGC[C/T]TTGTGTTAGCCAGGATCTTTCAGTGATGCTTCGTTGACATGAACTTGAAG
RF_ctg_18196_177	yes	yes	CR	TCCAGAGTGCAGATTAGTACCTTAGCTGTGAAAGATAACATGATGGTAGC[C/T]GGTGGCTTTCAAGGAGAGCTTATTTGCAAGTATCTGAATCAACCTGAAGT
RF_ctg_18198_555	yes	yes	CR	CCTATTGTCCTGTATTTGATAGCTTCACACACCACCGACTACCAAAACCC[T/G]ATGCTTTTCCTTAACACGCTTGCAGTATTCATCCTCGTGATCGCCAAACT
RF_ctg_18263_83	no	nd	nd	GGCCCAAACGAGTGCTCGTCCACCGTGGTCCAGACCATCGCCGCCCCTCT[G/A]CAGACCGTGTGGGCCGTCGTCCGCCAGTTCGACAACCCGCAGTCGTACAA
RF_ctg_18314_355	no	nd	nd	TCCAATAAGAGTCCAGTGAAGAAGGTGGAGGATGTGATGCCGATTGCTAC[C/T]GGATTGGAGCGCCAGGAGCTTGAAGCTGAGCTCGAGGGAAGGAAACGGTT
RF_ctg_18342_100	no	nd	nd	CCATCTATAACAACAAACGAAATTGATATAGCAGTACACAAGATGATCAT[C/T]GATGCTGGTGCATATCCTTCGCCACTTGGATATGGTGGATTTCCAAAGAG
RF_ctg_18409_159	no	nd	nd	GGGTGGGATGAGAAAACATGGGATGACCCGATGGAGTTCAAACCAGAAAG[A/G]TTTTTGAATGGAGGAGAAGGCGAAGGAGTGGATATCACTGGAAGCAGAGA
RF_ctg_18495_132	yes	yes	CF	TATAAGCTACCATTTACACTGCTAAGCGATGAAGGAAACAAGGTGAGGAA[A/G]GAATGGGGAGTGCCCTCGGATTTATTTGGTACATTACCAGGAAGGCAAAC
RF_ctg_18615_99	yes	no	nd	AGGCTCGAAAATCTTTTAGTTCAGGGAAGCAAAGATAGAGATTTTACAGC[T/A]AAAGAGGCATTACAGCCAGTCTTAAAATTATTACTTGGACCCGATGGAGT
RF_ctg_18812_75	no	nd	nd	CTGACCGATGTGGGCTCCTCAAACAACCAGGCAACAAGCAGCAAAACCAC[T/C]ACCGCCAAAACCCTAGGTAAGGGCAAAAGCGGAAAAATGAAATCAGTGGG
RF_ctg_18874_164	yes	yes	CF	CCACCTCGTCACCCTCTCCCTCCCGCCGCTTCAAAAAATCTAGATCTACC[G/A]CAGTCATGCTCCCGGTCGCTGCCTCCGATTCGTATTGCACGGATCGGGAC
RF_ctg_18893_519	no	nd	nd	CTCTGCCATCTGCCGCTTCTTCTTCAGGCTCCGGACTAATCACCCCCGCG[G/A]CCGCTCAGATTCAGACTCAACACTCCGATTCTAACCTCGCACAATCGAGA
RF_ctg_18970_247	yes	yes	CR	CCCAAGGTATCACATATAAAGACTTTTCAGATTTATGTAATAAGCAAGAA[G/A]TCTTGAAAGAAGTTCAGGATTCCTTAATGAAGGCTGGAAAAGATTCAAAG
RF_ctg_18978_117	no	nd	nd	TCGTTTCATGAGAAGATGCCTCAGCTTTTGCAGGCGGTGAAGGGAAAAGA[C/A]ACGCTTGTTTTCCATTGCGCACTTAGCCAGGTGAGAGGGCCTTCATGTGC
RF_ctg_19011_77	yes	yes	CF	CCAAAAAACTGACCCTCGCGGTCCAGGTGATCCGAGGCCGGTGGTTCATG[C/T]TGTTCGCCACCTTCCTAATAATGTCTGTTGCAGGAGCAACCTACATATTC
RF_ctg_19014_361	no	nd	nd	GGAGCGATGTATATAGCTTTGGAATACTTATAATGGAAGTAATAACGGGT[A/C]GAAACCCTGTGGACTACAGCAGACCACCTGGAGAGGTCAATCTGGTAGAC
RF_ctg_19100_674	no	nd	nd	GGGCCCCAGATGGCTCAAATGGGTATGGGCATGATGGATATGTCATCGTT[C/A]AGTAGGGCAGGACCACCAACGGGGGTGTCACCGGTACAACCTACATCGGG
RF_ctg_19131_354	yes	yes	CF	GTGAAGGAGAAGGCCGGATCTGGCGGTGAAGCGCCGTTGATCGATGTGGG[C/T]CAGTTTGGATATTTCAAGGTGTTGGGAAAGGGACAGCTTCCCGAGGGGAA
RF_ctg_19216_143	no	nd	nd	CATATCTCCCTCGACACTCATCTCGTCCGAGATATTCAAATCTCACCCGA[T/A]ATATGGATCAAAATCTCAATCCGAGATCTCACCCGAAATTATACATTTTT
RF_ctg_19235_209	no	nd	nd	TCAAGCCTCCACCGCAGAGGACGAAGGCGAAGCCTGATCCGATCAATCGG[A/G]TTGCAGATCGACCGGCTATTCCGTTTAAAAACCGGCTGCTGGCTGGCTAT
RF_ctg_19258_160	no	nd	nd	TGAAGTTTCCAAGGACATTCAAAGCGTTACTATTCAAAACATAGAGTCAA[T/C]AATTGAACATCTAGCCACATCAAACATATTCTTCATAGCAAAGCGAAGAA
RF_ctg_19455_430	no	nd	nd	ATGGCACTGACTCCTTTGCTGAATGACCTTGGAAGAAAGGCTGCTGCAAT[A/T]ATCGATGAAAAAACAGAAGTAAAAGAAAAAACAATCGAGGCAGTGAACTT
RF_ctg_19518_277	no	nd	nd	CCCAGTTGTTTATGTTGGATCCGAGTGAGGAGAAGCCAACGTGGAGGATA[T/C]TGAATGTGCCCGGGAAGCCGCCGAAGTTTGCGTGGGGCCATAGTACCTGT
RF_ctg_19562_193	no	nd	nd	TAGAGCTGCACAGGGAGATAAGGGAAGCGGGGTACGTGCCTGACACGAGG[C/T]ACGTGCTGCATGATATTGATGAGGAGGCAAAGGAGAAAGCACTTATGTAC
RF_ctg_19636_249	no	nd	nd	TCAATTAATTTAAAGAAGAATCGATCTTGTCATCGCCGGTTTAGAGTCAC[T/C]GCTTCGTCGCCACGTGAGGGTTACGAGCTGGACAAGTGGGACCATATGGA
RF_ctg_19662_130	no	nd	nd	ATGAAATTTGAAGAACCATTAAAAGACTACGTGAGAGCGGTACAATCAAT[C/T]AAGGCCACGATGGTTGATAGAGCCAATGCTTTTCGACAGCAATACGATTT
RF_ctg_19666_133	no	nd	nd	CGAAAGGGGGAAAGCGGTGGAGGTGGATTCTTCTCTGCACTTATGAATTT[C/G]GGTACTGCGATGAAGAAATCAGTTAGTGGGTTATTGGGTTATGAAGGACT
RF_ctg_19766_188	yes	no	nd	CTTCCATGCCAGTTGAATAGAGTATTGCCAGATTGTAGCAGGAAACAGTC[G/A]GATGAGCATAAAGAAGTAGCAACCGCATCAACCTGAAGTACTTTACTATT
RF_ctg_19768_260	no	nd	nd	GATTCAGATATTGCTGAAGTTATGAAGGACTGTGATCCTAGTGGCCCTCT[T/C]ATGGTTAATGTTACTAAACTTTATCCCAAGCCAGATTGCAGTGTTTTTGA
RF_ctg_19840_259	no	nd	nd	CCTGCTCAACATGCACAAGACAGGCGTCTGCGAAGAATAATGAAGAGCCC[G/A]GATCCTCTAGAAGAGCAGCGAAGAAAAGAATTGCAGCTAGGTGATAAACT
RF_ctg_19846_434	no	nd	nd	GTGTGGGTTTGTGGCAGCATGGGTGCTGATCGGGTGCAACAAGCTGGCGG[G/A]GAAGGTTAAGTACGATGATCCGTTGGAGGCGGCGCAGCTGCACGGGGGGT
RF_ctg_19869_388	no	nd	nd	TTGTATGGATGGTTCCATACAGGTGATGTTGGGTTTCTCGATGCTGATGG[G/A]TATTTGAATTTGGTTGGAAGGATTAAGGAGCTCATTAACCGTGGAGGAGA
RF_ctg_19875_539	no	nd	nd	AAAGCTGTTGGAAGGGAGATGCCGATTGAATTATTACGTGCAAGCATTCC[T/G]CATACTAATGATCTACAGCGTCAGCAGTTACTTGATTTTGCACATAGATC
RF_ctg_19898_80	no	nd	nd	CACTTCGAGTGTTGCTAACCGGGAAGCTTCATGGCCCTGATATGGGAAGC[G/A]GTATAATGCTCATTTATAAAGCCAGTAGATCTGCAATTGTAAATCCAGAA
RF_ctg_20006_222	yes	yes	CR	GGGTATTATCGGATTTTGTTTCCTTTGAATCCGGGTAGTATTTTGCCTGC[T/C]TTGCCTTGTGCTTGTGAAGAGGAGAACTTGCTGAAACCTCATGGTAGAGA
RF_ctg_20071_460	no	nd	nd	TGTGGACGTCCAAATTCATTGCATGACCCAGTTAGAGATAGCGATGATGA[T/A]GACTTTGGAGATAGGGATTATGATGTGGCGGCGCTTGCTAACAACTTGAG
RF_ctg_20190_330	no	nd	nd	CAGCAACAGAGAAATGGACTTGTTGCTTGTTCCATATTGGACAGATCGGG[A/G]TTTGAATATTGTCCAGTGGCCTCCATTTTTACTAGCAAGCAAGATCCCAA
RF_ctg_20217_534	yes	yes	CF	ACTTCAATTTTGAGGTCGGAGTCGCTGTTTGAGGACGAGGTGATGATGGC[G/A]GTGATGATGGGGAGGATGGATTTGTCTTATAATGCGATTGAGAGGGTTGA
RF_ctg_20303_59	no	nd	nd	AAGCAGCTCAATGCGTCCTTAAATGAACTTGTTTCGGAAAAAGAAGCAGC[A/G]AAGAAGCACATTGAATCTTTAGAGAAGAAAATGAAAGCTGCTGAGATGAT
RF_ctg_20335_222	no	nd	nd	ATAGAAACCCTTCGTCTCTTGGATCTGGATCGCAGGATCAACTGATTGAT[T/C]TACATGGGCTGCATGTTTCGGAGGCAATTCAGGTTCTGCAGCAAGAATTG
RF_ctg_20418_329	yes	yes	CR	TTGAACTATAAAAAGGATGGAACCCCATTTTGGAATTTGTTGACTGTTGC[A/G]CCAATTAAAGATGAAACAGGAACTGTGCTTAAGTACATCGGGATGCAAGT
RF_ctg_20432_169	no	nd	nd	GCCGGAAAAAGAACGCGGTGGCCGTCACCCACTGCAAAGCCGGCCGCGGG[T/C]TGATCAAGGTTAACGGAGCTCCAATCGAGCTTATCAAACCTGAAATCCTT
RF_ctg_20692_195	no	nd	nd	ACTCCTGCATCAAGCAATATGGAAGAAACACACAACACATTGAAATTTGC[G/A]AACAGAGCTAAGCGAGTTGAGATTTATGCTTCTCGCAATAAGATCATCGA
RF_ctg_20791_131	no	nd	nd	CAAAAGCAAAGAATTCAAATAGCAAGAGCAGTGTATCAAGATGCTGATGT[A/T]TATCTTCTTGACGATCCATTTAGCGCTGTTGATGCTCACACTGGCACTCA
RF_ctg_20916_209	no	nd	nd	TTGTTTATGGCGTTGCAGCCAAGAATGATAGCATGTGGGAACAAAATTGC[G/A]TGCTACACAATGGCTGTTAGGTTTCTAGTTGGCCCTGCGATCATGGCTGC
RF_ctg_20974_187	no	nd	nd	GGGGCACATGATGATCCTCCTCCACACAGAAGCCTTGAACTTCTCTCTCT[C/A]GGTGGCAATAAAAGAAAGTGATTCTCACTTGACCGTTTCCCCATATTGTG
RF_ctg_20998_531	yes	yes	CF	GTCCGTCCCGGGTGGAAGAAAACTGTAAGGATCCGGCTCATTAACTGGGC[G/T]GGAGTTTGGTGTTCGGGTGCTGGATGTCATGGTTGATAAAACGAGGAGGA
RF_ctg_21078_187	no	nd	nd	GCCCTAATCCCGTCTGACGCCTCTGCCTCCGCGGCTTCTTCTTCGCCGGC[G/A]GCGAGCCATCCGGAGGTTATGTCGCCGATATTGGTATTTTTGCTCTTTCA
RF_ctg_21101_87	yes	no	nd	GGAGCACTAACAGCAACCCTCCTTCCTGCAAAATTTGCTTCAGCTGAAGA[T/A]GTTCCAGACAAATACGAAGCTTTTGTAGACAATGAAGATGGATATTCTTA
RF_ctg_21106_229	yes	no	nd	GGGATCATGTGCTGCAGGCAATGCTTCAGAGAAAATGCCAAAGAGATTGG[C/T]TTCGTCAAGTATCGTTAAGAAGCCTGCTACTAGAAGCATGGAGATGGATC
RF_ctg_21114_134	yes	yes	U	AATTATGGGAGTGACATCAGCAAGTGCCAGTTTTACCTGAACATGCTGAA[T/C]GAGTGCCGTCAGGGATCTGGTGCCACTACAGTTCTTTAAATTATCTTTCT
RF_ctg_21132_247	no	nd	nd	TCGTTACTGCTTTGCATGTGTTTGGCAAGCTCTATCGCTACAGATCTGCT[G/T]CTAGCGGTGGTGCTTAAATTCTAGGTTTTGATTTTGGGATGTAACCGAGT
RF_ctg_21140_155	no	nd	nd	GGGATGTGTGACGTCGTGGTGGTTTCATCGCCCAATATGACCCATTTTCA[G/A]ATTTTGATGGATGTTATTGCACACCCGAGACCTCATCATATTCTCGTTGA
RF_ctg_21173_226	no	nd	nd	GGCGACAATAACGTTGTTAAATCCCCGAACGGAAAAAGTGTCAAGCTCCT[C/A]CTCACTCGTTACTCTGGGTCGGGATTCATATCATCTGATATGTACCATCA
RF_ctg_21182_490	yes	yes	CR	TGTGGAAATTGCAATGGAGCTGGCTTTTTAGGTGGATTTATGAGCACATT[C/T]GAGGAAACTTAGTTCATCAATGTTAGCTCATCTAAGTAGCACACACGTTT
RF_ctg_21193_584	no	nd	nd	TGCCCTCCGCCACCAGAGTTTCATTCTCTGAAATCACAGGGCCTGGACGA[T/C]GACGACGAAGGTGATGAAGAATTCGATGACGATGAATTCGAAGAAGATGA
RF_ctg_21228_99	yes	no	nd	TCATTGTGTGTTATATAATATGTCATGGAATAAATGGTATGACATAAAAC[T/C]ATGATCTTAAAATAAATGTACCCCTTATTTACTTGGTTATATTTGCGCCT
RF_ctg_21230_143	no	nd	nd	GCTGGTAAGAAGCCCAGAGCCGAGAAGAAGCTCCCTGCGAAAGATGCATC[G/C]GCGACGGCCGACAAGAAGAAGAAGAAGAAGTCGAAGTCCGTTGAAACTTA
RF_ctg_21238_242	no	nd	nd	ATCGACATCGATCTGTTAAGTTAGTTAGATGTTCCGCTGAAGATTCAGAG[A/T]TCGGATCTCCTCATGATGAAGAAGTTAAGGATTTGGGCGTTAAAGCAGCT
RF_ctg_21258_465	yes	no	nd	TTTTATGAACAGGCTTTTGGGATGAAACTTTTGAGGAAGCGAGACAATCC[G/C]GAGTACCAGTATACAATTGCAATGATGGGCTATGGTCCTGAAGATCAAAA
RF_ctg_21259_203	yes	no	nd	TACAGACTTACTTTAGGAAGAAAAAGCTCATCTAGTTTGCTTAAAAGCTA[G/A]AAGTATACAGGGGAATCCTGTTATCTACCCCTTCACAATTCACATGATTG
RF_ctg_21267_241	yes	yes	CR	CATCTCCAGGGATTCCAAAATATGCCACAAACAATGATGCCGCCGCCATA[C/T]ATGTACGAAATGCCATACAGAAGAGAGAGCAAGGGAACAGGAGTTTTCAT
RF_ctg_21273_192	no	nd	nd	AGGCTCGCTCTATTTCAGCTTGGCAGCGCTATACCTCAAGCAAAGCTTTT[C/T]GAAGGAAAAACATCTAAACTAGACAGGGCAGACAGTTACAATGCAGTGAC
RF_ctg_21300_189	yes	yes	CR	GACGGCACTGCATACACTCAGCAGCAGGCTTACGCTGCATACCCACCTCA[G/A]GATGGTGGTGCCAATAGCACTGCTGCTACTGCCACCCAAGGGTACAACGG
RF_ctg_21315_264	yes	yes	CF	CTAGTAGTCGGCGCCACCGGCATCGTCGGCACCAGTCTCCTCGACATCCT[T/C]CCTCTCCCCGACACCCCCGGCGGCCCCTGGAAGCTCTACGCCGTCTCACG
RF_ctg_21317_743	yes	yes	CF	ACTGGACTGAAAATGGCAAGTACTTTTATAGGTAACTCCACTTCGATCCA[G/A]GAAATGTTCAGACGGGTGAGCGAGCAGTTCACAGCTATGTTTAGGAGGAA
RF_ctg_21341_635	yes	yes	CR	TCGTGCTGGACAATCGCGTGCTGATTAATTTCGCCCAATTGCTTTGTTTT[C/A]TCGAGTTTCTCTATACTATTTTATTGCATGGCTTGTTACACAAATGGAAG
RF_ctg_21349_79	yes	yes	CF	TCCGGCGACGCTCCGACCATCTCCTCCGCCGACCGTACCTGGTCCCCTGA[G/C]CTCTCCTCCGCTTTGTACAACGTCTCTGGATGGGGCCCACCTTACTTCT
RF_ctg_21377_299	yes	no	nd	GATCGATTTGAGCTTCGGATTCACAAGAGAGTGATTGATCTGACAAGCTC[A/G]CCTGAAGTCGTCAAACAGATCACCTCGATCACCATTGAGCCTGGAGTTGA
RF_ctg_21380_548	yes	yes	CF	GCTCGTGCACAATCAGCAAAGACTGCAACTAAAGTTAGTGAAATGTTGGG[C/G]AATGTAAATACAAGCAGTGCCCTTTCAGCATTTGAGAAGATGGAAGAAAA
RF_ctg_2140_630	yes	no	nd	GGTGTATTCAATCCTCAGTTTAATCGTTATCTTACAGTGATGGAAGATCA[T/C]CGTGAGAGTAGCTTAAACCCGACTACAACCATTGTTTCTGTTGAACTAGA
RF_ctg_21451_481	yes	yes	CF	AACGAAAAGAACAATTTTTACAAGTACTGTGGGATAGTGCAAAGAGTTAC[C/T]GATGGTAAAGCTGGGGTTTTGTTTGAAGGAGGAAACTGGGATAAGCTTGT
RF_ctg_21463_180	yes	yes	CF	ATTGGTGCCGGTTTCATGTATCCACTTGTTGGTACTATGAGTACTATGCC[T/C]GGCCTTCCCACAAGGCCATGTTTCTTCGATATTGATATCGACATTGCTTC
RF_ctg_21485_116	yes	yes	CF	AAGATAAGACCAAACACCATAAGGAACATAATGGACATGAAATCAAATCT[T/C]GGATCGTTTGCAGCGGCACTTAGGGATAAAGATGTATGGGTTATGAACGT
RF_ctg_21509_310	no	nd	nd	CCGGCCTTCCCCTCCCAATCCGACGTCTCCTCCTCCTCCACCTCACTCTC[A/C]TGCCAGCTCACCCTCCCCGCCGACGTCATTCGCCGCATTTCCTCCTCCTG
RF_ctg_21573_261	no	nd	nd	TACTTCATCTTTCGCCGCCGCAACTCTCGCCACAACCGTCGCCTCGTCTT[T/C]ACCTCCGGCGCTGTCGCCCCGCCCCGCGGCCTCGATTCGAAAGTACTCAG
RF_ctg_2158_230	yes	yes	CF	ATCACAGTACTATGCCTTATATTTGGTCCATCGGTCTGTCTGCTTGTGTT[G/A]TGGGATTGACTTGGCTGATGGGTAAGAAATTCAGCGCAATAGACCCAGAG
RF_ctg_21611_154	yes	yes	CR	GAAAAAATCCGTTAAATCCGATTCCATGGACCTCGAACTGTCAAATGGCG[A/G]TTATTCTGATCCTAAATCTGAAAAATCGGAGAAAAAAAAGAAGGAGAAGA
RF_ctg_21663_469	no	nd	nd	AAAGCAGTAGTTGCTCAGTTAAATGGTGCTGCAGGCCTTCTAGTCATAAA[C/T]GACAATGAAGATCTTTACAAAATGGTGTGCACGGAAAATGACACATCTCT
RF_ctg_21680_242	no	nd	nd	AAATCGGGATCGTTTCCGGGATCCCCGACGAGCACCTCAAACGAAGAGTT[G/A]TTATTTATTCTCCAGCTCGAACACCTTCTCAACAGGGATCTGGAAAAGTT
RF_ctg_2171_63	yes	yes	CF	TCCGATGCCCTAACTGTCCAGTTTCGTCAAATTCTCAAAGAAATTGTGGC[T/C]ACAAAAGAATCCATGGGTGAGATAATGCGAGCTTCTGCCTTCTCCCTAA
RF_ctg_21770_179	yes	no	nd	CCAGCACTCATAATGATCAGGAAGATGATGTTGCTTATCAAGAAACAAAG[G/A]TCAATGAGCTGAGGACTGCTATAGGACCATTATCTGGTGATAGCTTGAAA
RF_ctg_21786_255	yes	no	nd	ATCAGATCCCGTTTGGTTGTGGCTCCACCAAACTTCGTGATCAAGATTGT[C/T]GACAAGGACGGGGCAAGGGAGGTTGCATGGCGCATGTCCATCAATGAGGC
RF_ctg_21788_138	yes	yes	CR	ACGCACAGATACTCCGACAAGCACGAATGCACGTACGATTACCGGACTGC[G/T]GGTAGGGAGGCGATTGCCAAGGCCAACTGTGTTGTCAAGGCTGAGAAGCT
RF_ctg_21789_287	yes	yes	CF	ATCGCTTCTCAGTGTCTGCAGAAGCTTCCTGCCACAAATAACAAGTTCAC[G/A]TACAACTGCGATGGCCATACTTTCAACTATTTGGTTGAAGATGGATTCAC
RF_ctg_21815_174	yes	no	nd	ATTGGGAAGGTTTCCGATTCTGATTGTGTTCTGATGTTTGCTACTGGATC[C/T]GGGATCAGTCCAATCCGGTCTCTTATTGAATCAGGTTTCGACGCAAACAA
RF_ctg_21845_242	no	nd	nd	AACACATTTCTAAGATGGAAGGCGTGACATCTTTCAAAACAGATTTAAAA[G/A]ACAAGAAGGTTACCGTTATTGGAGATGTAACTCCTTTAAGCGTTCTCAAC
RF_ctg_21865_231	no	nd	nd	TCTGCGCATGATGTTTTTGTCGGTAACTGGAAACCCACTAAGAACGATAC[T/C]GACTCCAAAAGATTACCGGGTTTTGGGGCTACCATGAATATTCTGTATGC
RF_ctg_21869_76	yes	yes	CF	TCTAGAAAATCAGTAAAGCTAGCTAGTTCTTTCGTTGATAGAAACTGGAC[T/C]GGTCGAGTTCGGTTAATGGTGGTGAAGAGTAAGCAAATGAGGAGGAAAAA
RF_ctg_21918_255	yes	yes	CF	GTGAGAGTGCATCCTTTCCATGTGCTGCGTATCAACAAAATGCTTTCATG[T/C]GCTGGTGCCGATAGGCTCCAAACAGGAATGAGGGGAGCTTTTGGAAAACC
RF_ctg_2192_49	yes	yes	CR	ACTAGATTGGGAAGAGCAGAAAGCTGAAGCTTCTTGATCTCTGTTGC[A/G]GTGACTTTGCTACCTTCTAGAGAAAGAGATCTCAAATTCTTCAGTGATT
RF_ctg_21934_74	yes	yes	CF	AACGATCGTTTGGGCAAGAAAGTTCGCGTGAAGTGCAACGAAGACGACAC[C/G]ATCGGCGATCTGAAGAAGTTGGTTGCGGCGCAAACCGGTACAAGAGCTGA
RF_ctg_21939_187	no	nd	nd	ATTCTTGACAACCATTCCGAAGGAGAAAGATATGCTCAGCATAGCCTTCG[T/C]AAATTTGTCCGAAACAGGTCTCCTGAAGTCATGCCTTCTCTTAATGGATT
RF_ctg_21940_288	yes	yes	CF	AGGAACATGCCTATCGACTCGGTATCATCTCCACATAGAAGATCCTCTTC[A/G]TTCAAAAGGCAAAGGGATGAGCTACTTAGTTGGCCTGTTCTTTTTGAGCG
RF_ctg_21942_66	yes	no	nd	AAGAAGCCTTCAGTTGTGGTGCTTCAAGGACCAAAGCCAGGGAAGCCTAC[T/C]GACCTTTCCAGAATGAGGCAGATTCTTGTGAAATTGAAGCATAATCCACC
RF_ctg_21953_133	yes	yes	CR	TAACCCAAAAATTCCAAAACCGCCTAATCCTCAAATACCCAAAATGCCCT[G/A]CTCACCATCGTATCTCCTGCTCCCTAATCGAGCCCGACGGTGGTTCTCTC
RF_ctg_21971_233	yes	yes	CF	CTCATCACAGTGGAGAAATCTTTTGCTGAGAAGCACTATGAAGACCTTTC[C/T]TCGAAACCATTCTTTGCTGGGCTTGTAGAATACATTGTGTCTGGTCCAGT
RF_ctg_21981_240	yes	yes	CF	CAGGTTGTAAACAGAAAAACAAAATATGGAAGGATGGATATAGAAGTGAA[T/C]GACTATCCAGGATCAGGTGCTAACCCTCGACATGAACCTAAAACTCCTGG
RF_ctg_22049_207	no	nd	nd	ACCACAAATTAAAGCTGCAGCTGATTCTAGGCAAATTGAAGAGCTTTATA[T/A]CAGATACAAAGATCCATATGTTGACATGATCTTGGTGGAAGGTGTCTCTC
RF_ctg_2205_61	yes	yes	CF	GAGGACATGTTAGACCTTTCCACTAAAAGATCATGGTTAGAAATTGACGG[A/G]GGTGCTAATGGTAAATTAGCACCAACAGATGTAGCAAGAGATGAAGTAA
RF_ctg_22065_123	yes	yes	CF	CTTTCTTTCTTATTTTATTATATGTTTATTTTTTCAATGTTTTGGGATTC[C/A]ATTTTAAAGTGTTGTGTTGAGATCCGCCGATGTGGTTTCAAAGTAAACAT
RF_ctg_22136_286	no	nd	nd	AGCCAGTTCCGCAGAAGTGTTATGTGAGCTTAGGTATGATGTACCAAAAA[T/C]GTACAAGTTTCATAAGAAAAAAGAGGTTGATATATCGGTTGATCTTTGGC
RF_ctg_22167_513	yes	no	nd	AATGGAGTTCCTCTGCGCCGTGTAGTCCAGTCCTATGTCATTGCAACCTC[A/G]GTCAAGGTCGACCTTTCTGGTGTGGATGTCGAGAAATTTGATGATACATA
RF_ctg_22169_328	yes	yes	CF	TTTTCTTTAAAACCAACCCAGACATCGAACCGGACAAACCCTGCACACCC[G/A]TTCCCCGACTTATTGAATTCGGTGTCAGAAAAATTGAACATTTTAAAAAA
RF_ctg_22196_406	yes	yes	CF	CAGAGATGCAAGGAACTTGGAATCACTGCATTGCATATTAAGTTAAGGGC[G/A]ACCGGTGGTAATAAGACTAAAACACCTGGTCCTGGTGCCCAATCCGCTCT
RF_ctg_22236_175	no	nd	nd	ATGGGCCATCACGCCGGTTACAACGCTTTAAAGGACATCGTTCAGTTATC[G/T]TACGAGTGGGGCATCAAAGCCGTCACCGTCTTCGCCTTCTCTTCCGAGAA
RF_ctg_22241_306	yes	yes	CR	GTCTTCACCTTAGATGTACTTTGAAGTTTCATGGTTCTTGTTATTATTAT[C/T]TCTGGCATCATCCTTCAGTTTCTACTCAACTTTCTCATGGCCACACATAT
RF_ctg_22244_199	no	nd	nd	TCCCATTCGCCTGCAGTTTTTGTTGATAAGAACACGCGTGTGATTTGTCA[G/A]GGAATTACAGGGAAAAATGGAACCTTTCATACAGAGCAGGCTATCGAATA
RF_ctg_22251_283	yes	yes	CF	TGAATACCAAGGAAGATGCTCGCTGGTATGCTGGAAAAAGAGTAGCTTAT[A/G]TTTACAAGGCTAAGGTTAAGAAGAATGGAACTCATTATAGATGCATTTGG
RF_ctg_22292_178	yes	yes	U	TTGGTCTTGGTTGTGGACCTAACATCAATAAGAAACTCAAGTATGCAAAT[G/A]ATGTTTGTTCTGGGGTGATTTTTGGAAGAGAACTTGTAAATGCTCCTGCC
RF_ctg_22342_310	no	nd	nd	CATGCACAGCTTGCGGAGGTCACCTTGGTCATGTTTTCAAAGGAGAGGGG[C/T]ATAAGACGCCCACTGATGAGCGACACTGTGTTAACAGTGTATCCATAAAG
RF_ctg_22415_164	yes	yes	CR	TTAGATGCACCCCAAAATAGGCCTGGCATTTCAATGCTGCGAACAGCCTC[T/C]TCGAGCTTCTTCATGTCAGTCTCATCATCCCATGGTTTCACATCAAGAAG
RF_ctg_22416_290	yes	yes	CF	ATTTTCACTGCTGCAAAGGAATTGATGCCTGGAGGTGTAAATTCCCCTGT[G/T]CGTGCATTTAAGTCAGTTGGTGGACAACCCATTGTTTTTGACTCTGTCAA
RF_ctg_22420_134	yes	yes	CF	AGTGGGGCCCGCGTCATTCGAAAAGCTACTGGCGACAAGTTCATCGTCGA[A/G]GGAAAGGTTTTCTGCGATACGTGTCAGGCTGGATTTGAGACGCCTGCCAC
RF_ctg_22425_390	yes	yes	CF	CTATCAACAAAAGCCCTAAAAACAATTGAGAAGAATGGCATTGATGCCGT[G/T]GCAAAGAAAGCAGGAATAGATCTCCGCAAAAAGTAAATGCCCATTTTGGT
RF_ctg_22426_97	no	nd	nd	TAGAACCCTAAAAATTAAAAAAAAGAAAAGATGCCGACTCAGATGAGCAA[A/G]AAGCGGAAGTTCGTCGCCGACGGCGTATTTTTCGCTGAACTGAATGAGGT
RF_ctg_22470_706	no	nd	nd	TATTGGGGTTTAAGACTTTGAGATTATTCAAGCTATATATGTTTTGACGC[T/A]GAACAATAAAAAATAGTAAATGTTATGTTTTAAGCATTTCGTTCTGTTTG
RF_ctg_22476_176	no	nd	nd	AAGAAGCTTGTGGTTGTTGACTTTACGGCTTCATGGTGTGGACCTTGCCG[T/C]ATGATGGCCCCACTATTTTCAGAGCTTGCTAGAAAGTTCACCAATGTTAT
RF_ctg_22477_194	no	nd	nd	GCTCTTGACTGGATGCAAAGAGTGAGGATTGCAATAGATGCAGCTAAAGG[A/T]TTGGAGTACCTTCATGAGAAACATCAGCCTTCTATAATACACAGAGATAT
RF_ctg_22481_307	no	nd	nd	TTTCCAGGAGAAATATATGCCGATCCAAACCATTCGTCTTATGATGCTCT[A/T]AAATTTGCTTATGGGATACTGACCACTTTCACTCCATCGGCTGGCATGAA
RF_ctg_22500_298	no	nd	nd	ATGAGTACTCCAAATCAGCCTTTGAGGAGACCGATAACAGCTGACTCGGC[G/A]TTGATGAATCCTAATAGCTATATTCTTGCCCTCAAAGCGCAAATACCAGG
RF_ctg_22516_261	yes	no	nd	GATATATCTGAAGATGGTTTTGTGAGTCTTTTGACTGAGAATGGCAATAC[C/A]AAAGATGACCTGAGACTTCCAACCGATGATGCTCTTCTTGCTCAGCTAAA
RF_ctg_22554_193	no	nd	nd	CCCAGCCCCTCCACCAACTGTGCAAACTGTTGATACCTCCAATGTTCCTG[C/T]TGATCTGAAACCTGTCATAAATACATTGACCAAACTGTACCACCAGACAT
RF_ctg_22575_293	no	nd	nd	AATAGAAGCTAATGCTTGGGTGGCTTCTGCATTGCTTACTGTTTGATGGC[G/A]CCAGCTGATTTTATGTTTTGTCATTGGTAACTTTTTGTAAACTGTTTTTA
RF_ctg_22606_332	no	nd	nd	TGGTTTCTCAATAGATGGAAGACCAATTTCTTTAGCCATGCCTTGGCTAG[T/C]AAAGTTCCTAATATTGGCATCGATAGAGACAAACTAATGACGTTAGAGAA
RF_ctg_22615_162	no	nd	nd	AACTCTCCTGCAAACTCAGAAGCAGCAAGAATGTTCAGTGAAAACAAGCG[T/C]GAATATAATCGCAAGGTTCGGGAGATTGTAGAACAAAGCTGGACAGCTGA
RF_ctg_22622_366	no	nd	nd	GGAGTTGGTAAAAGTTGCATCGTTCTCCGCTTTGTTCGTGGTCAGTTCGA[T/C]CCAACTTCCAAGGTCACTGTTGGTGCATCTTTTCTGTCACAAACATTAGC
RF_ctg_22638_141	yes	no	nd	CTCAAGCTACTTATCAAGCTGTATAAGTTTTTAGTTAGGAGGACAGGTAG[C/T]AAGTTCAATGCTGTAATTTTGAAGAGGCTCCTTATGAGCAGGACCAATCG
RF_ctg_22644_87	yes	yes	U	CCTCTAATTGTGAACTCGGCTGTGTACCGGTTTGCATGGCTTGCATGTCT[C/T]GTCTTTGGTGCGGTTTTCTTCTGTGCCAAGAGGTTTCATGTTTGGTTCAC
RF_ctg_22710_143	yes	yes	CR	TTGCAAATTTTTCTGTGTCCCTGAGTGCTACTGTCTACCAAAAAGCACTT[A/T]TATATATAATGTTATCTGTTGTCGTTTCCAATCCCACAACTTTAATGAAG
RF_ctg_22725_153	yes	yes	CR	GCAAGGAGGGTCCACCTTCACTCTGTGATGTCTTCTCACCACCACTACCA[G/A]TACCCTATTAAGGGAATCCCTGTATCTACAGTATGGAGGGCACCACAACA
RF_ctg_22757_238	no	nd	nd	ATGATGTTTGAGCATTATCATTGGAAGAAAGCCATGGAGAAAAATGAACC[A/G]TATCAGTTCAAGTGGAACCAATACATGACCAAGCCACTGCGTGAATCATA
RF_ctg_22785_192	yes	yes	CF	ATTATCAGCACAAAGAGACAGCCTGCAGGACCCAAGCCTGGTTTCATGGT[C/T]GGAGGTGCCATGCTTGAGACCGTCACTCCTATTCCGTATGATGTTGTCAA
RF_ctg_22803_317	yes	yes	CF	TATCCGACATCTGAGGAACTGAGTATTGGAAAAATTAAGTTCAAAGCTTT[C/T]GATCTCGGAGGACACCAGATTGCCCGGCGTGTTTGGAAAGATTACTATGC
RF_ctg_22830_262	yes	no	nd	GAGTGTCAGGCGAATCAGGCTAGTGCAACAAGTGAGGAGTGTACTGTTGC[T/C]TGGGGTGTGTGCAATCATGCATTCCACTTTCACTGCATCAGCAGGTGGCT
RF_ctg_22844_124	no	nd	nd	TCAACAGTAATAGAGCTCCTCTTCTCGAACCTGCTAATGGAGAAGTTGGT[G/C]AGGAAGATGATGAAGGTAATAAAAAGCATGGGGCTTGGTGCTTGGAAGTT
RF_ctg_22854_315	no	nd	nd	CATTCTATCAATTCATTTGATTTGGCGCTTGAGTCTTCTCTCAAAGCTTC[G/A]ATTTAGAGCTGATAAATAATGATCAGCAGTATATATAAAGCCACGGGTAG
RF_ctg_22893_315	no	nd	nd	GTCGCTAAACTCATGAAAGACGTCGAAGGAACGTGCAGCGGAAGGCACGG[G/A]TTTGTAGTGGCGATTACTGGAGTCGATGACATTGGAAAGGGACTGATTAG
RF_ctg_22923_341	no	nd	nd	GCTTGGTCACTGCTGATATGGTTTGAAATCATACTTGCTTTTTCCCCAAT[A/G]GATTTCTGTGAATCTTCTTGTTTACTGGACGAAATTTTCTGAGTAGCTGC
RF_ctg_22973_183	yes	yes	CR	ACATGGGCTGGAAAGAAGGAGAACATTGACAAGGCTAGGGCTGCATTTTT[G/A]GCTAGGTGCAAAGCTAACTCCGAAGCAACTCTTGGAACCTACAAGGGAGA
RF_ctg_22989_85	no	nd	nd	ATTAAAACTCTAGATGTTCCTATATATCTCACAAAAGTCATAGGTAACAC[T/A]CTCTTTTGCTTGGACCGAGATGGAAAGAATAGAGCCATAACAATTGATGC
RF_ctg_23045_217	yes	yes	CR	AAGTCATGTCTTCTTTTGCAGTTTACAGACAAGAGGTTCCAACCTGTGCA[T/C]GATTTGACAATTGGTGTGGAATTTGGAGCTAGGATGATTACAATTGACAA
RF_ctg_23059_238	no	nd	nd	AGTAGATTTCGATTAGACTCGCCAGCCTTTAGCGCTCTGAATAACTCGGC[G/T]AGTTCGGGTTTGGATCTTTCGGCGCTCAGATCCCATGGCGGTGCACAGAG
RF_ctg_23148_212	yes	yes	CF	AGAGGAAGCAAAGAAAGTAGAGGTAGCTGAAGTTTCCTCGGAAACAACTG[C/T]AGTCGAGGCTACAAAAGAAGTTGCAGAAGAGAAGGAAGTGACTACGACTC
RF_ctg_23159_392	yes	yes	CR	GAACAACATGCCTCTGACAATGTCAACAAGATTTTGGTTGGTAACAAGGC[T/C]GACATGGACGAAAGCAAGCGGGCCGTGCCTACTTCAAAAGGGCAAGCACT
RF_ctg_23230_355	yes	yes	CF	ACATATTATCCATGATGCAAAGACATACACGTTTTACTCATAAACTGATA[T/C]TCAAAGTTTTAACTTTCGGTCGCTTTGGTAGTGTTATGATACACAAAACA
RF_ctg_23261_68	no	nd	nd	AACGCCACCGCATACATCAACCAACAAACCCATATTCGTATCTACATTTC[A/G]ACACAAACTTCCGTCATTCCACCGCAAAACACACACGCAAATCAACATCA
RF_ctg_23287_290	no	nd	nd	TACTGGACTCTCACCAACAAAGATTTTCGGTTGCTTCGGCCCTTGAAATC[G/T]CTCATTGGTTTCAAATTTGAATTTCCTGGACAGTTGATTACTGGTAGTG
RF_ctg_23319_156	no	nd	nd	CACATTCTAATGAAGAGGAAGAAGACATTTGTGACCGTGACCGATGAGCA[T/A]GGGAACAAGAAGTTCGGTGCATCGGCCGGTTCATTGGAGGAGACGAAGG
RF_ctg_23325_143	no	nd	nd	CAACATTCCACTCGGCGTATGGAGGGAACACACCCAAAAATTCTCACCTC[G/A]GTGGTTTGCTGCTGTTCATGCTGCTGTGCCTTTCATTGCCATGCTTAGGA
RF_ctg_23344_521	yes	yes	CR	GGTCTCATGGAAGGAAATTTCAAGTCTCCATTCATCAAGAAACTGCGAGG[A/G]TTTTAGGCAACCTTGGATGGGCTTACATGCAGCAAAAGAATTATGATGCA
RF_ctg_23377_248	yes	yes	CR	GGTCACGGCAAGTTCAAGAAGCATGGAAAGCATGGACATGGACATGGCAA[G/A]TTCAAAAAGTGGAAGTAATTCCAAAGTCCCCATTCCTCAACTATGCACCA
RF_ctg_23387_141	yes	yes	CR	GCCGGTGACCTCACCGCCGCAGCATCCCGTTACATTCACAAGCCGAACCC[A/G]TTCCTGCACAACTCCTGCCGCTCCACCCGCTACCCAGCCTTATGCGAAAC
RF_ctg_23432_343	yes	yes	CF	TCCATTGCTTTTCTATTTGATGGCCGCAGGCTACGTGCTGAGCAGACCCC[A/T]GATGAACTTGAGATGGAGGACGGTGATGAAATTGATGCTATGCTTCACCA
RF_ctg_23450_195	no	nd	nd	ATCTCATCTCTTGCTCTTTTGAAAATGCTCAAACACGGAAGAGCTGGGGT[T/G]CCAATGGAAGTTATGGGACTTATGCTTGGAGAATTTGTGGATGAATATAC
RF_ctg_23546_119	no	nd	nd	TCAACCGCTGGTGTTGTTGTAATATCATCTTCTCCTGGTGGCCCTGCAGA[T/C]AGAGCTGGAATTTTACCTGGAGATTTGATTATAGCGATTAATGACGTGAG
RF_ctg_23601_378	yes	yes	CR	ACGATCCTCTACAAGATGGACTAGGTTAGTAATCCAGTAACCCGTTAATC[A/T]CGCTATGGAAACGAGGCCACATGTCATCATCAAGACTGAGTTGCCTTCCT
RF_ctg_23656_417	no	nd	nd	GCGGTTATCCTGGTGGTTATGGTATGCCTTCTCCAGCCAATTATGGATCA[G/A]CTGGTTACGGAGGGAGATATCCTAACAAGGGGAGGTCACCAAGTGGTACC
RF_ctg_23687_448	yes	no	nd	CAGTTTGTTGACTGAAAATGGGAGCACAAAGGATGACCTGAGGCTTCCCA[C/G]TGATGATAATCTCCTTACCCAGATCAAAGAAGGCTTTGCAGAAGGCAAGG
RF_ctg_23697_226	no	nd	nd	TCTTGGCTAAGAAAAATACAAAGAGGAAGCTTAGACTTTCCAAAATGCAT[G/A]CTGTGGACAGAAGCGACTACGACAATGTCATAGGTGCTTTGCCTTATCTC
RF_ctg_23740_264	yes	no	nd	AGCATGAACACACACTTGAAGACTGTAAAGCTGACTTTGAAAGGGAAAAA[T/C]CCAGTAACACTCGATCACCTAAGTGTTAGAGGGAACAATATTAGATACTA
RF_ctg_23800_522	no	nd	nd	TTAAAAGGATACCCAGAGATTCATGCTGCATTGGCTGCAGCATTGTATGT[G/A]GACAAGCATGCTCCCTTGCTAGCCGAGAATCAGTTCACAATTGCGACTTT
RF_ctg_23848_170	no	nd	nd	GTCAAAATTTCAGCTTCGCCTCGATTGGCGGTGCAGTACAAGAGTGGCTT[C/T]TCTGGTAGCAAATTAGTTTCTTTTACCAGGAAAGGCTTTCAGTCAGTGCC
RF_ctg_23859_246	yes	yes	U	TTCAACAGGAGGAATTCCGGTGATTTTCGGGTTGTCGAAACTGCAGCCTT[T/C]CTCAAGGCTTGTGGCCTTTGCAAACGAAGGCTTGGACATGGGAAGGATAT
RF_ctg_23889_207	yes	no	nd	TACTATTTGAGGAGGCCCACAACGGAGGATGCCAGTTTTTAGCCCTTCCA[A/C]ACAGTGTCTTCTTTACACGCAAAGTTTACAATGGACAAAATAATTGATTG
RF_ctg_2394_400	yes	no	nd	CTGCTAAGAGATGCTTCTGAAACCTTCAAGAACCGGCCCCTCTTGTTCTC[T/C]CCAACATCAAAGTAAAACACCTTATTGTCAAGCTTCAGCTCCTTGCTAA
RF_ctg_23950_122	no	nd	nd	TGCACCGACGCCACGACCACCTCCTCAAAATTCTCCTTCGCTCTTGGCCT[T/C]CCCATTTCGTCCGTATCCAACATCTCCACCGCCAACTCCGTACACTCGTC
RF_ctg_23963_532	no	nd	nd	ATTGCCACCGTTCAAGATGCTGCTGATATGATTGAGAAACTTGTTGAGGC[C/G]CAGTAAATGCAAGTGTTTACTGCAAAATTTTATAAATTAGAATGAAGAGA
RF_ctg_23974_149	yes	no	nd	GCTCTCTCCACCACCCTAACCCTCTCAAACCCACCAAAAACACCTTCAAC[T/C]CCACGAAACAAACACAGCCTTTCCTTCAACCTAAAGTTAACGGGTCGAAC
RF_ctg_23983_407	yes	no	nd	AATAATCGATTGCCTGATAATCTTGTTAAGAACAATTCCATTTCCTGGTA[T/C]CATGCGAATAGGATGTTGAGCTTTTATGCCCCAGGTTGGTGTGGAGAAAT
RF_ctg_23987_74	yes	yes	CF	GACGAGGATTTCGGACATCTAGAGGATGAAGACACACCGACAATGAAAAC[A/G]ATTAAAGGAGCAACTATGGGTTTAGCTGTTGGTACTATTTGGGGTACAAT
RF_ctg_24012_270	yes	no	nd	TTTGATGTTGGTGTGAAGGATATCGAACCATGGACTGCAAGGTTGCTACC[A/T]TCACGACAGTTTGGATACATTGTGCTGACCACATCAGCTGGCATCATGGA
RF_ctg_24013_420	no	nd	nd	ATTGCAGCTTTTGTGGTGCTTGTAGAGACAGAGTGGAACTTTATTCTGAA[A/G]TTTTGGAGGGTATTTGAGTTTTGGGCTGGTAGGGGGATGCTGCAAATATT
RF_ctg_24036_315	no	nd	nd	GATATAACTGTAGGTCAGTTCGTTTATGTTGTTCGTAAGAGAATTAAACT[C/T]GGTGCTGAAAAGGCCATTTTCATTTTCGTCAAGGACACACTTCCTCCTAC
RF_ctg_24040_414	no	nd	nd	AACTCTCATGAATGACCATTCTTCTACAGTTTCAGCTGCTATAGCAGCAC[G/A]AAAAAGAGATTCAAATGGATCGGGTTCAACAAATCAACGTACTAATAAAG
RF_ctg_24116_334	no	nd	nd	ATCTGGTGATACACTATGAAATGCCTAGTACTTCTGAGATATTTGTTCAT[C/A]GGTCTGGTAGAACAGGGCGAGCTGGGAAGAAAGGAAGCACAATCCTCATT
RF_ctg_24125_120	yes	yes	U	GTAGAGGGTATATGGTATGGGATGCTTTTGGGCACTGTGGTTCAGACACT[A/G]ATCCTTTTCTTAATGACTTACCGAACAGACTGGAACAAAGAGGCCTCCGA
RF_ctg_24136_204	no	nd	nd	TTCTCTCAATCAGTTTTGCTCTTGCGGAGTCCGATTCGCCCAAATCAATC[C/G]GTGACAACGAAGAAGGCGATGGAGTTATATCTCTTCTTCAAGAAATTGCA
RF_ctg_24310_137	no	nd	nd	AAGCAAAAAAGAAACTGAATAACATCACAATTACAGGAGCACGTCGATCC[T/A]AGCAGTTATGGAGTGCGTTTTCTTATCCAAGTTATCACTGTGTAGTATAT
RF_ctg_24396_92	no	nd	nd	CGTCCTCTCCTCTTTCTATTCCACTTCCATTCAAACATGATTACATTAGC[G/C]GATTTCTACCATGTAATGACGGCGGTGGTGCCGCTCTACGTGGCCATGGT
RF_ctg_2441_192	yes	no	nd	TTCTTTTCTACTTGGTCCAAACTATATGGCTTCTAATCTCTATCAGTTGT[G/C]TCCACCGGAGGACTTAATGCTCGCAACGACATTAGTGAGACCTTCTCCA
RF_ctg_24420_90	no	nd	nd	GCACAGTACTACGAGTACTTAACCCTAGAAGAGCGAAGGGCACTGGAAGG[T/C]GAGATCGTTCGCAAATGTCTCACTCGCAACGACCAGCAGTGTTCTTTTGT
RF_ctg_24495_185	no	nd	nd	GAGTTAACTGCTGAAGCAAAAAAATCCGAAACAACTGTAGATGAGAACGT[T/C]TGTATTCCTTCAGAGATGGAATTAAATAATGCAAATGACAGTGCAGAACG
RF_ctg_24522_197	yes	yes	CR	TTTCTGATATTGATGAATTTATTTGGGTTTGTAATGTGTTGTAATGGTAA[C/T]TGGTGGCATTGTTGTATGGAGTCGTGAAGAAAAATGTTGTGCTCTGCTGC
RF_ctg_24525_316	no	nd	nd	ATGGGCATTTCAATAGCCAAGCACCGTCTGGAGATCTTGAAGCTCTCGAA[G/A]AAGCATAGCAGAAGGAGACGTATGCTATCGTTTCCTCCTATAAAAAAGCT
RF_ctg_24528_167	no	nd	nd	GTAAATAACCCTGCATCAACCGAGTTCACTGTGATCTTCAATAAAGCAAG[G/A]GATGAAAAGAAAACAGGAAGTGGTACTCAGGCACTGGACTCTCCAATGAA
RF_ctg_24555_246	yes	yes	CF	TTTCTCCCAAATTCATCAAAACTGCCATGTTTAACCTCTTCATTTAATGG[A/G]CTTAAGTTCAAATATAACTTCTCAATACAGACCCCATCGAATTTCGCCAA
RF_ctg_24572_89	yes	yes	CR	AACAAACAGAATGATGAAAAGAGTGGGGCTGTCTGTAGGAATTCCACTTT[C/G]TATAGGGCTGTCCTTCTTCCCATTCTTTTATTATCTCAAGGTCATAGCT
RF_ctg_2460_133	yes	yes	CF	GCATTTTTCATTTGATCAACAGTGGATGCCATTTCTTCGTATCTTTTATC[T/C]CGTGCGGATTTGACAACTCGATGTCCTTCATCTGAATCGTCGCT
RF_ctg_24670_163	no	nd	nd	TGTTGGTTTGAATAAATCTAATGAAAAATTAACAGAGGTCGAGCTATACT[C/T]TGATATGGGAATGATGGTATTGTTTGATGGAGCAGAACGGGATGAGGAAG
RF_ctg_24689_318	yes	no	nd	TTGCAGGATGCTAACATGGCGGACTTAACTCATTCGTGTTGGGGCCTTGT[G/A]AATGACACCTACAAGATGGATCTCGTACTCATATATCCTCCGCATATGAT
RF_ctg_24721_317	yes	yes	CF	AATGAGGATGGGCCTTGTAGTTCAACCTTTTTTCATGATGAGCAGGCTCA[T/C]ATGCTCTCATGGTACTGTGGTGAAGGCTGGGATTAGAGCTTTTGTATGTA
RF_ctg_24728_162	yes	yes	CF	AGCCCGATCCAGATGGCTGTTGAGGAGGGGATCGGTGATGGGGAGAGTTT[G/C]TTGAAGCAGGCGGCGGATTTGGAGGCGGAGAAGATCACAAAAGCTGCTAA
RF_ctg_24747_261	no	nd	nd	GCTTCCAAAAATGATGGAAATGGAGTTCCAGTGACAAAGACAACATTGCA[T/C]GATCTTTATGAAAAGGAAGGGCAGTCACCATGGTATGATAATCTATGCCG
RF_ctg_24843_125	no	nd	nd	GTTATGAAGGCAATCCTTATGTCCATGGCGGATGCACAAATTATCAGTAA[T/G]TAATGTGTCTTTACTAAACGCTTGGAGGTCTTGGTGTATTCTTTCTTAAT
RF_ctg_24895_78	no	nd	nd	TTTTTGCTGACTTCTGAAAAGCTAAAGAAATTGGGTTGGAAAAGCAGGCC[A/G]CTGAAGGAGACGATTGTCGACACGGTTCAGTATTATGAAAAAGCTGGTTT
RF_ctg_24969_92	no	nd	nd	AGGCAGTGGTGGTAGAATGTTCAGTAGTTCTAACATAATCGATGCATTTA[C/T]CGGAGCTGGTGAATACAGCTCCTTGGTTTTACCGGGTGGGCTTTTTGGAC
RF_ctg_24999_186	yes	yes	CF	AGGTTTACTTCGAAGAGAAATTCGATGATGGCTGGGAAAATCGATGGGTG[C/A]AATCTGAGTGGAAGAAAGATGAAAACATGGCGGGAGAGTGGAACCATACG
RF_ctg_25073_279	no	nd	nd	CTTCATGAACAAGTGGAGGTGCAGAAGCATGTTCAAATCCGAATGGACGC[T/C]TACCACAAGTACATAGACTCATTAGTGGACAAGGCATGCAAGATTGCTCA
RF_ctg_25103_296	no	nd	nd	CACACTAGATGGAGAACATAGACTATTGAAGGAAGAACTTAGTACATACA[C/T]GCCAATTGTGGTTTCCTTGAGCGACTCAATTGCATCTCTTGAAGGACAAA
RF_ctg_25165_84	yes	yes	CR	GGATTTAGCCCATGCTTGAAGAAAAATATCGCAATGGGATATGTTAAGTC[T/C]GGGCACCATAAAGCCGGGACGGAGGCAAAGTTTTTGGTTAGAGGGAAGCA
RF_ctg_25217_129	yes	yes	CR	ACGGTTGTGGATTCCAAGTACGAGTTTGGTAAGGCCGAGGAGGCGTGGGC[C/T]AAAATCATTGAAGGGCATGCCACTGGAAAGATTATCGTTCAGATGTAAGC
RF_ctg_25223_371	no	nd	nd	GCTACTCTATCTGGATTACCTGATCGGGTGTTTATGAAAATCATCGTGTG[C/T]GCCAAAACAAACAAAGTTTTAGGTGTCCACATGTGTGGTGATGACTCGCC
RF_ctg_25303_203	no	nd	nd	AGAGGGAAAGGTTGCTATAAGAAATATAAGGAGAGATGCAATCAGAACCT[T/A]TGAAAAACTTGAAAAGGAGAAAAAGCTTTCAGAAGATAATGTAAAAGATT
RF_ctg_25388_459	no	nd	nd	TGCAACCGCAAAGCAGATGCTCGTGCAGGAGTCAAATTTACTTATAACCG[C/T]CCATCTGGATATTCTCATACCGTTAAACCATTTCTGTACAAACCTGCATC
RF_ctg_25443_171	yes	yes	CR	ACTCAACGCTCGGCCGCCATGCGTGTCAGCCGCAGAACTCCCTCGTTGGA[G/A]GTTAGGAAAAGAGAGAAAGAACTGAAGAGAGCTTTCAAGGAAAGGAAAGA
RF_ctg_25771_191	no	nd	nd	GGTGCAAATTTCAACCATACACCAAAAATGCTTCCTCCACGCCAACATCC[T/A]AGAACTACATTACAGACGTCACTTTCTTTAGCTTCTTCAGATCCTCATGA
RF_ctg_25838_535	no	nd	nd	GGAGCTTCTCTTTCTTTGATGGTTTGCGGCTCGATTACCTTTGTTATTGG[G/T]TTTATTTTGATGCCTTGGGTTCTTGGTTTAGTCATGCTTTTTTACTTTCT
RF_ctg_25849_255	no	nd	nd	AGAGCAATAGGAGTGCAACAAAGCAGAGGATGGGTTCATTATGCGATTCA[C/T]AGGCCAGAGCCGCATATCATGCTTTTCCGCAGGCCACTGAACTACCAGCA
RF_ctg_25878_97	no	nd	nd	ATTCGTGATTCCTCTGTTGCTGTCATTGTGTTTGATGTTGCTAGCAGGCA[G/A]TCTTTCCTAAATACTTCCAAGTGGATTGATGAGGTGCGTACAGAGAGGGG
RF_ctg_25912_249	yes	yes	CF	CAGGATTACTTGTGCCGTGAGGGGGAGAGGCTAAGGCAACAGGATAGGGC[C/T]ATAATGGCTGCTGAAAAACGTGCCAGGATGACTTGAACAGCCCAAAAGCA
RF_ctg_25967_378	no	nd	nd	CTTAGAGAGTATTCAAATGCCAAACTAGATCGAGTAACAAGATATCTTGG[C/T]GTACTTGCAGACAGGGCTCGCAAGTTAGATCAAGCTGCTCTTGAGACCGA
RF_ctg_25978_249	no	nd	nd	AATTTCAAAATCACGAAGCATTCATCCCCTTCAAGCTGAGAAAGAAGGGA[G/A]TGGCAAAACTGCTAAGGTGAATAGCATTGTTTGTGCTGAATGCGATGGAA
RF_ctg_26017_144	no	nd	nd	GTAGAAGACAGCGAACTTGCCGATGTGGCAGCGGTTAGTGCTGGAAATAA[C/T]TATGAAATTGGAAACATGATCGCCGAGGCTATGAGCAAAGTTGGTAGAAA
RF_ctg_26103_166	yes	yes	CR	GAAGAATTCATTACCACAATTGCCCCTGCAAGACTATTCGAAGCTGGAGC[G/A]GTCGACATTCATACCCTTGCTCCCAAAATTTTGCCTCAGTTTGTTGCTGA
RF_ctg_26168_99	no	nd	nd	TATGATTCATTGAATGTTCCTACATCGTGCATTCATCTGTCCTTATGCAT[G/A]ACAGAAAACTTGGTAAGCATGGATCAGTCTATCATATTAGCGATATCTGA
RF_ctg_26275_152	yes	yes	CR	CAAATGACAAGCTATCTCATTTCTCAATGCTGCAGCTTCAATCCTCTTTC[A/G]ACCAAACAAATCCCCAAAACCCGACCCGTTATTGAGCCGACCCGCTATCG
RF_ctg_26280_109	no	nd	nd	GCTGTTTCGGCCGAAGAGTTGGAAGTGGACCCGGTCGTGAAGCTGTTGAC[T/C]TGTGCTACTGAAGAAGGTCAAAAGGTTGCTAGAAATGAAGGGGAGACTTT
RF_ctg_26314_201	yes	no	nd	AAAAGAGCATCACTCATTGTCTTCATCCTCGCCACTGTCATTTTTACGAG[C/T]GCTCTAGTCATGGGTGTGGTTGGATTGCAAAAGAGCATATACATGATAAA
RF_ctg_26451_359	no	nd	nd	TTGAGATGTATTATCTGCTAATTGAATTGGCTTCTCTGGTATGTCTAAAG[T/C]ATTGTTTGTAGAAGCTTGTCTTTTCTCTATAAAATCACGTATGGCACATA
RF_ctg_26917_259	yes	yes	CF	CAGCAGAGGACAATATGAGAAGATACAAAGTTTTATTACAAACGCAAAGA[C/G]TGAAGGTGCAACTATATTATATGGGGGAAATCGTCCTAAGCATCTTGAAA
RF_ctg_27061_130	no	nd	nd	ATAGTAGCAACTATCTCCCACGAGGATCTGATGTAAATGACAGCTCGTAC[T/C]CCTCCATGTATTCTGGACGAAACTTGAGTAGCAGCCGATACATGGGCGGT
RF_ctg_27091_109	no	nd	nd	TTACCCGACATAAAAAATGAGCGATGAGGAAATTAATCTTGACTTGCCAA[C/T]GGACATCGATCCGCAACCCCGGACTCTGGCTACGGCGGAGCAGTGGCGAA
RF_ctg_27311_59	yes	yes	CR	GCTGAGCAGCGGCCTCGAGTGAAAGGGCAGTTTGTGAAGCATGTTCAGTC[T/C]TGATGCTCAACAATGTACTCATCAAACATGACTAACTTTAACTGGAGAAG
RF_ctg_27399_349	yes	no	nd	TTAATCTCATATGACAAGGGAGAGCTCCTCAACATTGTCCATCAAGTCGG[G/A]ATTGTGGAAGGAACAGAATACATGGAGAATGGTACTCTGGTCAGAGCGCA
RF_ctg_27449_111	no	nd	nd	GCAAAAAAATCAAAGCCTGTTGAAGGAGCTCAATGGACAGGAATTGTTAC[A/T]ACAATAGCAGTAGAAATGCTGAAAGCGGATTTGGTAGATGCTGTTATTTG
RF_ctg_27518_123	yes	yes	CR	AAGCTCAAGTTCATTGATACCTCTACCAAGTTTGGCCATGGCCGTTTCCA[A/G]ACCACCGAGGAGAAGCGCAAGTTCTATGGCAAGCTCAAGGCATAATTTTT
RF_ctg_27526_214	no	nd	nd	CTGGACCTGTTGTAGAATGGTGGGTAGAAGAATTAATGATTCTGAGGATC[G/C]ACACTTTTCGGAAGGTTTTAATGGCTTTAGAGAGTAAAGGTGTAAAACAA
RF_ctg_27635_145	no	nd	nd	AGGTCGTGGTCCAGGATACTGCCGAAGAAGTTGATAAGCTGGTTGAAAAA[A/G]CCGAAGACTTGTCAGTTGCTGACGGTGAGCCTAGTTTTGCTGGTTTGAAG
RF_ctg_27807_105	no	nd	nd	TGTTATAGGAGCTGCAGCTGCTAGGAAAATATATGTTGGCAATCTACACT[T/G]CAACATTAATGAAGATCAACTCCGTCAGCTATTTGAACCATTTGGCCCTG
RF_ctg_27853_198	yes	no	nd	GCGATCGGTTTCGGTACCTATGGAGCTCACGGATTCAAACCCAAAGACCC[A/C]GTTTATAAAAACGTATGGCAAACAGCATCGCTTTATCATTTGGTTCATAC
RF_ctg_27992_172	no	nd	nd	CTGCAAAGAGATTTCTACAGCATGATAATGTGTTAGACAGAAGCATTGCC[A/G]TCCAATTCTGTTACGTGACATGGCAGTTAGAGAAGGTTCTTGGAGAACT
RF_ctg_28091_159	no	nd	nd	CCAACCACGGTGGCACCAAAACTCCAGACCCATCAAAAGATGTCAATCCC[T/G]GCATATTCAAGAATATAATTAGCATTGAGTTTGCATGCAATCAATATTTT
RF_ctg_28128_410	no	nd	nd	GAGCAGCGGATCTTTTTACCTCTAAGGTTAAACAGTTACCGGCTACACCT[A/G]GAGTACCGGGAAAACCTCCTAGTGGTGATTTTGGAATCAGTGTGGAACAT
RF_ctg_28140_60	no	nd	nd	AACGAGAAGTTGGGAGAGTTGCTGGAAAGGAACTGGACCCGAGCGGATGT[G/T]ATGGGCCCAACGAGCCAGATTTTGCCATGGGATAGATATGAGACAGAGGA
RF_ctg_28180_84	yes	no	nd	GACGTGGTCGTGATGTACGATCAGAACACGCAGCGCCCTCGTGGGTTCGG[G/C]TTCATCTCCTTCGACGAAGAAGAAGCCGTAGACCGTGTCCTCCACAAGAC
RF_ctg_28187_360	yes	yes	CR	GTTGCAGCTTCAGAAGTGTCAGGCGAGAAATTTTGGAGGATGCCAATAGA[G/A]GAAAGCTATTGGGAAAACATGAAATCAAGCGTAGCTGATATGGCTAATAG
RF_ctg_28231_313	yes	yes	CR	ACGACTGCACCGATAGCGGTATCCCTCTTCCCAACGTCGACAGCAAGATT[T/C]TGGCGAAAGTGATCGAGTATTGTAAGAAGCATGTCGAATCTGCTGCTGCA
RF_ctg_28312_209	no	nd	nd	GTTACTTCGGTGGAAGAAAAAGTTAATATGTTGGAGAATTCTGAAGCCGA[A/C]ACTCTAAAAGTGGTTAAAATGGAAGAACACGAAGAGACTAAAGAGGCTGA
RF_ctg_28422_60	no	nd	nd	ACACTTGATTCCTCGCAAAGCAGGGGATGAGTTATGGTCTTCTGAGAATT[C/T]GAGGAGGCAGCCTATAAAACATAATGAAGAAACTGAAGGTCTTTTGGACT
RF_ctg_28452_299	no	nd	nd	GAACAACGACAAAGACGCTGGATTCAAGATTCTGGCGAATTACATCGGAG[C/T]TTTCGGCCAGCCCCAAAATGCGAAGCCTGAACAAATTGCGATGACTACTC
RF_ctg_28571_214	no	nd	nd	TGATCAAATTACTCAACCATGTTGATAGAGCATAGCTCCCACCTCCCCTC[G/T]CCATCAATTAATCGCAACTCGGTGGAGTGGAATGGTATTAGTGCAGGACG
RF_ctg_28631_57	yes	yes	CF	CTTGCCATGCAGCCGAGGATGTTGATGACCGTTGATGAAAACCTGAAGCC[A/G]CTTTCGGTGCCAGTAAGAGTTGGTCAAGCAGTGGATGTGGTAGGTCAGGC
RF_ctg_29345_108	no	nd	nd	TCTTCTATTCTACTCCCTCTTCCAACTATCAGTAACAGTAGTTACTCTTT[T/C]AATCACCATGTATATCCACTCAACACAGAATTTTCAAGATCGAGAAGTAG
RF_ctg_29612_70	no	nd	nd	GTTGCTTTAGAAAGCGGAGAGTGTGATGTCACTATAAGCGAACCTTTAGC[T/C]GGAAAAGGGAAGAAGAAGATTGGATTTGCTACGTTTGCTACTGGTATTGT
RF_ctg_30297_144	yes	yes	CR	TTTGGCGGGGAAATCATTCGTGAGCCTGGCCCTTTACCTGGTATTAATAC[G/A]AAGATTACTGCCTGCTTGGACCCTGATGGCTGGAAATCGGTCTTTGTAGA
RF_ctg_30392_101	no	nd	nd	TTGATGTCGTTTGATGCCCTTTCCACGTGCTTTCGAACCGTGCATCCTGC[A/G]AATGTGCACTTGTAGTAGCTCCTAGGGTGAGGGTTTCCTTTAACCACCTT
RF_ctg_30469_243	no	nd	nd	GAGCACAGGTTTTCTTTGCTGACAAGAATTAGATATGCGCGTGCTTTCCG[T/G]TCTCCACATACATGTAGGCATTATAGCCGAATTTGTATTCTTGCGTTCAT
RF_ctg_3082_241	yes	yes	CF	CTCTTATTGGCCGTGTTAAGGTTAACGGGTTCTGACAACTGAGACCCGCC[T/G]ATCAATTGAAATGGCTTCCCTTCTAAGCTTGCCACGCTTCCATCCAT
RF_ctg_31128_789	no	nd	nd	GTTCCCACATTGGATCCATATTCGGGTTATGTACAAGTTGGAGCAGAAGC[T/C]GTGGCTGATAATACAGAATACGAACCTCTTGCTGCTGGGGAGCAAATTTG
RF_ctg_31408_312	no	nd	nd	ATACTTGGAGGGACTATGGCACAACGCTGCAAAATAGAAGATCCTTCTGG[T/G]TTCATCCTGTTTCCACTTGTAGTCCATTCTTTTGATTTGGTGGTATCATC
RF_ctg_31620_187	no	nd	nd	GATTTCAATTCTATTGTCAACCGTTCTCTCTCTTCTCGAAAGAGCAAGGC[T/C]AGTAGAGTGGTTCCTAAAGCCATGTTTGAGCGATTCACAGAGAAGGCTAT
RF_ctg_33193_174	no	nd	nd	TAAGCTCTCCTTGCATGATCGGCACGTTTGGCAGCAACCTGCTCCTCGGA[A/G]AGGGGCAAGTAATAAATCCTCGGAGTGGTTTTGGTCTTCCTGAATAGGTC
RF_ctg_33506_161	no	nd	nd	CGACACTGCAAATTTGCAAGAAACAATGGACAAAGAGCTGGAGACCCACA[T/G]ACTTGAGCACGGACCTAAAACACGGAGAATCCCTGGAAGCAGTAACGACG
RF_ctg_34428_195	yes	no	nd	GTTGCAGGGATCGAGTTTGGCAAGCGAATAATGATGCAGAAGACTTGTGA[T/A]ATTTGCAGAGGGTCAGGACTACTACTTAAAAAAGATTACTACATCCGCTG
RF_ctg_34770_108	no	nd	nd	ACCGACTACTCCTACTTCCTCTACCAGTGGGCCTTCGCCATTGCCGCCGC[T/C]GGCATCACCTCCGGATCCATCGCGGAGCGCACCCAGTTTGTGGCTTACCT
RF_ctg_35023_120	no	nd	nd	CAAGGCTGAAGCAGGCAAAAGAAGAGGCTGAGAAAGAAGTTGCACAATTC[C/T]GTGCACATATGGAAGCTGAATACCAGAAGAAATTAGTTGTAAGCAATGGT
RF_ctg_3520_93	yes	yes	CF	AAATGGCGCTCAATATGGTGCTCCTTTCATCCCAGAAGAGTGGGAAGAGC[C/T]TCAAGGTAATATTGCTCCAATAGAAGAGGAAGAAAATGTACATCACACA
RF_ctg_35344_233	no	nd	nd	GTACGTGCAAATATGAGGAGTGGTGGGTTAACAAATGCTGTGGTGACATC[C/G]TCCTTGTTGGAATCAGTAGAAAGTGGGGATCTTATAGCGTATGGACTCAT
RF_ctg_35797_266	no	nd	nd	ATGAAAAAACTTCCTCAGGAAATAATTGACCTCAAGAAGCAGGAGTGGGA[A/T]TTGGTAACTGTAAATCAGTTTCTTTGTGAAGACAATGATACTAAGAAACG
RF_ctg_3587_207	yes	yes	CR	CCAACATCAGGTGGACTATATTATTGGAGTGCTTCACTTTCTGGCAGGGA[T/C]TGGGCGCCATTTGCATCCTGGATCACTGGATGGTTCAATATTGTTGGGCA
RF_ctg_35954_133	no	nd	nd	GAAAGACTAAAGAAACTAATGGAAGAAATTAAACAAAGTACTGATATTAT[T/A]CTCTTCATTGATGAGGTACATACATTAATAGGAGCTGGAGCAGCTGAAGG
RF_ctg_36063_270	no	nd	nd	CTTTACAAAAGCAGGTGTGACAACAGACTCAATGAGATCTCAGAAAGGGC[G/A]TCTGCTGATAAACATGAGGTTGAATCATTGGCGAAAAAGTACGAGGAGAG
RF_ctg_36501_122	no	nd	nd	AGTGAGTGCCAGTTGTTGACATATTTGAATGGCTTTCCTTTTGGTTGATT[C/A]TGTTGGACAGATAGTAGCAATAAGATGGGTGTGTGATCACTAATCTCATC
RF_ctg_36565_121	yes	no	nd	GAGGCCCAGGTCCGCCTCCACTCCCGTCAAGGCGTCCGCTACATCGGCCT[C/T]GAAGGCCTCGACATCGTCGACCCAACCACAATGAAGCCTGTACCCTCAGA
RF_ctg_36659_127	no	nd	nd	TGCATGCCTATGCAAAACACGATCCTGGTATCGAAAGCGTTCTGGGGCTC[A/G]TTGGTCGAGTACACGTCCCCGGTCTCTTTGGACACCATCCATCCATTCGC
RF_ctg_36691_76	no	nd	nd	CGCAGCTGCGGTGGCCGCAGCTCCCTTTACTCCTCCAAATCCGCCCCGCT[T/C]TCCTTCCACTCCCCGTTCCCCTATCGGCCGGAGTTCCAGGATCCGGGATT
RF_ctg_36692_71	no	nd	nd	GGGGTTGATGATAATATTGATTTAACTATATCTTTCGATTCAAAAAAATG[T/C]GAGGAAGATCATTTGTACTCTCAGAAACAGCTTATCAGGACTTTACTGAA
RF_ctg_36720_83	no	nd	nd	AAGAAAGCCATATATTTAGGCTTGCCTTTTATTGCTGAATGGTTCAGAAC[C/A]AAGGGACACTTTATAAAATCCCAAGTAACCGCTGCAACAGGGGCGATTGC
RF_ctg_36731_190	no	nd	nd	AGCTGGTACCGATACAAGCAACCCAACAACTGTTGATCAAGCTACTGCTG[G/A]ATATGATCTAAATGCTGATGTTAATGCCAATGTTTCATATAATAAAGAAG
RF_ctg_36746_92	no	nd	nd	GGGTGATCTAATACTTCTTGAGCTGTTAACCGCTTCTTGGGATCCGGATT[T/C]AACATTCTCCTAACAAGATCTTTTGCATTATCCGAAACTATAGGCCATGG
RF_ctg_36759_140	no	nd	nd	CCATCATGAGAACTGCCGCTACCACTCTGGGCTTCAGCAAGGTTGGGCGC[C/A]CGTGCATTTACATCTGACATGTTATGCGAACCACCACTAGACCCAGAGAC
RF_ctg_36814_147	no	nd	nd	AAGAGCCTTAATAGACATTCCTTGAAAAGATGAGATCCTGTATGAGCATC[G/A]ACCGCACTAAATGGATCATCGAAAAGAAAAATATCAGCATCTTGATACAA
RF_ctg_3690_95	yes	no	nd	CCACGCCCGCCTCTACAACTGTTGATGGATTCCACAAAATTCAGATCACC[A/C]GGGACGATACTACATTCGATGCTTATGTTGTTGGCAAAGAAAATGCACC
RF_ctg_36951_65	no	nd	nd	TCTCCTTGTAGTACTCGTACCCCTACTTGAGTTTGGTTGTCAGCAGCTGT[T/C]GAGAACACCTGACTCTTCTTTGTAGGGATGGTTGTGTTCCTATTGATCAA
RF_ctg_36953_118	no	nd	nd	TTCTTGTTCTGGTTCACGACAAGACGAGACAACTCCAAAGATTCGAACGC[G/A]TTGAGTTTGCCCTTGGTCAGTAATGTTCCAAAATACTGTAGCAATGGTGG
RF_ctg_36971_601	no	nd	nd	GTGCTTACTGATGGTAGGGCTAACATATCACTTAAAAGATCCAATGATCC[A/G]GAAGCTGCTGCTGCATCAGATGCTCCTAAGCCTACTTCTCAGGAACTAAA
RF_ctg_36977_1575	no	nd	nd	TCATCAAGAGGCCCATGTTCCCAAACGGGTAATATACTGAAACCCGATAT[C/T]GCAGCTCCAGGGGTTAACATACTTGCATCATGGATTCCAACAAACGATTC
RF_ctg_36983_629	no	nd	nd	GGCAACCCAATGTGGAATGAGCTATCAGTGCCATCAGCATCTCTCTACTC[T/A]TGGGACCCCACATCGACCTACATACACGAACCTCCATATTTCAAGAAGAT
RF_ctg_36989_697	no	nd	nd	ATTTCCGGAACGGATGATTCCTTCTTCGAGATGGTCTCTCTGCGACCAGG[C/T]GGGGTCTACACGAAAACACAGCTTCAGGCGGAGCTGGAAACACTGGCTTC
RF_ctg_36991_520	yes	yes	CR	AAGAAGAGTTCGATAAAAACAGCACCAAATGGAAGTATGCCACCGATTAA[G/A]ATAGAGAACGCAGGTTGCATGTACCAAGCTTGTTCGGGTATTTGTCTTGG
RF_ctg_36992_1327	no	nd	nd	CAATACCCAACTATAAAAGGTGGTGATATATCTACTGCTGAATCTGGATC[G/A]GAAGCTGAAGATATCTCTTCACCTAAAGCTCCTAGGAGTTACATAGCACA
RF_ctg_36994_991	no	nd	nd	GAAATTTTCACCGATGACGATGAAGCTGTAGAAAATGATCCACTGGAACG[A/G]GAAGATTTGTTGGCTCCTGAAATGCCTGCACCGCCTGAAATTAAGCAGGA
RF_ctg_36998_1459	no	nd	nd	TCTGTACCTCAACCTGTTGAGTCATCATATCCTCCACCGTCTAGTTATCC[G/A]TATAACCAAGCTGGAGCTTCACAAGCTTACTACACTCAGAATCCTACTCA
RF_ctg_370_72	no	nd	nd	TTTTCTCTAAAATCTTGGATTTATCCAGTTTCTTCATCACTTCACTTCC[T/C]GGATTAGCTAGTACAAGCTGTAGTCCTCTTCTTGTTATACTCTTAGT
RF_ctg_37001_534	yes	yes	U	TTTCTTGCTATAGGAACGATTACTCGGTCGTATATAGGAACCAGCATGAT[A/G]ACACTTAGAGTGTCTATCAGTGATAGAGTGGCAGCGGGTATTTTGAACTT
RF_ctg_37002_816	no	nd	nd	TTCGCCAAAGTGGAGAAACGTGTTCGTACAACGGGTGGTGGTAGCACAGG[A/T]ACCGTTAGAAACCTGCGTATTCGGGAAGACACCGCCAAATACTTATTGA
RF_ctg_37003_1695	no	nd	nd	GAGCAAAAAATGAAATCAATGGAAGAAGTATGGCAGCAACAAATGAAATC[T/C]CTTCAATCAAGCCTCTCCATCGCCAAAAGAAGCCTCAACACCGACAACGA
RF_ctg_37004_469	yes	yes	CR	GATCTAGTGGTGATTGGTTGTGGCCCAGCTGGTCTTTCTCTTGCTGCAGA[G/A]TCGGCTAAGAATGGATTAATGGTTGGACTAATCGGACCCGATCTTCCATT
RF_ctg_37005_3163	no	nd	nd	TGATGCAAAGGTTATGGAGCAAATACTTGCAGCTGCATGGGTATCAGAAG[G/A]TATCAAATACTTGAATAACTGGTTTGATAATGTTCTTCTAAAGAGCTTAA
RF_ctg_37007_710	no	nd	nd	CCAATCTCAGAAGAGGATGCTGCAGCTTTGACTAAAGCTTCGGGTACTGA[C/T]GAAGCAGAAGATGAATATGAAAATGAATCACTTGTTCATCAGGCTGCTA
RF_ctg_37009_1857	no	nd	nd	GCTCTTGTGGATCTTATATTTAAGTGGCCCTCTGGCGCTAATGGTGTTCT[T/G]GAACGTGCTGCTGGTGCACTAGCGAATTTGGCTGCTGATGATAAATGCAG
RF_ctg_37010_1723	no	nd	nd	TCTACCCATGTTGGAACTCCATCATCACAGCCTAGGGCTCACACATATCG[C/T]GCAAAGAGTAACACTTCTACTAGAAGCCGAAGAAGCCATTCAAGTGCAAA
RF_ctg_37014_150	no	nd	nd	TCATCAACTGTACCACCTGGTTCAGGCGGAGGCAAGAAATGGACAACCCT[A/G]GAACATAATGGTGTTATTTTCCCTCCACCTTACAAGCCACATGGTGTCAA
RF_ctg_37016_1996	no	nd	nd	GAAGTCTTAGCGAACCACCGTGCTGAAAGAAGGCAGAATCGGCAACAAGA[A/G]TTAGAAGGCCAACCTGTGGAAATGGATGCTGTATCAATGATAGCTTCATT
RF_ctg_37021_1407	yes	yes	CR	CTCTCAAATTTACTTAAGTGTCGTCTATCAGCCACAGTCCGCTGCCTATC[G/T]CATCCAAGTGCACACGTGAGAGCTCTCAGTTTATCCGTTCTCCGCGACAT
RF_ctg_37023_1325	no	nd	nd	GAGCCAACGCATTGAATATTAACAGTTTGCGAATGCTTCTTCACAAACAC[T/A]CTACTTCAGAGCAGAAAAGAACACTTGCTCATTCTCTTAGCCTAAAGCAT
RF_ctg_37027_891	yes	yes	CR	CATGGAGTTTATAATGATCAAGCTGTAGCTGTAAAAGTAATTAGGCAACC[C/T]GACGATGACGACAATGGAGTAGTCAGTGCTCGGTTAGAGAAAGAGTTCAG
RF_ctg_37029_522	no	nd	nd	TGCATGAAGGATCTTTTGCTTGTAAATTTGAGAGGAAATCTACAGATAAT[C/T]GTGCAGACCGCCAAAGAATACTCTGAGCAGTTGGGTGTTGATGCTTGCAT
RF_ctg_37030_1637	no	nd	nd	GGCCGGGCTAAAGGTCGTCTGCACAGATGGGATTTTGAGACAGAAGAAGA[G/A]TGGGCAACATACAACGAGCAAAAAGAAGCGATGCCGAAGGCAGCATTTCA
RF_ctg_37031_2021	yes	no	nd	TTTGAGTTCCGATCATATATGTCAGTCACATTAAGTTGTGATCATCGCGT[C/T]ATTGATGGTGCAATTGGTGCTGAATGGCTGAAGGCATTTAAAGGGTACAT
RF_ctg_37033_787	no	nd	nd	GTTAACTCAGAGAGAAGGAGAGTTGCTCCAGGAAAAAGCTGAAGTGAAAA[A/G]GCTTGCAAGTTCTTTTAAGCAGGCTTGGGAAGATGCTAAACAGGCAGTTG
RF_ctg_37037_1994	no	nd	nd	TGCGATTTGATTTCTCACATGGTAAACCCATTTCACCAGAACACTTGAGA[A/G]AAATCGAAGACATTGTTAACAAGCAAATCAAAGAAGAACTAGATGTGTTT
RF_ctg_37038_419	no	nd	nd	ACTGCAGTCATGGTGGCGACAGGTGTTGGAGCTAACCATGGTGTGTTGAT[T/C]AAAGGAGGAGACGCTCTTGAAAGAGCACAGAGTATTCAGCATGTAATATT
RF_ctg_37040_89	yes	no	nd	TCCAAGTTCTGACGAGGAGGTAGTTTCAGAAAGTACTGTTATGGATGAAG[T/A]GCAATTCCAATCTGAACCAGTAGAAAAGAGCCATGTTTCTATGAAAGAGG
RF_ctg_37046_719	no	nd	nd	CATGCACCAGAGTATGCTATGACTGGTCAGCTAACTCAGAAGAGTGATGT[A/G]TATAGCTTTGGGGTTGTTCTTTTGGAGCTTTTAACAGGCAGAAAACCAGT
RF_ctg_37048_1310	no	nd	nd	CCTTTCATTTCAAAGGAACTAAATGTGCCAGAGAAAGATGTGGAGCAACT[G/C]TTGGTATCGCTAATTCTTGATAACCGTGTCCAGGGTCATATCGACCAAGT
RF_ctg_37050_1538	yes	yes	CR	GCTGTAGCGTTTGAGGCCATCCCACGAACTTTAGCTCAGAACTGCGGTGT[G/A]AATGTGATACGTGTTATGACTGCTCTTCAAGGGAAGCATGCAAATGGTGA
RF_ctg_37051_1299	no	nd	nd	TGGCATGATATTCATTCTCGACTTGAAGGACCTATTGCTTGGGATGTGCT[G/A]TTTAACTTTGAACAAAGATGGAGAAAGCAAGGAGGTAAGGATCTTTTGGT
RF_ctg_37052_1281	no	nd	nd	GGTGTGAGAGGAACATTGCCATGGATGGCCCCAGAATTGCTTAATGGAGG[C/T]AGCAATAAAGTATCTGAGAAGGTGGATGTATTTTCCTTTGGCATAGTCAT
RF_ctg_37053_1297	yes	yes	CR	ACCAAGAGCATTTGCCTACGTGCCCTTGCTCGTCTCCCTGTTGTCATTCC[T/C]ATTTGGTTTCTGGCTATCATATTTCCATTTTTTGGCCCTATCAATTCAGC
RF_ctg_37055_1319	no	nd	nd	ACAGAGGAACTCTGCATGGTAGGAGTTATTACGGGTGCGGTAATTGGGTC[T/G]CGGCTAGGCGTGCCGCTTGTAATTACTTTGTTTGGGCTTCTTAATTAAGT
RF_ctg_37056_640	no	nd	nd	TACCCAGTTCATCAAGTTCCTATGCCTCCACCGCCTACTTTGCCAGCACC[C/T]GGTGGATATGCCCCAGTTCCGAATGCTAAAGACAATCCTCCATGCAATAC
RF_ctg_37058_1039	yes	no	nd	AATAAGGCTTCAGCTTTAGCTTTAAAAGATGGAAACAACTCTGCCCAAGC[C/T]GTGAACAACTCTAATCGGAAGAAGCAGTCGGCCCTGAAGGCTGTAATGAA
RF_ctg_37062_1380	no	nd	nd	TCTGTTGGTTGTGGGCTAGGAGGGAAGCTAGGCCATGGTTCAAGAACAGA[T/C]GAAAGGTACCCTAGATTAATAGAGCAATTTCAGACCTTAAACATACAACC
RF_ctg_37063_978	no	nd	nd	GTTGGTGATAAAACTCACGTCTCCACACGTGTAATGGGTACCTATGGTTA[T/C]TGTGCTCCAGAGTATGCTATGACCGGCCAGTTGACTCTAAAGTCCGATGT
RF_ctg_37064_1288	yes	yes	CR	AATGAGAAGGGTGCAGCTGAGGCTAATGAGTTGACTCACTGGGACATTAA[T/C]TTTTGGAGTGAAAGACTTCGTGAAACGAAGTATGACATCAATGAGGAGGA
RF_ctg_37066_619	no	nd	nd	TCGAGTCCATCAAATGGAGCTTCTGTCAGCACTAACTCCTCTCAAGAGGT[T/G]CCTAAAGTTTCCCCTGTTGCTACACCAGTCAAACCTAAATACAGGCATGA
RF_ctg_37067_270	no	nd	nd	TTCAACTCCGAACCACTTCTCAAACAACTCAACTCAACCCAATCTAAGCT[G/A]ATCCAGTCCCAAACTCAAATCACATCACTTCAAACTAGACTATCCACCAC
RF_ctg_37068_233	no	nd	nd	TACACACTTGAGTCATCATCAACAACTTACAACTCTCCATCAACAACAAT[A/C]AGTGTTTCTCCAACTAGCCAAAGTCCCGTATCGTACGATTCACCAGTTAG
RF_ctg_37072_1058	yes	yes	CF	CCTATCGATGTGGCCAAGTTGAACAACCAGGAGGACGTACTCAAGTTGCT[C/T]GAGAAAGATGCATTCCTCTAATCATCATAAATTTACACTTTTCTTTTTAT
RF_ctg_37073_1561	yes	yes	CF	ATCCATCAGCTGCCGAAGAATTTGTTACTATGAGGACTTTGACAAGACGC[G/A]TAACTGCAGGTGCCAAACCTAGGACGAATATGTAGACATGCTTCAAGACA
RF_ctg_37074_162	no	nd	nd	GCTGTTGCAGCAGCTGCTATAGCTGATCAGATGCTTGGACAAAAGGAAGA[T/C]AACCACTTGGCAATCGTTTTGGTGGGTCTACCAGCTCGAGGCAAAACTTT
RF_ctg_37076_1403	no	nd	nd	CTGCAAGGCCTCGGCATTAAAACTGATGTCGACCTTCGTAAACTCATTGC[C/T]GCTGGAGAGTTTATTTGCAAGCATTTGGGGCGCCAAAATGGGTCAAAAGC
RF_ctg_37077_389	yes	no	nd	ACCCTAGACGTCTTCCATTCCAAACCCTCCGAAACCCCCAAACCCTTGGT[C/A]GGCACTGCTCGAGTTAACCTAAAATCTCTCCTCCCCGATTTCCCCTCTCC
RF_ctg_37079_607	no	nd	nd	TGAAGCAGACACATATGGTCAGGCAGCATCGAATCTTGTAGCAGGTAATA[G/A]CTTTGAGCAAGCTGTTCAAGGTATTATTGATATGGGAGGAGGTACTTGGG
RF_ctg_37080_916	yes	yes	CF	GGTGGAAAGATTGGGCTGTTTGGTGGTGCTGGTGTCGGGAAAACTGTGCT[G/T]ATCATGGAACTTATTAACAATGTTGCTAAAGCTCATGGTGGTTTCTCTGT
RF_ctg_37083_617	no	nd	nd	CGAGAACAAGCAGTGTGGGCATTAGGAAATGTTGCTGGCGATTCTCCTAG[G/A]TGCCGTGACCTTGTCCTTGCAAGTGGTGCTTTACTACCTCTCTTATCCCA
RF_ctg_37085_1071	yes	yes	U	ACTGGATATAAGTGGTAATGTCTGTAAAATAGTTGAAGATCGGAGAGGGG[A/C]TCTTAAGGATATTGCTTCTTCGTCAACTTTACCTTCTAGTAAATGCCAAA
RF_ctg_37087_998	yes	yes	CR	ATCAACTGCCCTTTAGAGCTCGACAAGTGTCAGTTGATCCGTGAACATGC[A/G]AGGGTAACATTCACGTATGAAGTTGAGTTTGTGAAGAGCGATATAAAATG
RF_ctg_37089_905	no	nd	nd	CAACTGGGGTCTTGCTCTTCAGGAACTCAGTGCTATTGTTCCTGTTAGGG[T/A]AAAACCATCCATTGTTCGTTTAGCAATCAGTAAGTTTCGTGCTGCAATAC
RF_ctg_37090_1560	no	nd	nd	AAAACTACACTTGACAAGCCTCAAGCATTAAAAGATGTGAAATCATTGGG[C/T]GATTCCAAGGACTCACTCCCTGCTCTTGATGGCAAAAAGACTATCACTGA
RF_ctg_37093_405	yes	no	nd	CACAGATCATTGAAGCATCCAAATATAGTGAGATTCAAGGAGGTTTTATT[A/G]ACTCCCACGCATCTTGCTATAGTCATGGAATATGCATCTGGAGGCGAACT
RF_ctg_37094_1586	no	nd	nd	CTTATCAGATTACCGGACTTGTGGATCCGACCCGCATTTGGTGGGAGGAC[A/T]CGTAAGCTCAGTGGAACTCTAGAAGCTCACGCTAATGGGTTTAGGTACTC
RF_ctg_37095_1005	no	nd	nd	ACCCATTTAAGTACTTTTGTTAATGGAGAATTCGGTGATTTGGGCTATGT[G/A]GCACCTGAATATGCACGTACTCTAGTGGCAACTCCAAAAGGAGATGTGTA
RF_ctg_37097_333	no	nd	nd	GATATCGATGCTAGAGGAAAAGGCAACGCTCGTAAATTAGTTAAAGGTTC[G/A]CATAAGATAATTCCACCAGACTGTATCGAAGAGCTTAGAGCTGTTTTCCA
RF_ctg_37098_580	yes	no	nd	TGTATAGAAGATGAGAGATACCATGATGCATCAAGATTGTCCAAACTAGC[T/A]GGAAGTGGACTGGTTGGGTGGTGGGTTGGTTGGTCTAAAGATTCCGACGA
RF_ctg_37099_573	no	nd	nd	GAGAGCGTTTTGATTCATGCTGGTGAGAGATATGGACGTCGATTGCAGTC[T/G]GATTCAATCACCACACCTCTTGTTAGTACTACTGCTTATTGGTTCAAGGA
RF_ctg_37101_241	no	nd	nd	CTTCGTTTCTACTTTGCAATATGGATCGTGTGAACATGAGTATTGCAATA[C/T]TACCTATGGCCAAAGAGTTTAACTGGAGTCCAGCAACTGTTGGTTTGATA
RF_ctg_37102_1295	no	nd	nd	GGAAGAGTAAGAGGAAGAGGAAATGGGTATTTACGTCCTGTACACAAGTT[C/T]ACCGAAGACTTTGATTTCACGGCCATGAATGAAAAATTCAACAAAGATGA
RF_ctg_37105_825	no	nd	nd	GACAATGTTCCCCATGATTGGTTATTCTTACAGTGCAAAGCAGTAGTGCA[T/C]CATGGTGGTGCTGGAACCACAGCAGCTGGCCTCAAAGCTGCGTGTCCAAC
RF_ctg_37106_1197	no	nd	nd	TCCCGAGAAAACGGACTATTTATAAATTCATGTTTTGCACACTGTCAGTC[G/T]GAGAGACAGGATACTTGGTATGGGAGTAATTCTCCTGCTATTGCGAATAA
RF_ctg_37110_388	yes	yes	CF	GAAGCGATAAGAGCCGGGCACAATCAATACGCAAGAGGCTACGGCGTTCC[T/C]GATCTCAACTCAGCAATCGCTGAAAGGTTCGAAAAGGATACAGGCTTGGT
RF_ctg_37111_196	yes	yes	CR	GTTGTTAAAACGACTTCACAGGAGGTGGGGAAGAAACAAGCTTCTTCTGG[G/A]TTGGAATGTTTCAGAATCACCTTTAAAAGAATCGGTGCAGGTTTGGAAAA
RF_ctg_37113_849	no	nd	nd	AGGAAGAATTTCTACACTTATTTGGAAAAGGGATACAGCTGTATAATTGT[A/G]CCTGGTGGTGTTCGGGAAATTCTACATATGGATCATGATTCTGAGGTTGC
RF_ctg_37114_283	no	nd	nd	GGAGATTTGGTACCTTTGTATGCTAATAAAGTTGGCCCTTTTCATAATCC[G/C]AGTGAAACATATCGGTTCTATGACTTGCCATTTTGTGTACCAGAACATGT
RF_ctg_37116_1313	no	nd	nd	ATGACACCGCATGGACCAGATACTAGGAGCTATGAGGCAACAATAGCACG[G/C]GGCGAAAATGCAGAACCCTACAGAATAAGGGATACCATGGCCTTTATGTT
RF_ctg_37117_663	no	nd	nd	GAAGGTGGAATTGATGCAACTGGGGCATTGATGGTGCTTGTATTAAAAGT[G/C]ATTTCATGCTCGATTAATTACAATGATGGGATGTTGAAAGAAGAAAAATT
RF_ctg_37121_161	yes	yes	CF	AGTTTGATTATCGAACAAAAGAAGCTCCAGATTCTCGATCGACCTCATCC[C/A]CATGGCCGATTCCGACAACGAATCAGGCGGCCACACCGCCGCCATGAACA
RF_ctg_37125_268	no	nd	nd	ATGCAATTGCTTCTGGAGCTCCCTTGCCAATTGAAGCTTCTGAGCCTATT[C/A]CAGAACCAACTACCCCCAATGCAGAGACACTTGCCTTAACCACTCAGTCT
RF_ctg_37126_1378	no	nd	nd	CAAACTGCCTCTGCTGCTGGTGCAGCTAGCGGTGCATATGCTGCTTATTA[C/T]GGCCAGCCACCTAGCCAAGCTGGGTATGGGTATGGAGCCCCACCGCCGCC
RF_ctg_37127_885	no	nd	nd	GATTTCTTTGAAATTAAGAACGTAGATCAGATTGAACCTGCACTCAAGAA[T/C]CAGCTCATTATCTCCACTGCTCTTATGACTGTTGGAATTGCAGTCGTGAG
RF_ctg_37128_983	yes	yes	CF	GTGGGTCCTACAGAAGCGGAGCAGACTCACATACTAACTCAAGTGAAAGG[A/G]ACGGCCGGCTACCTTGATCCAGAGTACCTCAAAACTTTCAAGCTCACTCC
RF_ctg_37131_172	no	nd	nd	TGGAGTCGCAATGATGCCAATGTACAAACTCCAGCGCAAGGCCGTTATTA[T/C]GAAACTGACAATCGTGATTGGCGTGATCGTTCAAAACAATCAACTGGAGA
RF_ctg_37135_1028	no	nd	nd	ATTAAAGTTCTTATGGCGACAAATAGGCCTGACACATTGGACCCAGCCCT[A/G]TTACGACCTGGTAGATTGGACAGGAAAGTGGAGTTTGGACTCCCTGATTT
RF_ctg_37139_911	no	nd	nd	TCTGGATGGGAGGGGTATACTCTCTCTAATGGATACTTTCCTTTTGGAGT[C/T]AATGGAGTGTTGGCAGGATCTGCAACTGTTTTCTTTGCATACATTGGATT
RF_ctg_37140_253	no	nd	nd	CTAAAAGTTCATAGACGTACTCTTGATGGTCTAAACAATGACACTAGCAA[T/C]CCTGCCCCTCCTAATAACATGGTTTTTACAAGGTTACTTGTACCTGCCGC
RF_ctg_37143_492	yes	yes	CR	GCATGCATCCCTGTGCTCCGCCCAGCAACCTGCGCACCTGCCCTACAAGC[G/A]GCAGGGAAGTGCCCCTCAGCAACCAAAAGCCAGCTGGGTGTCCTAATCCT
RF_ctg_37149_384	yes	yes	CR	TATGGCGGCCGAATCGTCCCCCGTCCTACTGATAAATCCCTCTGCTACCT[C/T]GGTGGCGATACACGCATCGTCTCCGTCGATCGCCACTCCTCCCTCGCCGA
RF_ctg_37150_757	no	nd	nd	GCAAGAATTTGGAAGATAAATGATGGTGTTCCATTAGCCTCTTTGACTCG[G/A]AACTCAGATGAGAAGATTGAATGTTGTCGATTTTCTCGAGACGGGACTAA
RF_ctg_37154_1672	no	nd	nd	AAAATCACCCAGGAGATACGTGGTCTCCTAGACGATCAAAGTGCGAAGCT[T/A]GCCGTGTGGGAGGTAGGAAAGATGACACTTTATGCTGCCAGTTTTGCCAT
RF_ctg_37163_1318	yes	no	nd	TCACTTTCATCACTGGTATGAACATGCATTTGAAACTCAGAAGCAAAAGC[A/G]TTAAACAGATAGCAGATCAAAACACTATGATGCTTGATGATATACACAGA
RF_ctg_37164_1281	yes	yes	CR	TGGTCCGGTGGCCTTTATGTGTCCCCAACTATAGCTGGAAGCAGACCTGG[G/T]GGATTGATAGCTGGAGCGTGGGCTGCTATGGTGTCGCTAGGATTGAATGG
RF_ctg_37165_693	no	nd	nd	GTAAGCAGGTACAGGGAGAAGCGAAGAACGAGGCTGTTTTCAAAGAAAAT[A/C]AGGTACGAAGTTAGAAAGCTGAATGCGGAGAAACGGCCGAGGATGAAGGG
RF_ctg_37180_870	yes	no	nd	AATGCTGGCATGAATAAAGGATTCAGACCATTGCTGCAGTTTACAGATGA[A/G]GAAATTAATCAAATTGTCTCGACAAATTTGGTGGGTTCGATAATTTGCAC
RF_ctg_37181_962	no	nd	nd	ACTGCCGCTTTTGGTGCCTATCCTGCAACTTATCCTGCTCAGACTTACCC[A/G]CAGCAAAGTTATGCCCAACCTGCAGCTGCAGTAGCTACATATACTCAACA
RF_ctg_37183_630	yes	no	nd	CTGCAGAAGATGGTTCAAGGAAAGTTTAGGCATCTTCCTGTAGTAGACAA[C/T]GGTGAAGTAATTGCTATGTTGGACATAACAAAGTGTTTGTATGATGCTAT
RF_ctg_37186_1506	no	nd	nd	GTTTCAAAAGGGCGTTTCTTTACAAGTCCTGGTTTAGCTCCAACCTTCCA[G/A]GTCTATATGGGCTCTGTATTTGATAACCAGTACAAGCTACTAGCTCGTTA
RF_ctg_37187_1324	no	nd	nd	GCTGGAACACTTGTTTCAGGCTTTTCAGCACCATCAGGTGCTAATGCCAA[C/T]GGTAATGGTAATGTTGCAAGCTACATGGGTCAGATGGCTGTGGCCATGGG
RF_ctg_37191_202	yes	yes	CF	ATCTCCGCTTCTAACGCCAACACCTAAGACGCCAAGAACGCCACGTTTTT[C/T]GATGACTCCGATAGCGAGTCCGATGAGGAAGGCGGTGGCCAACATGAGGA
RF_ctg_37195_824	yes	yes	CF	ATGAACCCTGCAAGAACACTGGGACCTGCCCTAGCAAGCAACAAATACAA[C/T]TCACTTTGGGTCTACTTTGTTGGCCCATTCTTGGGAGCTGTAATGGGTGC
RF_ctg_37198_936	yes	yes	CF	AAACTTGAAATCTTATTCAGTGTCATATCTGCTCAGTTTGATGTGAACCC[A/G]AGCTTGCTTGGTCATATGCCTATAAATGTTTGGAAGAAGTGTGTTTCCAA
RF_ctg_37199_947	no	nd	nd	GGTTCAAGATTTAAAACTTCACAATCAAAGATTGGTGGCGGTATCGATGG[T/C]TATTTGAAAAGAGTAGTACCCTATGAAGAAAGTGACATAGTCAAACCAG
RF_ctg_37201_582	no	nd	nd	ACAAAACCCATCATGAGAAGACAGATCGATTCAGGCGCGATTTCAGTTCT[A/G]GGTCATCAGACCCCCAACATTCGAGATTACTACGTTCTAGGCAGAAAATT
RF_ctg_37203_966	no	nd	nd	ATCCAAATTAGTCCAGAACATGGGAAATTTGTGGCAAGAAGCTATAGTTC[G/A]AGGCAGCTTTCATCGGCAAGGCCAGGCATCCCTTTATTTGAAATTTATTT
RF_ctg_37205_686	yes	yes	CF	AAGACCTTGGAAATTTCAAGGCTAATCCAGATTACAAAGGTGTATGCCAT[A/G]TTGCTCTAGCCCAAGAAGGGCACTGCAGACCAGGGGAGGTTTTGCTAGGA
RF_ctg_37209_1327	yes	yes	CF	AAAGGTATAAAGCTGAATGAGGATGGGGTGGAGGCTGTGTTGATGATGGA[A/G]ACTAGTGGCCATGGTGCATTGAAAGAAAACTACTTTCTTGATGACGGGGC
RF_ctg_37212_246	no	nd	nd	CTCGTTAATTCAACATTTTGGGATAAAGGCCCTACTCATAGCGCACCTAT[T/C]TTCGTATACACCGGGAATGAAGGCAACATCGAATGGTTTGCTGAGAATAC
RF_ctg_37213_395	yes	yes	CR	GGTGGCCTTCTTGCTTTATTTGCACCTCTAATTGATTTTAGCAGTCCCGA[T/A]AATGGGGTTGTTGCTGTTGAGTTTGACACATTTAAGAATACATGGGACCG
RF_ctg_37215_387	no	nd	nd	ACCGCTTTGTCTGATCTAACTTTAGCTCATGAGACTGAAAATGTCAACTC[C/T]TTAGATGCCGTGATAGATAGATGCCTTGATTCCATGGACAAGAAGTCCTC
RF_ctg_37219_1350	yes	yes	U	TTTGCAATAAGAAGAATCCGTTTGCAAGTTTCTACTGATGAGGCTGAACG[A/G]ATGCTCAAGCTAGAAGATAATGAAGAGATTTGTGAAACTGAACAGGTTGA
RF_ctg_37220_495	yes	yes	CF	ACTATAGCAGGAGCCGTTCTGTATATTAAGAGGGAATTTGAACTGGAAAC[G/C]GAACCAACAATAGAAGGACTCATTGTAGCTATGTCCTTAATCGGTGCTAC
RF_ctg_37226_707	no	nd	nd	TTTCACTCTGTCCCTTCTCAGTTTCAAACGACATTACCTATCGGAGAATA[C/T]GCAGCTGTGGCACTTCTTACGTTCTTTGGTATAAATTCGATAAAAAATGC
RF_ctg_37227_359	yes	yes	CF	GTTTCTCGACGCTTCGGTTCTCTGTCACGCACCGCATCGGTTAGGGCACG[T/C]GAGATCGATCAGGAGCTTGGGATTGCTAGAAGATGGCGGACTTTCTCTCT
RF_ctg_37228_549	no	nd	nd	ATCAATGATTCCTTCAAGCAATCATCCCAAGCCAGGACAAAGCTTCCTAC[C/T]GGTATTGAGATGAGTGTGCATGTTTTAACAACTGGATATTGGCCAACATA
RF_ctg_37230_1066	no	nd	nd	GCCAGATCCATCGGTCCTTCAGCAGCAGTGAATAGAAATTCAAATCTCAC[A/C]TGGATCTTCTCCATAGACGCAGGCTTCTACTACTTAATCAGGATGCATTT
RF_ctg_37237_411	yes	no	nd	AGTCAGCTATCACATCCGAATATTGTGCAATACCATGGCAGCGAATTGGC[T/C]GATGACACACTGTCAGTGTACCTTGAATACGTTTCAGGTGGATCCATTCA
RF_ctg_37239_369	no	nd	nd	CACGATCTTGCAGAACTATTTCGGATTGGTGGAAAGTGCCCAGATACCAA[C/T]TACTTGTTTATGGGGGACTATGTGGATCGAGGGTATTATTCAGTTGAAAC
RF_ctg_37242_1219	no	nd	nd	GATTGTAGAATTGAAGGATATGACATAATGAAAAACACAATTGTATATGT[T/A]AACGCTTGGGCAATAGGAAGAGATCCTAAGACGTGGGATAGAGCAGAAGA
RF_ctg_37243_797	yes	yes	CF	ATTATCAATGTCTACAATCAAGAATATGAGAGTGGAGCAGCATTCTGGCC[G/A]TCGGTCCATGGGCGAATAATCACTGCGATGATTATATCCCAATTGCTTTT
RF_ctg_37244_232	yes	yes	CF	CCAGGATCCAATATTGAAAGGCGCCGGACCGTTCAATGAGCCTGATATCG[A/C]TAAAATGCCAGAGAAAGAAGAAACCGTTGAAGAATCGAAGAATCAGATTA
RF_ctg_37248_1078	no	nd	nd	AAAGAATCTGAATATTCCGGTGGTCAATATATTCCAGTTGGTGGTCTTGC[T/G]TACTACATTACTCCGCCATCCAGTTTGGCAGATATGGCAGCAAATCCATT
RF_ctg_37252_1036	no	nd	nd	GAAGCCTGTAGAAGAGTTGGTGACTGAGGATGATCCGGCCAAGTACAGTG[G/A]GTTCACCTTTGGTCGTTTCTTCAAGTCGAGGAGAAATAGTAATTTTCAGA
RF_ctg_37253_708	no	nd	nd	CCAATCTACATGTGGCAGGAGAAAGGATTTACCAAAGAGGTGGAAGTTGA[T/C]GACGAGCCATCAGAAACCAAGGAAGGAGAAAATGCTAATGTTGAGAAAAA
RF_ctg_37255_196	no	nd	nd	GCTAGAGCAAGAAAGCTACTCTTCGATGATACAAATGATGCTAATGATGT[C/T]AGTAGTCAGTTATTAGGAGCTGGGCTCTCCAACCTTGATTATGGATATTT
RF_ctg_37267_779	no	nd	nd	ATTTCTGCTGATCAAAGTAAAGCTAAAATTCTAAAGTACCATGTAGTCAA[A/G]ACACCAAGATCTGTGTATAAAACTGTACCTGATTGTGAACCATGCCGTCC
RF_ctg_37271_818	yes	yes	CF	AAGGAAAGAGTAGATGGGTGGAAGATGAAGCAGGAGAGAACTGGAGCTCC[G/A]ACGACTAATGGTACTAGCCATGCTCCATCTGAAGGAAGAGGGGTTAATGA
RF_ctg_37272_834	yes	no	nd	AAAGCCTCTACAAAGAGGGCAGAGTATCTCTCTCCTTATACAGCGTATCC[T/C]GACTTAAAACCACCTACCTCTCCATGTCCTACACCAAGTGCGGGGATTAT
RF_ctg_37277_117	no	nd	nd	TGGATCATGCATGGCCTTCTTCTTGGCGCCGCAATAGCGGTGGCTGCTGG[G/A]GCCCACGCGGCTTTTGCCCTCCTCCGCTTCAGGAGGACTCGGTCCAGAGT
RF_ctg_37278_266	no	nd	nd	GATGGTCCAGTTTTTGAAAGCAATGCCATAGCCCGCTATGTAACTCGATC[A/G]AAGCCAGATAATCCTCTATATGGATCTTCCTTGATCGAATATGCCTTAAT
RF_ctg_37281_903	yes	yes	CF	GGGCCGGACGGGTCAGGTCCGCAGGACCAGATGATGACGGAGATGTATTT[A/G]GGCCGGCAGATATGCAACGTTGTGGCCTGCGAAGGGGCGGAGAGGACGGA
RF_ctg_37285_707	no	nd	nd	TAAACATAATAATGGATTCAGCTCGGCGGGCCTTAAGGCCCTGGGATATA[G/A]TAAGTGCAATGATAAAATCGCAGGTATTTGGTGGGATAATAGCGGTTGTT
RF_ctg_37293_780	no	nd	nd	CCTTGGGGTGATAAATCTCAACCATCAACACAAACTGCTCAACACTCTGT[C/T]GGTGATTATTCACTCCCATTGAGACATGAGTCTTTATTGTTGGAACAAGA
RF_ctg_37294_1164	yes	yes	CF	CAAACAACAGACTGTACAGTGCTTACAATGCTGGTCTGGGATATAGATCG[G/A]GTTTTTATGACTCCAGACCTATTGGGCGTTGGGGGTATGTTGATAAGTAC
RF_ctg_37295_828	no	nd	nd	GGAATGGGGACGGGTCTTGCTGTAGGAGCAGCGGCTGGGGTGCTCGGAGG[G/A]CTGGCTTTGGCCGAAGGGGTTGATTATATCGAGGATAAGATTGAGGACGA
RF_ctg_37298_458	yes	yes	CF	ACAGTTGACGCTGACACTTCTTCCAAAATTAGCGAGGCAGTTACGAAAAG[G/A]GGTGGTCGGTTTCTCGAAGCTCCGGTGTCTGGTAGCAAAAAACCAGCTGA
RF_ctg_37299_1116	yes	yes	CR	TTGGTGACTTTTGCTGTTTTACCGAATATCGGGTATTTTGAGTTCATACC[G/T]TTAAGGGAGAAAGCTGAAATTTTGGGTATGGAGAAAATTGCCACAAGTTG
RF_ctg_37304_456	no	nd	nd	CCACTTAAGACTATTGCCATAAGATCCGGAGATGTATATATTCCTCGTGG[T/C]GTCTCCGTGCCTGCTCTGGACAAAGATACTTTATGGGAATTTGACCCAAA
RF_ctg_37307_881	no	nd	nd	ATTTTACCGAGGCACGTGCTGCTTTAAGCCAGACTATTAATGGAAGCATG[G/A]CTGTTAACCATGGTATAGCCAAACTGGAGGGATCTCCAGCCCCCCCTCAA
RF_ctg_37311_868	no	nd	nd	AGTCCAAATATGGAGAGAATCATGCAAGCTCAGACTCTTTCAGATGCTAG[T/C]AAGCAGGCATATATGCGCGGCAAGAGAGTCCTCGAGATCAATCCTAGGCA
RF_ctg_37312_884	yes	yes	CF	TCAACAACAACGGGTTTTCGCAGCAGCTGCCCTCCGATTTGGGATCCGTG[T/C]CTTACCTAACGCTTGCGAACAACGGGTTCACGGGTCCGATACCCGGTACG
RF_ctg_37315_267	no	nd	nd	GGTTCCATTACTCTCGATCTCCGTCCTGGCGTCGGAATTGGCCCTTTCAC[T/C]CTTGGCATGTCTATATGTGAGGCATTTACTCAAATAGAGCAACAACCCAA
RF_ctg_37317_1189	no	nd	nd	AATCCTTTAGCTAGTGCAGTTGCAATCTCTGCTTTGAACGTAATCAAAGA[T/C]GAAGGCTTGGTTGAGAGAGCTGCTACATTGGGCCAAGAATTCAGGGATCA
RF_ctg_37318_537	yes	yes	CF	GTTTGGATCTGCCGTCTGGTGGACATTTGACACATGGATATTATACGTCG[A/G]GTGGGAAGAAGATATCTGCCACTTCAATTTATTTTGAAAGTTTGCCGTAT
RF_ctg_37319_310	yes	yes	CF	AAGAAATACCCAGGAGAAGCAAAAGGGTTCGTAGAGGAGATGAGATTTGT[C/T]GCGATGAAATTGCATACAAAAGATCAAGCAAAGGAAGGAGAGAAGGAATC
RF_ctg_37329_729	no	nd	nd	GTCGTCGAAGAAGAGGAGGAGGAGGAAGTTGAAGTCGTGGATAGAGGAAC[T/C]ACAGTGGAGGTGAAAGTAAGCACGCAGCAACAACAAATGGCAGGCAAAGC
RF_ctg_37341_272	yes	no	nd	CTTCGTCCAGCATTACTTCTAAATCCATTAAAGTTAACAATGGTTAATGG[A/T]AATTGTATTAAAAAGGAAGTTTTGGTGAAGCCTTTGTCTGCTGCTGCTAG
RF_ctg_37342_756	no	nd	nd	CCGTGATCGCGATCGTGATTATGACTATAGAGACAGTGGGAGAAGAAGTA[G/A]TGATCGTGATAGATACAGTGATAGTTATAGAAGGCATCATGGAAGTCCTA
RF_ctg_37348_1548	yes	yes	CF	TTCATTTTTGACCAGGATATTGCAATTGTTTCCATGGGACCCAACAAGAA[A/G]TTCCCCGACTACAACTGGTTCAGACGCCGCACTTACATGAATCGTTACTA
RF_ctg_37351_1281	yes	yes	U	CCCTCTAGTTAGTCTGTACAGATAATATAAATGGTGGCTTCTTTCGATAA[T/C]GTTTGGTCAGCCGATGGTAAACACGGCAATCTGCAGACTCCTGCATTTTG
RF_ctg_37355_884	no	nd	nd	GTCCCCAGCCTACTTGTAAACCTTTGTTTCCATCTCAGCATTTAGCAAAT[A/C]GAGTTGTTAAGCTTGATAAAGGTCTTAAATACCGTTATCCAGTTGAGGGT
RF_ctg_37365_433	no	nd	nd	ACTGATTGGTTAGATGGCTATATAGCTCGAAAGATGCAATTAGGATCAAC[A/T]TTTGGTGCATTTTTGGATCCAGTCGCTGATAAGTTAATGGTTGCTGCCAC
RF_ctg_37369_439	no	nd	nd	GCACTTGTATGTCGCTTCATTTTCTTTGCTGTAGCTCCAACATCATGTGA[T/C]ATAAAATTACGTGCTTGCAAACGGCATTTTGTCATTGCCACTAAATCTTC
RF_ctg_37404_496	yes	yes	U	ACTCGCCTTTGGATTTTGTCGGAGAGAATGGTCGGTGGTTTCGATCACAG[G/T]TGCAATGCTATCTGATAGAAAGGTGATCGTAAAACGACAACGATTTTTTT
RF_ctg_37407_465	no	nd	nd	GGAATAGGACAACCACTTGCGATGCTAATGAAAATGAATCCCTTGGTATC[A/G]GTTCTTCATCTATACGACGTTGTTAATGCTCCAGGTGTCACTGCTGATAT
RF_ctg_37410_916	no	nd	nd	GGTATGAGGTTTGAGAAACGGACCGAGAACATGGAGATGGTTGATGTCAG[T/C]GATTGGGCTTTGAAGTACTTGAAGGAGAATGCTCCGGAGATGTTGGATGT
RF_ctg_37424_1784	yes	yes	CR	GTCTACTCATTGATAGTGTATGCAATGATCGGGTTTGAATGGACTGCTGC[C/T]AAGTTCTTTTGGTACCTCTTCTTCACATATTTCACTCTATTGTACTTCAC
RF_ctg_37431_1010	no	nd	nd	CATCGGAAGATCTTGCCATTTCAAGCAATACTCGTGAAGAAAGTTGGTGT[A/T]CAATTGAGCCCAAGAAAAACAACAATACAGATATCAAAGATTCTCCAAGT
RF_ctg_37438_129	no	nd	nd	CTTCTCAGTAACCACTTCAGCTTCGCAGGACCCGAACAGAAATTCCGATC[T/A]ACCGCAACTCGACCTCTCCGTTCTTCGCTTCACCTTTGGAATTCCTGGTT
RF_ctg_37439_1097	no	nd	nd	GGAATACATCAGAAATGGCACAACGCATCTTCGACTTTCTGGTTGACGAG[A/G]GTTTGAACTTTAAGAGACGCTGTACCGAAGCAGCACCTTGATAGTAATG
RF_ctg_37440_885	no	nd	nd	GCATTGACTTTGGTTAATGAGAGACGCCCTGATCTAAGGCAAGAGGGGCT[G/A]GCACACAAAGTTCTGCAGTGGTATTTATGCAGAATGGAAGGGTGGTTTGC
RF_ctg_37454_314	yes	no	nd	GGAAGGTTTAGTAGCCCGAGAGCTGCAAGAGAGCTTGCACTGATGATTGC[T/A]TATGCCGCAAGCTTAGAAGGATCTGACCCTGTTCGCCTTTTCGATAGGAG
RF_ctg_37455_478	yes	no	nd	GCTGCAAATGCTGGCTTGAAAATAGCTATTGATCTTTTGGAGCCAATCAA[G/A]GCAAAACATCCTCGAATCACGTATGCAGATCTTTACCAGCTAGCTGGAGT
RF_ctg_37472_693	no	nd	nd	AAACTGATGGACCATTACATCAAGGATATCTACCCAATTCTTTTAATCAG[G/C]CATCGTTGTTTAGGGACACTCCTCAAGAATGTGATGTAGCTGATGATCCT
RF_ctg_37473_67	no	nd	nd	CTTTAGATGATACAGTGGATGCTGATGTACCATTAGATTTGAGTGAGAAA[T/C]TAACGTGTCAATCATCAGAAGAAGAAGCACTCAAACAAGGTGATTATCGA
RF_ctg_37494_1439	no	nd	nd	GCTGTGTTTGCATACATCTACTACCAGTCTTTTATCTTGCCAGATGATTA[T/C]TCCGTTGAGACGATTTTAAACCAGATATTAAGGAACTTGAACCTCGATGA
RF_ctg_37498_774	yes	yes	CF	TCAATCATACTCTCCACCACATCAAGACAACTGCTTGAACAAACTTTTCC[G/A]AATGCAGTTGTTCCCCTCCCTCGGGATGCTGAAACACTTGTTAAGGCGTT
RF_ctg_37525_138	no	nd	nd	AGACACTTCTCCACCGCCGCCGCAGCAGCAGCGATGCCCAGCCCTCCTCC[C/A]GACTCCACCACCGTCGTCAAGGGCGTCAAGCTCTCCGGCCGACCTCTTTA
RF_ctg_37542_1270	no	nd	nd	AGTGGCCATTCTCCGTACTTCAGAATCAACGAAGCTGCCCTTCCTTATGG[T/C]GCAGCCCTTCATGCTTCTTTAGCCATGAATTACCTTTCTTCCCGTGCTGG
RF_ctg_37546_657	yes	yes	CF	GAAAATCTTGAAGAGAGATGGCGTATACAAGCAGAGGCGAACGATGAAGT[T/C]GAAAGGCTACTTAGTTCACAATCAACATCTGCTGAACATATAGCTGGAGT
RF_ctg_37547_615	no	nd	nd	GACAAAAACATAGTAATCATGCTCATCGGCAACAAGTCCGACCTCGAAGA[C/T]CAAAGAGCCGTACCCACAGACGACGCCAAGGAATTCGCTCAGAAGGAGAA
RF_ctg_37548_1312	no	nd	nd	TCTTTGACGAACAAGATCCAATACAGAAATCAACTAGATACCCAAAGCCG[T/A]TCCTTTTCACCAGATTCAGCACCAGAAGAATTGCGACCTCCCTCGCCTGC
RF_ctg_37550_1656	no	nd	nd	CTGATTCAGAAAACTCTTAGACAACAGTTTTCAGATGCAACGGTCATCAC[C/A]ATTGCACATAGAATAACATCAGTTCTCGATAGTGACATGGTTTTGCTTCT
RF_ctg_37553_1834	yes	yes	CF	AAAGCGAGGTTACTTCCGGCGCCTCCTCCGACATCAAACAGGCCACCAGC[C/T]TGGCTAGGGCCATGGTCACCAAGTACGGGATGAGCAAGGAGATCGGTTTG
RF_ctg_37555_324	no	nd	nd	AGCTACTTGCAATCTATCTTTCCGGTGATAAGGAAGGTGCTAAATCCAGT[C/A]TCCAAGAGTGGCTAAGTGATGCTGCGATAGCAAACAATCCTGTCCTCCGG
RF_ctg_37556_1260	yes	yes	U	GCTGCATTAAGGCAGTTGCTAGAATTTGGATTGTTTCATGGAGATCCACA[T/C]CCTGGAAACGTTTTTGCAATGCGTGATGGCCGAATTGCTTATGTTGACTT
RF_ctg_37562_189	yes	yes	CF	GATTTCAAGCAGATAACAACCGGAAAGAATGATAAGGGTCTTAAACTCTA[C/T]GATCCTGGTTACCTTAATACTGCTCCTGTTCGATCGTCTATATGTTATAT
RF_ctg_37566_969	no	nd	nd	AATCGAGGTTTTAGACCCTCTACCATTGAAATGAGTTCTTTCCGAAAGCC[G/A]TGACCCTTGTATGTATCTGTGGGCATCACAGAAACTTGATCTAGCCAAAT
RF_ctg_37567_589	no	nd	nd	CTTAAGGATCCAGATCGCCCTATTGCTGCTATGCTATTCTGTGGACCTAC[T/C]GGGGTTGGTAAAACTGAGCTTACTAAAGCATTGGCCGCATCCTACTTTGG
RF_ctg_37568_1037	no	nd	nd	CTGAAAGGTGCTGTTTTTGCACGAAAAATAGAAGCGAGTGGGAATGAAAA[G/A]GTTTTCCTGGATCAAAACTTTGTGGATGACATGCGTGTATCTCCCATTTA
RF_ctg_37569_1394	no	nd	nd	GAATATGAGCAACGTCAGAACAAACCTCGTAGGTATTCAAAGATGAACTT[T/C]GGGCAGTAAATCTTACAATAATATACGAGTGTATCCGAATAAACACTTAA
RF_ctg_37573_1029	no	nd	nd	TGGTTCTTCGAAACAACTTGCTTACTGAATCAGATGTCATGAAATTTGTT[T/G]CAAGTCAGGTTGCTCCTTACAAGAGGCTGAGGCAAGTAATTTTTGAAAGC
RF_ctg_37574_993	no	nd	nd	AAGCTTGTGTCTGGTTGCAGCAAAACAATGTCCAACTATATGACGTATAA[T/C]GGTCTCGAGGGGACTCATATTAAAGTAACTGACTTTGTTAGAGACAAAGA
RF_ctg_37582_738	no	nd	nd	TTCAACAGAATGCAGGCTTCAATCAGAACCGAAACTCAAGGCCATTCAGT[G/T]TACCAGACCTGAGCAAGCTTGATATACCATCATTTTCCATCTCTGACTCT
RF_ctg_37588_679	no	nd	nd	GAAGATGACAGGGATCATTATGGAAATAAAAGACTTGACCTTGCTGGTCC[A/T]TTACTTGGTGGTTTGTTCAGACAGTTGTTTAGAAAATTGACAAGAGATGT
RF_ctg_37591_1347	yes	yes	CF	AAAGCAGTTGGTTGGGCACTTGGACTTACTCATTTCTTGCTACCAGGACC[G/T]GAAGATAACAACAATAATAACGGAAATGTGAATAATAGGATGCCTCTAGT
RF_ctg_37594_1160	no	nd	nd	GAACATGGTTGCTGCTCTTTTATCCGCTGGAGCCAATCCAAGTTTAGTTA[C/T]AGATCCCACGCCTGAAATTCCAGGTGGATGCACTGCTGCTGACCTGGCAT
RF_ctg_37601_769	no	nd	nd	GCTTCGGTGCAAGTAGCACCCAAGGAATCGTTAAATACAGGTCAGCCAAA[T/C]TCAGGAGCAGCTCGAATTGAAGAAGGCAGAGATCGCAATGTTAATAATAA
RF_ctg_37602_1231	no	nd	nd	TTCGAAGAAGATGCATTAACAACAACCACCAAACAGGACACAGCAGGCCC[G/A]CCTTACGTGTATTTATGCACGGAAACCCTAAAAAAAAGAAGTTTGCCAGA
RF_ctg_37604_921	yes	yes	CF	CTAATGTCAGCAACACTGATACCAACATGGTAAGTGACAGAGTACCTTCA[A/T]TTGCATCGAAACTTGGACTAGAAATATTATGCCCAGATCGCAACTCCGTC
RF_ctg_37606_443	yes	yes	CR	GTGTCTACAACTACAATACAATGGACAAGGTCAAAGTTTACGAGGCGCAC[A/G]CGGATTACATTAGGTGTGTGGCGGTCCACCCAACACTTCCATATGTGTTA
RF_ctg_37607_554	no	nd	nd	TCTTCCCAAAGCCCAGTTCTTAAATCTGCAACTCAATATTCGTCAGTACT[G/A]GCAGTTGACACAGTTAAAGTGACCCCTATTAGAGAGTCATCTATGCCACA
RF_ctg_37608_1046	no	nd	nd	GATCTTGCAGCATTTGTGTATGGCTATTTTTCCCAGTCTGGACTTGATGC[T/G]GTTCTAGGTTCATACCTTACAAAAGCATCATCTAACCCCGGAGCTGGTGA
RF_ctg_37614_1301	yes	no	nd	GCTGCTTACTATGTTTTGGTGCCGATATATATGTGGATAAAGGATCAGAT[T/C]GTACCGAAAGGAAAGCCCATCTGATGCCAGAATAGCCTGAGCATTTGATC
RF_ctg_37616_771	no	nd	nd	TAATGAACTCCCATAATTTCCCAAACACCGAGCCTCAGAATCAGAACTGG[A/C]GACACGCTCCACATTCCCATGTGTTTAATTTTCTCGGAAACGCTGCTGAT
RF_ctg_37617_744	no	nd	nd	AAATTAAGTGGAAAGCTGCAAGATGGGACCATTTTTGTCAAGAAGGGTAA[C/T]GATGAGGAGCCATTTGAGTGGAAGACAGACGAAGAGCAAGTAATCGAAGG
RF_ctg_37618_218	no	nd	nd	TCAGTTTAGTTCCTGATGAGGAGATAAGCGGCCCAGATGGTTGGGCGCAG[T/C]TTGCAAAGTCGGAGGTTTTTAAAGGGTTGAATGTTGGGCTTATTTTGGAT
RF_ctg_37625_145	yes	yes	CR	GGAGCTGGTGGAATATTCAAATCGCACACCCACCATCGCAAGGGACCGGC[T/C]CGCTTCCGCTCCCTCGACTTCAGCGAACGCAATGGGTATCTCAAAGGCGT
RF_ctg_37626_414	no	nd	nd	GGAGACATCCATGGGCAGTACACTGATCTTCTTCGTCTATTTGAATATGG[C/T]GGCTTTCCTCCTGAATCAAACTATTTATTCCTCGGGGATTACGTGGATCG
RF_ctg_37631_2589	no	nd	nd	GGAATCGCTGCTTTGTACGATAAACTGCTTGTTTCTGAAGAACTGTGGTC[T/A]TTTGGAGAGCGTCTGAGGTCAAATTACGAAGAGACCAAAAGTCTCCTCCT
RF_ctg_37639_479	no	nd	nd	TGCGGCAAGGCGGGCCACCAGGCCCGCGAGTGCCGCACCCCTCACCTCCC[C/T]CCGGGCGACACCCGTCTCTGCAACAACTGCTACAAGCCGGGCCACCTGGC
RF_ctg_37644_226	no	nd	nd	GGTTTTGAGCAACCATTCCGGAGTTGCGGGATACTGCTTAGAAATTGGAG[G/A]TGGTTTAATGGACTCGTGGTTTATGCCTTTGCAAGATCAGACAAATGTGG
RF_ctg_37645_1153	yes	no	nd	GTAGATTTTCCTCGGATAAATGAGAATTACACTGGCAGGAAACAAAGATA[T/C]GTTTATGGCACTATCCTCAACAACATTGCAAAAGTCAAAGGAATCATAAA
RF_ctg_37648_772	no	nd	nd	TATTGCATGTATGGGAGTTTCTGTGAGCTTGTGATTAGCACAGGGAATGG[T/C]GTCAATGGTTTCACTCTTGATCCATCTCTTGGAGAGTTTATTTTGACTCA
RF_ctg_37659_1261	yes	yes	CF	CGAGCTTCCAGGATTGAGAACCAGGATGCTATTGATGCATGTATGGTTGG[T/A]ATGCTTGCTGACCCAAAGGAGGCTAGAGCTGGTATCAGGGAAGTTCATTT
RF_ctg_37667_1352	yes	no	nd	AAAATGATGGTTAATGAAGAGCTTCATGCAAGCTGGGATCAGCCTTCCAA[G/A]TGCATAGTTTTTCACAACGTGGAGCATACTCGTCTTCAGGGCTTGCTGTT
RF_ctg_37670_1075	yes	yes	U	ATGCTTAACTGCACGTTAACAGCAACAGAAAGAACCATCTGTTGCATACT[C/T]GAGAACTACCAGACAGAAAACGGAGTTGTAATTCCTGAAGTATTGAGGCC
RF_ctg_37671_1335	no	nd	nd	AAAGTTTTTACTCGTATAATGGAAATAACAGAACACCCTGCAGCAGCAGC[G/A]TCCTTTGCTTCAATTATGTTCTCTCCTCAAGGGCTGTTGTCTTTCCAAGA
RF_ctg_37672_414	no	nd	nd	ACCCACGTTGATGCTCCTGGACACATGTTTCAGGAGTATTTTGAAGCTGG[A/G]TTTGATATTGATACTCTCGATCTTGGAGTACTCAATGGCCCTGCCTTGTT
RF_ctg_37679_259	no	nd	nd	CGTCTTGGCGTTTATAAGGGACATAATGGTGCTGTCTGGAGCTGCGACGT[T/C]TCAAGAGATTCCAGGCGCCTGATTACAGCAAGTGCTGATCAAACTGTAAA
RF_ctg_37687_777	no	nd	nd	GTTCTAGTGGAGAGAGCATCAGAATTGAAGATTCCATTAAAAATTGCCTC[G/A]CCACTTTCATCAAAATTGCTTAATGGAGTAAATCTTGGATTAGCTGGAGA
RF_ctg_37691_1093	no	nd	nd	GGAGTTGAAAGGCCGACCATGGGAGATGTGCTGTGGAATTTGGAATATGC[G/A]GTGCAGTTACAGGAGGCTGATTCCAGTGCTTCAGAAGTGAATAGCATCAA
RF_ctg_37695_420	yes	yes	CR	GACATGAAAAGATCACAAAATTTCTCAAGAATGGCTCAAATGTCATGGAA[A/G]GTGATGGCCTAAACAAATCATTAATATCCGACCTTATGGGATTTAAGGCT
RF_ctg_37697_674	no	nd	nd	CATTGATTCCTTTGTTAGCTCAGTTGAATGAGCATGCCAAACTATCTATG[T/C]TGAGAAATGCTACCTGGACTTTATCTAACTTCTGTAGAGGAAAACCTCAG
RF_ctg_37699_1220	yes	yes	CR	CAGAGGGTGACTGTCACGTTCATCAGAGTGCGTCCTCCAGTGAGTCAAAC[C/T]GAGTCTTCAGGGTCAGCCAACAATGCCCTAACCCTATGGCAGCCTGAACG
RF_ctg_37704_816	no	nd	nd	ACTTCAAAGCCACAGAAATTGAGGTTGGAGTGGTGAAGAAGGACGATCCA[G/A]TCTTTAAAGTTCTGTCAACAGAAGAGATTGATGAGCACCTCACAGCTATT
RF_ctg_37711_1355	yes	no	nd	TTGCATTTCTCGATGAGCTCTTAGGCGAACGTTATGCAACAAGGCCCTCT[T/C]TATCTCTTATATTTGCATCTTTCATGGGTAGAGCAGCAAGTTATTTTCCT
RF_ctg_37715_1313	no	nd	nd	GCAAATGATAGCTTAAAAATATCGGCGACTGTGATTGCTGCACATCCATT[A/G]GAGCGCAACCAAATTGCAGTAGGGTTAACAGATGGCAGTGTTCATATACT
RF_ctg_37718_169	no	nd	nd	ATTCTAATGACATCTGATGTTAGCTCTTCATTTCCATCTGAGTTTGGCAC[G/A]TTCTCCAGTTTATTAGGGAAGCAATTCTTGGGAACAGAGAGACCTTGGCT
RF_ctg_37719_960	no	nd	nd	ATTCCTCTTAAAGCTTCTCGAAAATACATGATGGATGTGATGCGTGCTTC[G/C]AAAGATCTTGGACCACGTGTCTATGTTGTGCATGCAAGTCCTGATTCTGG
RF_ctg_37725_403	yes	yes	CF	CCCCAGATCATAGCCATAATCGAAGAGTACGAGAAACTGCGTCAGCCCCT[C/A]CAAGTAGCTGTGCAGGAAGAGTTATCTCAGAAAGACTCGACTCTGGAGGA
RF_ctg_37726_738	no	nd	nd	ATGAGTATGGACCAGTAGAATACTATGAAGGAGCTCCGGGTAGATCATAC[G/A]CGAATTGGGCAGCAAAAATGGCAGTTGGATTGAACACAGGAGTGCCATGG
RF_ctg_37733_961	no	nd	nd	GAAGCTATCATGAGGAAAAGAAGAAGACCAATAGAGTTGGAAACCAGCAA[T/C]GTCGAACCAGAAGAACTGTTGGAAATTGAAGGGCAGGAAATGGAATATTT
RF_ctg_37734_793	yes	yes	CF	GATTTGGCTGAAAAGTATGGGGTAAGTGGATATCCCACTCTTAAGTTTTT[T/C]CCCAAGGGTAATAAAGCTGGTGAGGATTATGATGGTGGTCGTGAGGTTGA
RF_ctg_37736_228	yes	no	nd	TCGGATTTCGAAGAAGCAGATTACAAAGAGTTTTTCCTTTGATCCCCCAC[T/A]GACTTCCTAACAAACCAACATTGCTTTTCACTTCTTTCTCAAAATCACAT
RF_ctg_37737_846	yes	yes	CF	GGAGGTGTGAGGTTGTGGGATGTAAGAAGTGGAAAAATTGTGGAGACCCT[C/T]GAGACAAAGTCACCTGTCACCAGTGCTGAAGTCAGTCAAGATGGGCGGTA
RF_ctg_37738_785	yes	no	nd	GTTGCGGGAATTGGAACTGGTGGAACCATCACTGGTGTTGGCCGTTTTCT[G/A]AAGAGCAAAAACCCAAAGATAAAGGTTATTGGTATTGAGCCTACTGAAAG
RF_ctg_37744_1359	yes	yes	CF	GGGTGGTTGGAGTGGAATGGGACTTTTGCGCTTGATACGTTGTACTATGC[G/A]GAGTATAATAATAGAGGTGCCGGGGCGGGTACTTCGGGTCGGGTTAAATG
RF_ctg_37748_485	yes	no	nd	GCGAAAAGTTTGGTTGAAAAAAGTGCAACAAGAATGGAGCATATTAACGG[G/A]AGACTTACCAGATACCATCTATGTCAGAGTTTATGAGGAAAGGATCGATT
RF_ctg_37758_527	no	nd	nd	GTATCAGATGGCCACTCCATGTCCCAATTCTTCCTCGCATGGGCAGAGAC[A/G]GTACGTGGGTGCACTACCATTACTCTGCCTTTCCATGACAGATCAACGGT
RF_ctg_37759_194	no	nd	nd	GATCCAGCCATTGTAAAGCCAATAGAAGAGCCTAAATCGAGCGAAGAGCT[G/A]TGGTGGAATTGGAGAAAACCTGAAAAGGAACAATGGTCAAGATGGCAAAG
RF_ctg_37761_390	no	nd	nd	TTTTAATCAGCTGTACAAAATGGACCCTGATATATTTAATACTTGGTGCA[G/A]GATTTTGAGACGTGTTCCAAATAGCGCTCTTTGGCTGCTTAGATTCCCAG
RF_ctg_37762_149	yes	no	nd	GCTGCTGGAGATAGCGCTGCTTATTTGAGGAATTCTAGCTTTGGTGATGA[C/T]GTTGTCATCGTTGCTGCTTACCGAACTGCAATATGCAAGGCTAAGAGAGG
RF_ctg_37763_779	yes	yes	CF	CTCGCCTTCAACGCCGTCTTCTCCTTCTTCCTCAACTCCCAAAAGTTCAC[T/C]CCCCTCATCTTCAACTCCGTCGTTCTCCTCACCTTCTCAGCCGCCCTCCT
RF_ctg_37764_534	yes	yes	CF	TTGAGCCCACGTGATCGCTCTCCAAGACGCAGAAGTTTGAGCCCACATGA[C/T]CGGTCTCCAAGGCGCAGGAGCCCAAGCCCACTAGACCGCCCTCTCAGGAG
RF_ctg_37768_691	no	nd	nd	CCTCTACCCTCGGAGCTTCAGCAGCCTACAGCGGTCGCTACAGAATGTAA[G/A]ACCATGTTTTACTACTACTACTGCTAGTACCACTAGCTATTTTATTTTAG
RF_ctg_37769_891	no	nd	nd	GGTGCAGTTCTTGGGAGGGCAGAAGCAAGTGTTGCAGCAGAGAATGCACG[G/A]AAGCTAAAGGAGGAAGAAAAGAGATATCTAGATGAAGTGAAAAAGGAGCT
RF_ctg_37770_903	no	nd	nd	TATACAATCCATTTTTCACCAATCAGCATGCAATTAAGCATAAATTTGTA[C/G]GTTTGCACGTGTATCTTCTTATCTGTGGCGAGCTTTTATTGCAAATTTTT
RF_ctg_37773_167	yes	yes	CF	TGCGAACAGTACGGCGCCCACCACTGCCACCGGCGACGCCTGTACCGGCG[T/C]CTGTTCGCCTTCTTCCTCACTCTCCTCATCATCGCCCTCCTCATCATCCT
RF_ctg_37776_1623	yes	yes	CF	ACAGACAAGACTCTTGAACTGATTTCTGGTATGACCAATTTGGTATCCCT[G/A]AACATATCAAACTCAAGAATAACAAATGCCGGGCTTGAGCATTTGAAACC
RF_ctg_37782_417	yes	yes	CF	CCAGCTATGAAGGAATTTCCGTAGAACGTTATTGTACTATCACCATGTTC[C/T]GTTTTAATTGTCTCCTTCCCAATTCGATTTGAAGCAACAACAGGAACCAA
RF_ctg_37784_360	yes	yes	CF	TTTTATGAGAGAGCCAATCATAAAACTAACTCACACGAATGGATTGCTGG[C/T]GCTATGACTCTTTCTGCTGCAGCTTACATGCTTCAAGGTCAGGAGGTGCA
RF_ctg_37785_181	yes	yes	CR	CGACGTCTGCAGCCACGCCACCTCTTTCTACCTCCTTTCTCATGTTCTTT[A/C]CGTCTCTTCTGTGCGAAAACCTTAACTGCCACCACCGACGCAGACGCCGT
RF_ctg_37786_521	no	nd	nd	GATGAATGTGAAGATCCATATATGCGATTAGTCTATACTTCATCATGGGC[A/C]GTATCAGTTTACTATGCGTATCAAAGAACATGGAAGCCTTTCAATCCAAT
RF_ctg_37791_654	no	nd	nd	CCTAATTATTTTGGAGAGATTCTTCTTTGGTGGGGAATATTCCTAGCATC[A/G]ACTCCAGTACTTAAAGACGCGGAATGGCTAGTGATCTTTGGTCCTATTTT
RF_ctg_37792_745	no	nd	nd	AGGTTTAAGAAAGAAAACTGTGATCTGATTATTGTTGATACGAGTGGGCG[T/C]CACAAACAAGAAGCTGCACTCTTTGAAGAAATGCGCCAAGTTTCAGAAGC
RF_ctg_37796_358	no	nd	nd	TGATGTCAAAAGAAGTGGATGAACTTGCACGTAAGACACCGGGAAAGAAG[T/G]CTCATGCCATTGAAGCTTTTTCAAGAGCACTCCAGGCAATTCCAACTATA
RF_ctg_37801_313	no	nd	nd	ACTCCAATGTCTTTTTTGAAGCCACGACCTCCAGTTGCTAGTTCTATTCC[G/A]TCTAAACTCACCGTTAATTTCGTATTGCCGTACCAATCTGAGATCTCCAG
RF_ctg_37802_497	no	nd	nd	AGAAAGAAAAACGGATTGAGCATCTCGTTAGTCATTTTGGTTCTTTTTAT[T/C]GCCTTTCTGGTGTACAACTTCATGGAGTTTCAGAAGTCCGTCCTATGAAA
RF_ctg_37803_1052	yes	yes	CF	GGTGCAAAAGGAGTATACTGGAAAAGTGCACATATTTGCTCATCAATGGG[G/A]CCTTCACTACGACTGAATATAAAGGAAATGCTCGAGTACAAGCCCACATA
RF_ctg_37807_264	no	nd	nd	GGTCATCAAAAAGGAAGAAACACAAAAGAAAACATTAAGCGCAATTTTGG[T/C]ATGCCCACACCTCATGGTTACCGTAAAGCTCTACGCATGATGTATTATGC
RF_ctg_37815_365	yes	yes	CR	GACCTTGCTCAAAAACAGGCCTTGTGCAAGTATGCAAGTGGTACAAACCC[G/A]TTGACAGGAGTAGACACACGAAAAAGTCTGGGGTGTGGAAATACGAGGCG
RF_ctg_37817_157	yes	yes	CF	ACTGCATTTGTTCAAAATCTCCTAGTGCAAATGCAAAACAGGTTCCAGAC[C/T]ATGTCGGACAGCATTGTAGCAAAGATAGATGAAATGGGAAATAGAATCAA
RF_ctg_37819_426	yes	yes	CF	CTTTACTTTGTTCATCCTGGCCTTCAATCACGATTGTTTTTTGCGACGAT[C/T]GGAAGGTTCATGTTCAGCGCTGGATTGTATGGGAAACTGAGGTATGTGAA
RF_ctg_37823_774	yes	yes	CR	TATGGTGATGCCAAGGATGATGGTAGCTATGCTGGAAATTATGGTGATGC[G/C]AAGGATGATCATGAGCCCAATGATTATGCAAGCAAGCAAAGCTAAGAGAT
RF_ctg_37829_453	no	nd	nd	ATATTGGCTATGGAAGATAAACCTACAGTGTGCAGAAATTGTTCAGGCAG[C/T]GGTGCTATAATATGTGATATGTGTGGAGGCACGGGAAAATGGAAAGCACT
RF_ctg_37831_572	no	nd	nd	GCATTTCCAAATGCACCAAAACCAACCAAAACTTCTTCAAAAGAAGACCG[G/A]TCATCTGACTTTTTCCTCAACACACTCCTCCTTGGCCAGTGGGAGGACCG
RF_ctg_37832_531	no	nd	nd	GAAAGCGAGGTTTCTATGTCATTCACAACTACTTTATACAATCATTTCCC[A/G]GATGGCTCGTTTGATTACTTATCTGTTGGCGATTCTTTGATACCTCTTAC
RF_ctg_37840_744	yes	no	nd	TACTCCATTGAGGCGACTTGCCACGCCCCCAAACTGGAAGACGTGTACTC[G/A]GAGATATTTAGGGTTTTGAAACCGGGAGCGATGTACGTTTCATACGAATG
RF_ctg_37844_917	yes	no	nd	AATTATGGGGTAAAGGAGTATGACAAAGGGAATGCATATGCGCAGATTGC[T/A]ATAGGTACAGATGATGTATATAAAACAGCTGAGGCTATAAAGTTATACGG
RF_ctg_37858_1393	yes	yes	U	TATCTAAGAACAAAGTGATGAATGACAGAAAGGCAGGTGAGATGAAAAGA[G/A]GGGGAAAATATCCAAGATGTTATCATCCGCTCTGAAGCATGCAATTTATA
RF_ctg_37859_200	yes	yes	CR	GGAGAGATTATGAAGATTCATCATCAGAAGCATCATCAAACTTATATTAC[C/T]AACTATAACAAGGCCCTGGAGCAACTTGATGATGCTATTGCAAAAGGAGA
RF_ctg_37860_243	yes	yes	CF	GGGAAATATCAATGGAGATGGTGGAAAAGGAGGAATGACTGCCACTGATG[C/T]TTCTACAAATAGTGAAATAGGTGAAGCTGTGATGGTTAAGGAAGGGAAAG
RF_ctg_37865_516	yes	no	nd	ACCAGTCTAAAATCTTATGGTTCAGTAGACATGTTTGCAGAAAGTCTGGT[A/C]AATAGATTGGATAGAAGTTGGGTGAGTCCACCTGGACTGGCAGCTAAACT
RF_ctg_37872_105	yes	yes	CF	AAATCAATGGCAGAAGATCTGGTCCTCGACACAGCCATAAGAGACTGGGT[G/A]CTAATCCCTCTCTCAGTAGTCATGGTTCTCATCGGCGTTCTCAGATACTT
RF_ctg_37874_1364	yes	yes	CF	CAATATCACAAACTCTCCAATGAACAAAGAAACGCTTATCTTGATGAGCT[T/C]GAATACCGTGAGACGCTATATCTAAAAAAGCAATGGAATGAAGAGATTAT
RF_ctg_37875_332	no	nd	nd	CTTCTTTTAAACCTAGTTCAGTCAGGAAGTCTTCCGAAGGGCAGGATTTT[G/A]GTTCCTGGATGCGGTAACGGTTATGATGTTGTAGCTATAGCTAGCCCAGA
RF_ctg_37876_653	no	nd	nd	AAGAAAGTTAAAGAATATTGTGAAAAATACGCTAAACCTGATGATATTGC[G/C]GCGCCTGTTGAAGAATCAAGCGACGAAGAGCTTTCAGATAATGAGTATGA
RF_ctg_37878_621	no	nd	nd	GCTCTTCTTAAATCTGGCCTTGCTGGCTCTCCTTCGAATCCCATTGTGTC[A/G]TCTGAGAATGGAGGGGATGGAGCTGATTTAGGGTTCGCGAAGTGGATTGA
RF_ctg_37888_752	no	nd	nd	AAGAAAAATAACAGATGCACAGGCGGAAGAGCTAAGGAAGGCGCTTCATA[A/T]GAAGAATGTCCCTGCAAAAGTGTATGTTGGAATGCGCTATTGGCATCCAT
RF_ctg_37891_974	yes	no	nd	GTTGAGCTTCATAACTTGTTTGTAGAAGCAGTGAGCAAACTTGATGGCCC[T/A]GAGAAGGCAACTCCAAAAGGTGTGCTCAAGATTATGAATGTTGAAGGTCT
RF_ctg_37894_804	no	nd	nd	TTACATTGTGATTGTAGTCATGTATGGAATTTTATGTAATGTATGTAATT[G/C]TGACTGTAATATGTATTTTGTTATCCTGTTTATGGCAATAAATGTGAGAA
RF_ctg_37896_131	yes	yes	CF	TCTTCCTCTTCTTCCTTCGAGTCGATCTCCACCTCTTTTTCCTCCACTCT[C/T]CCAAAGTACCCCTCCTTCAGATCGTCTAGATCCTTCCTCTCAGAGGACAG
RF_ctg_37898_1032	no	nd	nd	GCAGTTGAGAAAGCAAGGAATGGGTCTCAGTTAGTGGTTGGTAGGTTTTC[A/T]GCGCCTAAAAAAGGAACTTATAAGTTGGTTGCTTATTGCTTCTGTGATG
RF_ctg_37901_826	no	nd	nd	AAAGGAGGAATTCTTTTCAGGTCATATCCAGGGCCATGGAAAGTATTGAG[G/A]AAAGTCAGAGGGGAAAATTATATATGTTTGCATCAGCAGAAAGAAATGCC
RF_ctg_37906_737	yes	yes	CF	ATTTGGATATCAGATGTCAGTATAGGGAATGCTGAGCTCGAAAAAACTAC[G/A]AAGCTTGAGAAGAATGGGATTACTAAAATGGAGATACCAATTACTTTTAG
RF_ctg_37908_865	yes	yes	CF	TTTCATGATGTTGGTTCTCTGCCCATTATGGACGAGGAAGCATATCATCT[G/T]CTTATATGATATGGATACGCAATATGCTAAGATTTGAATTAGGTGTTTAG
RF_ctg_37909_193	yes	yes	CF	GCAACAAAGGAGAATCTGAAGGAAGTAACAAACAAAGTTTTCTTTGACAT[A/C]GAAATTGATGGAAAACCAGCTGGTAGAGTGGTGATGGGCCTATTTGGGAA
RF_ctg_37910_971	yes	yes	CF	GGTAATGTGTTTAAAAACAAGCGAGTTCTCATGGAGAGTATTCACAAGTC[G/C]AAAGCTGAGAAGGCAAGAGAGAAGACATTGGCTGATCAGTTTGAAGCTAA
RF_ctg_37917_693	yes	yes	CF	CCACCTGAAGCAGTCATGCAACCATTGCTTAAGGATAACCTTGTTGCCAA[G/A]GGGCTAGTGCTTACATTTATCACAGACTTTTTTAAGGCATATTTGATTGA
RF_ctg_37930_498	no	nd	nd	AAGGTTTAGCATTGCTTATGAGCTTGATCGTGAATTTGGTCCTGTATTAA[A/G]GGAGCATATGGAGTACTGCGTAGGTCACCCTGAAGAAATGGGCAAATTAT
RF_ctg_37936_596	yes	yes	CF	CAGCAGGTTTCCGAATCGGGCCTTTCGGTTGTCTCCATCGATCCAAACCC[A/G]AATCTGATTTGGCCCAACAATTATGGAGTTTGGGTCGATGAGTTTGAAGC
RF_ctg_37939_782	no	nd	nd	CAGTTTCAACTGCTTCATTGTGTATCCATCAGCTTTCCGCAGAAAGACCT[C/A]CAATGAATTTGGTGGTTAGGCTTTTGAAAGGCAAAGATGTCTCGAATGAG
RF_ctg_37942_705	yes	no	nd	GTCAATGGTGCTGGCATTAATGCTAGCTTTGCTGTTCACCAGGATGTTGA[C/T]GGTAGAGCTACTGATGTTGCTCTTGGATGGTCTATTGCTCTAGGGTCACC
RF_ctg_37947_828	no	nd	nd	TGGCTGTTGTCATTTTATGATGCAGCAGTGGACTACCTTGCCACTACCAG[G/A]GTCTTGCCGAGACTGGTCGATGTTGTCAAAGGTTCTACAAAAGAAAAGGT
RF_ctg_37950_511	no	nd	nd	AAGTCTGGTTTATTGCATTCACAACCCAAATCAAAAGTAGGAACTCCAGC[T/G]TACATTGCACCTGAAGTCATTTCTAGAAGGGAGTACGATGGAAAGATAGC
RF_ctg_37957_1235	yes	yes	CF	TTGTACAACATGGTTTTGTCTATGTGTGCGGATATTGGGTTAGTAGATTC[A/T]GCTCTTGAAATATTTGGGACAATGAAGGAGTTAGGTGGGGAGTGTAAGCC
RF_ctg_37965_706	no	nd	nd	GGTGCCACTGAACCTGGAGAAGCTGTTACATCATTGGGTTCAACTCTAGC[G/A]ATTAAACTATTGAGCACAACAAGAGTTGATGATGCAAGATATGGGGTTTA
RF_ctg_37968_368	no	nd	nd	GATTCTTTGAGATACACATCTGCATTGTCTATTGGCCTAGCAGTATTGTT[C/T]GTGGTTATTACAGCTGCGATTGCGATTGTCAAATTAGTGAGTGGTGGCAT
RF_ctg_37972_226	yes	yes	U	GGGAAGAAGATGAGATGGAGAGTGTTTTCCCTAAAAGAATTGCAGTCTGC[G/A]ACCAGTGATTTCGATCATAACAACAAACTAGGGCAAGGGGCGTCTGGTGA
RF_ctg_37992_751	no	nd	nd	CTCCAACAAGCCAACACCATGGACCGCCACATCATCCACTCGTCCTCCTT[C/T]CAAATCCCCTCAGGCTCAATGACAGTATTCACAATGCTAGCAATGCTACT
RF_ctg_37994_293	yes	yes	CR	AAGGATTTCAAGGCTCCGGAACCGAAACCCTTTACTGTTGCACCCGATAA[C/T]TTCGCTGGCGTGTCTGGTGCTTCTCTTGCCTTGCTGTTTCGCCTTGGAAC
RF_ctg_38009_257	no	nd	nd	TTGGAGGCTGATATTTGGAGCGCTGGAGTTATACTTTACATTCTGCTGTC[G/A]GGTGTCCCTCCTTTTTGGGCGGATAATGAGCAGGGAATCTTCGATGCTGT
RF_ctg_38016_334	no	nd	nd	TATCTCTTTAACGGTGATTTTGTGGATCGAGGTTCTTTCTCAGTTGAAGT[C/T]ATTCTCACACTATTTGCTTTCAAATGCATGTGTCCATCAGCTATGTATCT
RF_ctg_38028_737	no	nd	nd	GCTAAGCTTCTTTCCATCCCTATAGTAATGTCATATCACACCCATGTTCC[A/G]ATATATATACCCCGCTACACCTTCAGCTGGTTAGTCAAACCCATGTGGCT
RF_ctg_38039_398	no	nd	nd	TTTAATCAATTCAAGGAAGAGGTGGCTAAAAAATTTGGTATACCCGTTCA[A/G]TTTCAGCGCTTTTGGCTGTGGGCCAAGAGACAAAATCATACATACAGGCC
RF_ctg_38040_583	no	nd	nd	ATTCATGGTAAAAAAATCATGCTACAAATACAGAAGAGGTCTGCAAAGAT[C/T]GGTAAGTTGGAGTTGGAATTGCAAAAGGCAGAGTATGTTTGGCTGAAATT
RF_ctg_38043_464	yes	yes	CF	CTGCACCCGGAAAGCATAGAAGGAAGACCAGGAACGCTAGTGATCGAGTC[A/G]TTCGTGGTGGACGTTCCGGACGGCAACACCAGGGACGAAACCTGCTTTTT
RF_ctg_38055_407	no	nd	nd	AAATTTCAGCTCAGGGTCTTGAACATGCAATTGCTGGCACAGCTTTATAT[G/A]TTGTGGGAAGTGATGATGATTTAGAAGAAATCAAAGAAACAGTAATGCAA
RF_ctg_38063_644	no	nd	nd	CCCATCGAGGGGTTATTATTCAGGGAGCCCAGGTCCCTCTTTTGGATGTG[A/G]TAACACAAGGCACTCTAGGGAGAGTTACTCTCATAGTCGCAGTGGTGCTT
RF_ctg_38068_835	yes	yes	CR	TGACTGGTGCTTACGCATTTGGATATCCCAAACCTACACCTGTTGTTTCA[G/A]CAGATTCACCTGCCGAGGGTGGTAACAGAAGTACTTCAAATGAAGCTCCT
RF_ctg_38072_142	yes	no	nd	TTTGCTACTATAATAGTCCTAAAGAGTTTAATCCTTTTCATTCCTACTTC[T/C]ATATCATTTTATCAACTTGCAAAATAACTCATGGGTTACTGGAAATCAAA
RF_ctg_38074_309	yes	no	nd	TTTCCGATGCAAGAACTTTGGTGAACTCAAACGTGATTGTAACAACTGCT[C/T]GGATAGAGAGTGCAAGCATGGGTTCTGCTGACATCAAAATTTACAAAGAA
RF_ctg_38075_649	yes	yes	CF	GTTGGAGCTAGTGCTGTTTCAGGGTTCTTTGCAGCAGCATGTAGTTTGCC[A/G]TTTGACTACGTGAAAACCCAAATTCAGAAGATGCAACCAGATGCAACTGG
RF_ctg_38076_420	yes	yes	CF	CTAAAATCAAAACTTGAAGAAAAACCATGGATTTCACAAAAGCGTATTAT[T/C]ATCCTTCTCAATCAAGCTACTGATATCATTAATCTCTGGCAACAAAGTGG
RF_ctg_38077_715	no	nd	nd	ATGATGCCTTCTAGCATTAATATGCCCATCAACCACAGTAGTCTTGCTGC[C/T]GAGCAACAACATCCTAACTGGTTAACTCATCTACCTGCAAGTACAAGGAA
RF_ctg_38079_99	yes	yes	CF	ATGCAACAAAAGATATTATCTGCTCATCGGAGATGGCAAGTGTATAGAGG[A/G]GAGAGCTCAGACTCGAAGGATCTCCTGTTCAGTGTCAAGAAGTCTTCCCT
RF_ctg_38082_376	no	nd	nd	GATTTCGTGTCGGATCTCTGCGACTTCATCCGGTAATTCCTTGATGGATC[G/C]TGCTGCTCCGAAGATGAAGGCAGATTCCAGCTCCGATTTGGGTTTGAAAA
RF_ctg_38086_177	yes	yes	CF	TCATACCAGTACTATTCCAGTGTTTTAGAGCTAGCTTCCAATTCCGATGT[G/A]CTCATAGTAGCTTGCCCACTAACCTCAGAGACCCACCACATCATCAACAG
RF_ctg_38089_1597	no	nd	nd	TTACAAACCCGGCAGTCGTGGACCAGATAAAGCCGATGAATTGCTTGAAC[G/A]TGCTGGATATGTGCAAACTCACGGTTATGTATGGATACCTCCTACCTTGT
RF_ctg_38091_731	yes	yes	CR	CGCATACAAGAGGTTCCACATGAAGGTCCGATGTGTGATCTATTGTGGTC[G/A]GACCCTGATGATCGCTGTGGATGGGGAATATCACCGAGGGGAGCAGGCTA
RF_ctg_38098_135	yes	yes	CF	CACGTTCAGTCTCCCCCGTCCATTGCTGCTGGACTAAATCCAGGCTCTAT[C/T]CCATTTGGTGGACCGAGCGACATTGAGGTGCCCGCATTTACAGAAGCAAT
RF_ctg_38100_864	no	nd	nd	CTTTTTACTGCAGTTCCTGGGATTGTAGTCGCATTTGCCTTCCATTGCAA[C/T]GTTCATCCGATACGAGCAGAGTTAGAACAAGCATCTGATATGAAAACAGT
RF_ctg_38101_326	no	nd	nd	ATTCACGATCTCCATGACAGGCCTTTTGGACATAGCAGGCGTAGGCTAAC[C/A]GTGGAGTGGTCAAGGCAAGGTGATCGTGGTGGACCTCGTCATCGGGATGG
RF_ctg_38103_308	yes	yes	CF	TCGAGCAGGTACGTTCCTCGTGCGGTTTTAATGGATCTGGAGCCAGGTAC[T/C]ATGGATTCCATCAGATCTGGTCCGTATGGTCAGATATTTAGACCCGATAA
RF_ctg_38106_161	yes	yes	CF	TCATTGCTTTCGCACTGCCTCATCGTCGGCACGGAAGCCCTTAAAAGCGG[C/T]GCACGTGCAATAGACGTTGTGGAGTCGATCGTTAGAGTGTTGGAGTCGGA
RF_ctg_38107_120	no	nd	nd	ATCACGCGGACGATTCGAAGCACCAATCTTTCATCGAGAAAATAGAGGAT[G/A]AAATCGAGGAGAAGTTTCATGGCAGCAGCTCTTCTTCCGATTCTGACTCC
RF_ctg_38112_1046	no	nd	nd	CAGTCGATGGCGTTGAAGCTGGTGTACTTAAAACTCATGGACCTCTCAGC[T/A]TCCTTAAGGTACACAATGCCGGACACATGGTACCCATGGATCAACCCAAA
RF_ctg_38113_519	no	nd	nd	TTCGTCGTAAGCCACGGGTACGGCCTCACGGAAACAGCGGGGTTACCGAT[C/T]TCATGCGCTTGGAAGGGGAAGTGGGACCGCCTGTCAGGGGACGTCAGAGC
RF_ctg_38114_1332	yes	yes	U	TGCCTATGGATATTGAGAATAGCAACAGTAGTTGTACTAGCAGCAACAGC[G/T]GCGAGAATGGTTCTTCCACACCTGATTCTAAGAAAGTACTGGAGCTGAAG
RF_ctg_38117_274	no	nd	nd	CTGGTTCAATACTTTTGGGATTTGGAGTTCTGGAAGCAGTTGGTGGTGGA[C/G]TGAACACTTATTTGAGGACAGGAAAGCTTTTTCCTAGTCCTCATCTGTTT
RF_ctg_38119_747	yes	yes	CF	TCGTATGCGTTTGCTTTTGCCATATCGAGTCCAATTGGTGTTGCTATTGG[G/T]ATTATAATTGATGCCACTACAGAAGGCAAAGTAGCAGATTGGATCTATGC
RF_ctg_38122_175	no	nd	nd	ATGGATGCTTTTAGTGGGAGATCACAAACTACTAAAGGCATTTGGATGGC[G/A]AGATGTCGTGGGATTGAGCCGTGCACAATTGTTATGGATTTGGAAGGCTC
RF_ctg_38125_225	yes	yes	CR	AAAGGCATTGGTGATGGTACAGTCAGCTACGGAATGGATGATGGAGATGA[C/T]ATCTACATGCGATCTTGGACTGGCACAATAATCGGTCCTCACAATTCGGT
RF_ctg_38130_621	yes	no	nd	GCACATGGACCTTGCGGAAACAATAGAGAATACTTGTTTTCGTTGGAGAA[G/A]GCATTACATGATATAGGACATGAAGATGATTATGTGATAGAACTAGCAAA
RF_ctg_38135_240	yes	yes	CR	GATTACTACAAGAAAACCCTCGGTCGGAAAGAGCCCCTTCCGAAGTGGAC[T/C]GATGCTGACGTGGAAGAATTCATAGCTTCCGATCCGATCTACGGCCCTCA
RF_ctg_38137_467	no	nd	nd	TGTCGTCAGCCTGAAAGTAAAGAATTGCTGTCCTACATGCGTAAGCTATA[T/C]GATATCTGCCCTTATTTTAAGTTCGGGTACATGGCAGCGAATGGAGCAAT
RF_ctg_38138_675	no	nd	nd	GATAATGTTAGGCAACAGCTTGTACGCATTATGGCAAGATACAACCTCAA[G/A]CTATGCAGCACAGATTTTAACAGTCGTGATTATTATGTTAATATCAGAAA
RF_ctg_38140_405	no	nd	nd	AAATGTTCTGGAGATGCTTTCTTGGTCACAGTGAGGAATAAAAAGAGAGT[T/C]GGCTATAACTACGAGTTGACTTTGAAATTCAAAGGTGAATGGATGATCAG
RF_ctg_38141_742	yes	yes	CR	TTGCCTAAGTTTGTTAAAGCCGAAGGAGCCATGGGGCTGTACAAAGGACT[C/T]GTGCCACTATGGGGACGTCAAATTCCTTATACAATGATGAAGTTTGCATC
RF_ctg_38142_275	yes	no	nd	CAGTTTGGAAAGTTCGATGAGGTTCTTGATCCAGGATGCCATTGCATGCC[A/G]TGGTTCCTTGGCAAGAGAGTTGCTGGTCATCTTTCCCTTCGTGTGCAACA
RF_ctg_38146_470	no	nd	nd	TCTGAATTTGGGCCCAGAATGGGAGGCCCACCAGCCCCATCCAGTTTCGG[C/T]GCTTCAGCCACTGCAAAGATAAGTGTAGACTCTTCATTATCTGGTGCCAT
RF_ctg_38147_811	yes	no	nd	GAGCTGGCTCTTGGATCGGGGCGCCACAAGGATCAAGCAGCTATAACCAT[C/T]CTCGCGCAGGATGAAGTTGGAGGGTTGGATGTTAGGAGGAAGTCGGATGG
RF_ctg_38148_612	no	nd	nd	AATGGATATTTGTGTAGTGTGTGCAGATGAGCGAGCATATGGTTTTTTGA[T/C]GCTTGAGAAAGGGGGCTCCGGTCAGAATTTTGCACAGGGTGTGGATGCAA
RF_ctg_38149_927	no	nd	nd	TGTTTATGCGATGTTTACTATGGAAACTTATTTTCGGCCGATACATGTGC[T/C]CTCTGTGGTCGGTGCCTTGGTGGTGACTGATGATATGTGAATGTAGGAAT
RF_ctg_38156_870	yes	no	nd	GAGATCTCAAGGGGTATTCATGACAAGGGTCACACACTCACAAGAAAACT[C/T]AATTCAGATGGAAGAGTTGACTCTTTACAAACATTGCATAACTTGAATGA
RF_ctg_38159_495	yes	no	nd	GTTAGCAATTTCATATCTTTCGAGCTTGAAAAAACAATTAAAGAACTACA[C/T]GAGATAGTGGGAAATGCTGCTGCAAAAGACAGGTACATTGTGTTTGGAGT
RF_ctg_38162_295	yes	yes	CF	GATAAGGAAGTTGAAGCAACCATAGTAGATGGAAATGGCACAGAAGCTGG[T/C]CATATAATTGTAACAACCATAGGTGGCAGAAATGGACAGCCCAAACAGAC
RF_ctg_38164_235	yes	yes	CF	AGGAATCGATAAAAGTGTACCACGTGATGAAGGCACCTGATTTGGATCTG[A/C]AAGGGATGGAAGGTGTGATTAAGCAATATGTAGGTGTGTGGAAAGGTAAA
RF_ctg_38167_646	yes	yes	CR	GCAAACAACAAGGGTAAGCGCAGTATCGGATGCCTTTTCTGGTTGTTAGC[T/C]AGAATGGTGCTTCAGATGCGTGGTACTATAGCTCCTGGACGCAAGTGGGA
RF_ctg_38172_855	no	nd	nd	ATGTTGTGTTGCTCTGAGCCGCTTGACTCCACATTCCATAATTTACTTTA[C/A]TGGTTGATGTTATTTACTCAAGAAGAGCCTTGTATGTCGCGACATTAGTT
RF_ctg_38173_234	no	nd	nd	GATCTTCAGTTGGAGATGAAGGCCGCCGTCAAATCTCTGTTCGACCTGCC[G/C]GACGACGTCAAAAGGAAGGGGAACGAAGATGTCATTTCAGGCAGCGGGTA
RF_ctg_38175_1277	no	nd	nd	GAACATGCAGATACAACTCCTAAAAGGGCTTATACAGCGAACCAGAATCG[T/G]CATGCTTATGAAAAGCCTGTGAAAATCTACAATTAGATAGTTTTTAGCAA
RF_ctg_38181_683	no	nd	nd	GCAACAAGCAATTCTTCCCACAGCAACGGTAGTACCTCAATGACCTCAAA[G/A]AAACCTAACCTAAAACCACAGGCAAAGCCAGCATCTCAGAAACCAACAAC
RF_ctg_38183_653	yes	no	nd	TGCTTGGAGTTTATTTAATGACACTTATAGCTTTAAAAGAGGAGATAAAG[A/G]TTTAGATGTGAACAAGAAAAATATAGCTTGGAAGAGTGATGTAGATCATA
RF_ctg_38185_420	yes	no	nd	GACATTAAGAAAGAGGCAGCTTGGGCCATATCTAATGCTACTTCAGGCGG[G/A]ACATATGATCAGATAAAGTATTTAGTTAGCCAAGGCTGCATCAAACCATT
RF_ctg_38188_1158	yes	yes	CF	AGATCAAAGGACGAAGCATGGGCAGCAGGAGGCAGTGGAGTACTACTGAG[G/A]ACAACCAATGGAGGCAAAAACTGGATTAGGGATAAGGCTGCTGATAACAT
RF_ctg_38192_564	no	nd	nd	TATGACATTGATATGACCAAATGCATATATTGTGGGTTTTGTCAAGAGGC[G/A]TGCCCTGTAGATGCCATTGTCGAGGGCCCGAACTTTGAGTTTGCCACTGA
RF_ctg_38194_285	no	nd	nd	AGTGAAGAAGTGACGACTTCTGCAAATCAATGCAAGCAGAAAGTTGCGCA[G/A]TTTGCTGCACAGTTAGAACAGTATCCAAAGGCCATAGAGATACTTGAAGA
RF_ctg_38196_273	yes	yes	CF	ATGCCGTTGACTGGTGTTGTGTTTGAACCGTTTAAAGAATTGGATTTGAG[T/C]AGGGATTTGGATCTTGTTCCAGCTTCGTCTACCGTGTCGATTGCTAGGCA
RF_ctg_38199_526	yes	yes	CR	AACTGCATCATAGGATTCATGTTTTGTTTGAGCCAAGTGGCGTGTATATT[T/C]TCCTTAGTTGCAATGATAGTGGGAAGCGAAGAACTCTCGGAAGCTTCTCA
RF_ctg_38200_837	yes	yes	CF	TTCATGATGTTGGATTTGGCCTACAATAAGCTGACGGGCCGGGTGCCTAT[C/T]TCATTGGGTAAAGCGGCCTACGTAGGGCATTTGGATTTGAGTCATAATCA
RF_ctg_38202_369	yes	yes	CR	CATTTGTACCCCTTTTTGAAGGGTTTGATGGGTAGGCAGAATAGGACCCC[G/A]ACCATTGTGGTCGTTTGGTCTATTCTGCTTGCTTCTATATTTTCGCTGCT
RF_ctg_38204_931	yes	yes	CF	GATGGCGGCGAGGACGGAGGTGGCGGAGGCGACGGATTGGACGGTCTGGA[A/T]TGAAGGGAGGAGTTGGGCGCGAGGGGCGATGGGGAGGGTACGGGAGGAGG
RF_ctg_38207_326	yes	no	nd	CGAATCCTCCTGCTCTTTTTGATGGAACTACAAGGTTGTATATTTCCTAT[G/A]TATGCCCTTATGCCCAGAGAACATGGATTGCTAGAAATGCAAAAGGTCTT
RF_ctg_38212_473	no	nd	nd	TGGGAGGTTCAAGTTCATGATTGGCAAACTCAATGCCCGACCCTAGCTTC[G/A]GAGTCAAATGAAACGGAGCCAACTTTAAAATACAGAATAATCAAGCTTTT
RF_ctg_38213_421	yes	yes	CF	GAGGACAGCGGATGGAGACCAGCAATTACCGTGAAGCAGATACTTGTTGG[T/C]ATTCAGGACCTGCTCGATCAGCCAAATCCTGCAGATCCTGCACAGACTGA
RF_ctg_38215_445	no	nd	nd	TACTATAGAAGTAGTTTTACCTGTGAGAAGGTCATACATAGGAAAAGCAG[T/C]CCATTCCCTCTATTTCTGAAGAGAAATAGGATATCCAGCAAAAGGCTAAC
RF_ctg_38219_214	no	nd	nd	CACGGATCTAGTTATTATAAGAAGGTGCTTGAGGAGAATAAGCAGTATAT[T/C]GTAGATCCACCAACTATTCAGACGTGCCAAGAGTTGTCGAAGAAATTGTT
RF_ctg_38222_193	yes	yes	CR	AGAATTGCAAGAACATGGGGAACAACTGCCCGAGGACTTCCCTATGTAGA[T/G]GAAGCAATAATAAATGCTGGAAACTGGTTAGTCGGAGGTGATTTAGAAGT
RF_ctg_38227_1858	no	nd	nd	GAAGTGTTGCATCTGCTCGAATCGCCCGAGTCTTTGAAAGCAAAAGTTGG[C/T]GAGGCAATGGAAGTTCTTAAAGATGTAGCTCAGCAGCAGCAGCAGCAAAT
RF_ctg_38229_532	no	nd	nd	CCACCATATGATAGAGTCAAGAGGATGGTCGTTCCTGATGCTCTCAAGGT[G/T]TTGAGGCTCCAGGCTGGGCATAAGTACTGCCTTGTAGGACAGCTGTCTAA
RF_ctg_38230_91	no	nd	nd	ATTCTTCTTCTAGATGGGGAAACTCTGGTAATTCTAGGGTTTCAGACGAA[T/A]CTTCTAGAAGAGGGCCAAGGGAGCCTAGAGAGCCTTTGGGCCCTTCGCGT
RF_ctg_38232_430	yes	no	nd	AGAAATAGTCTTGAAAAGTTGAAGGAACGACCTCGGATAGGCAAGGCAGT[A/G]AGCATATTTATAGACATGGATGAAACTGGAGGTCGTGCAAATGAATGGAT
RF_ctg_38233_235	yes	yes	CF	CAACTCAGAGATCTTATGAAACACCCTGTTGATGGATTCTCGGCTGGACT[C/T]GTCGACGATACTAATATATTTGAGTGGAGTGTGACGATTATTGGACCTCC
RF_ctg_38236_501	no	nd	nd	TGGGCAGAGGCTCTACGTGAAATTTCAGGACGATTGGCTGAAATGCCTGC[G/A]GACAGTGGTTATCCTGCATATCTTGCTGCACGTCTGGCTTCCTTCTATGA
RF_ctg_38237_293	yes	yes	CF	ATAAAAAGGCTTGAAACCAGCGAGGACAAATGGCCTAATCGGAAAAGCGT[C/G]GTTTCTTTTGCCTGTGTTTGTAGGAGATGGCGTGAGGCTGCTTTGGAGAT
RF_ctg_38243_904	no	nd	nd	CTCCCTGCTATAGCTCAAGGTGCAATAGGCATAGCTTGTAGAAGCAACGA[T/C]GATAAGATGGCTAGTTACATAGCTTCATTGAATCATGAAGACACAAGATT
RF_ctg_38247_1078	yes	no	nd	CCTTACCCTACACACTCTTCCGGTTTTCAAGGTTATAACTATGGTGTTGA[T/C]GGAAGTAGGGCACAGCCCTACCCACCATCGAGCTACCCACCAGGCTCTAG
RF_ctg_38252_929	no	nd	nd	CTGCAAATGGACAGCCTGGTGGAACCCCAGCACAAGCAGTCAGAGCACCA[T/C]CTAATGCTGCTGCTATTAGAAGAAGATAGATGGATAGTTCTACCCACTTT
RF_ctg_38256_734	no	nd	nd	GGAAAGCGCCCTCTTTTAACTGGTGATTTGCAAGTATCCCTAAAAGAAGG[T/C]GTAGGAACACTTGGCGAGCTCACCTTTACTGACAATTCTAGTTGGATAAG
RF_ctg_38268_100	yes	no	nd	GTGGTCATGATGAATCTCCTGCTTATAAGCGTGTCCATGATGAATCTCCT[G/A]CTCATGTCAAAAATGGAAATCCTGCTTTCACTGAAAGGGAACGAAGCAGG
RF_ctg_38275_994	yes	no	nd	TGGCTGCTCCCATTATCCTTGATCTGGTTCTTCTTGCAGAGCTCAGTACT[C/A]GGATTCAGCTCAAGGCTGAAGGAGAAGGAAAATTCCACTCTTTCCACCCT
RF_ctg_38285_598	yes	no	nd	GCGCCCATATCTGACTTTGATAACTCCGAGAAAGGCGATGCGCTGTATGC[A/G]ATGGAGCTTGCACTTTCTCTTGAGAAGCTTACAAATGAGAAACTCCTTCA
RF_ctg_38287_539	yes	yes	CF	TCAGCTCACAGCTTCGTTCAATCCTTTGATGAGGACTCGCCGAGAAGCAG[G/A]GGTCGGTACAACACACGCATGGCACCAGGGATCAAGCTCGAGCAGTGGAG
RF_ctg_38297_110	no	nd	nd	ACATTAAAATTAGGGTTTGCCATGTCAACTGCATCGCGCGTCAGATCTGG[T/G]TTGCCTCTTTTTCAGAGGATCATAAAAGCTGAATCAAGTCCTTCCTTTGC
RF_ctg_38305_233	yes	yes	CR	TCTCAGGACTGGAATCCAGTCGTGATCCGTAAGAAAGCCCCTAACGCCGC[G/C]GCCAAAAAAGATGAAAAGGTCGTCAACGCTGCTAGGCGCAGTGGTGCTGA
RF_ctg_38307_155	no	nd	nd	GCGGCGGGACCAACTCCGATCAGCAGTCTGCAGCAACGTACTCCTGCTGC[T/C]GCGACGCATGCTACTGGTGGATTGGGAGATTATTACTATGGAAGAAGTGG
RF_ctg_38310_359	no	nd	nd	TTTAATAACAAGAACCAGGAAGTGAAATGTGGAAGTAGTTTTTTGATGGA[A/G]TCTCTCCCAAAAATGCATCTCTCAATTGGTGAAGCTTCCTGATCTGCACT
RF_ctg_38312_594	no	nd	nd	TTTGAGGCATGGCGTAAATCCAAAAACTTGAGTAACTTCATTTTGCTTGG[A/G]CATTCTTTTGGAGGATACGTGGCTGCAAAATATGCTCTGAAGCACCCTG
RF_ctg_38320_514	no	nd	nd	CATATTGATGCTGCAGAAAAGCAGAAGGTAATCAATGAGTGCACAGAAGC[C/T]GAATCATGGCTAAGGGAGAAAAGGCAGCAACAAGATGCTTTACCCAAACA
RF_ctg_38321_474	no	nd	nd	TCGGTTTGGTACAATCTTCGTGTGCCACATCCAACAAAGGAGGTCCCGAT[T/A]CTTGACTACGATCTTGCTCTCCTCTTTCAACCTATGCTTATGCTAGGAAT
RF_ctg_38323_242	no	nd	nd	ACCTCAGGCACCTCCTAACTACCCCCCTAATGCTCCATCTCATGGTATGC[T/C]ACCATATCAACAACCTAACCAGGCTCGTCCTATGTTACCTGCTCAAGGAC
RF_ctg_38328_233	no	nd	nd	TTCAAGACTCGAAAAGGTGCGCAGAATGCGCTGAAGGAACCTCAGAAGAA[G/A]ATTGGAAATCGACCCGCATCTTGCCAGCTGGCATCTTTGGGTCCTGTGGG
RF_ctg_38333_347	yes	yes	CF	GGCACCTACAACACAGCTGAAGAAGCAGCCAGAGCGTATGATGCAGCAGC[A/G]CGTGAAATACGTGGAGCCAAAGCGAAGCTCAACTTTCCAGATGAGGTGCC
RF_ctg_38339_479	no	nd	nd	TGGGTGCCTGCACTGAACATATTTGAGACTAGCTTAAGACGTGGAAAATT[T/C]GACGGGTCACGCAAGTTGCCTGATGGTTCACTAATGGAAATCACCAAAGT
RF_ctg_38355_370	yes	yes	CF	CCCAAGCTATAATGTTGATTGCAGCTGCAACATCTGCTGCAAACAAGATA[T/G]CAACGGGAGCAGGTCCCAACTCTACAGCTGCAGCTGCATTGACCAGATCA
RF_ctg_38358_698	yes	yes	CF	ATTCCTAAAGGAACATTGTTTCCCATGTGTGGAATGAATTTGGCATTTGA[T/C]CGTGAGCTTATTGGACCAGCAATGTACTTTGGTCTCATGGGCGATGGACA
RF_ctg_38364_425	yes	yes	CF	GTACGCGAAGGAAGGAAGAAGGCCACTGCTGCAGAGCATGGATCCTAGTT[T/C]GTTTGGGCTTCATTATTCGCAGTTCAGTTTGGAGAGTCTGGACCCGAAAG
RF_ctg_38369_682	yes	no	nd	GAGATTCTTAACTCACCCGACCGTGCCTGTAACCTTGCTAAACAGGCGTT[C/T]GATGAAGCCATTTCAGAACTAGACAGTTTAGGCGAGGAATCATACAAGGA
RF_ctg_38381_1187	no	nd	nd	ACACAATTTCTTGGAGGTACCCATGCTGTCCCTGCAGCTTGTTCAGTTGT[T/G]ACAATGGCAATAATGGGCTTGGGCCTTGCTTCATTCTGGGGCAGTGGAT
RF_ctg_38384_134	no	nd	nd	TCAACAGCTACCCAAACCTCAATTCAACTTTACTAAATCCATGCCAAACC[T/C]ACAAATTCACCACAAAATCCTTCTATTCTCCTCTTCATCACAACTCCCAT
RF_ctg_38389_581	no	nd	nd	AAATTGTCCAGATGTCTCATAGAAAATCTTGATCACGAGCTAATATCCAA[A/G]GTGAAGATTGTTGGCAAGAAAGAAGTAGAAGATAGTTTTTATGGACAACT
RF_ctg_38390_541	yes	no	nd	CCTGCTATTGGGAAGCAGTTTGCTGCTGAAGAAATTTCAGCTCAGGTTTT[G/A]AGGAAACTTGTTGATGATGCATCTAAATTCTTAAATGACAAGGTTACAAA
RF_ctg_38393_556	yes	yes	CR	AAAATCAGCCATGAGGCCATGGCCCAACAGCACATCTACACCAGCCCAAC[A/G]TCCCCAACCTTCAGCCTCATGGCCCAACAACCGTCTGGCCCGTTCAACCC
RF_ctg_38401_412	no	nd	nd	ACAAGCAACTGAGCAAACTCTGGCCTTACATTACCGAAGCTGCATCGATG[A/G]TCATCAAGGAATCAGTTGAGCCTCTATTGGAAGATTATCGTCCACCAGGA
RF_ctg_38407_870	no	nd	nd	ACATGAAAGTCTGTGTGGTGATGGGAGTATGCCAGCTGTTAGCATGGACA[A/G]TATGGGCAGGTGTTAGTCGACATCCATCGAGATTCAAACTTTGGACGGTG
RF_ctg_38409_115	yes	no	nd	AATTTTTCTCCTTCCTTATCCGCGGTGTTGTGCAACGAATACATTCATCG[G/A]GTGGCGAATTAAGGTTTAATTTGTTCTATTTGAGCATCGTAAACGATGCA
RF_ctg_38412_416	no	nd	nd	CAAGCTTACCATGGTTCAGAGCTTGATATTGATCGATATGACTTGCAGAC[G/A]GTGAAACTTTCGGGACTTATGCATGATGTAGGCCATGGTCCTTTCAGTCA
RF_ctg_38418_455	no	nd	nd	CCGCTTGCTACTGTTGCTGCTTTCAATGCTCTGTTGTTCACTGTTAGAGG[G/A]CAAATGGAGGCTTTATTAAGGAGTGAACCTGGAGTCCCCCTTTCTGTAAA
RF_ctg_38419_630	no	nd	nd	GAAGAAGAACGAGCAAAAGGGAAAACTGTAGAGGTTGGCAGAGCTCATTT[T/C]GAGACAGAAAATACAAGATTTACAATCTTAGATGCTCCTGGGCACAAAAG
RF_ctg_38420_1253	yes	yes	CF	ATGATTAACGTGTGGGCAATGGGAAGAGATCCAAATGTTTGGGAGAAGCC[T/A]AACGAATTCAGTCCAGAGAGATTTATGGATAGTTCAATTAACTTTTGGGG
RF_ctg_38431_780	no	nd	nd	TAATGTTGAAATTAAGCCAATTACATTATCAACTGTCGAGTTTCCTCTCA[A/G]TGACATCAAACAGATAAAGAACAAGATGAATGGGACAGTAAATGATGCAA
RF_ctg_38441_239	no	nd	nd	AAAGAGATGAGAATTTTGATGGTTGGTCTCGACGCGGCTGGTAAAACCAC[G/C]ATCTTGTATAAGCTCAAGCTTGGTGAAATCGTCACTACCATTCCTACAAT
RF_ctg_38442_545	yes	yes	CR	CAAGTCGAGTGGGGCACAAAATACTTGAAGATGGGAGCAGGGTGCGCTAC[T/C]TAATCAAGACAGGAGAAATAATCGATAGTGCAGACAATTGGAAGCAAGTT
RF_ctg_38448_556	no	nd	nd	AGGGAAGAATGTGGTTAAGCGTGGAATCGCAATGGAGCAAGCAACTGATG[C/A]ATTGATCCAGCTGATAAAAGATCATGGACGCTGGGTAGACCCACCGGTTG
RF_ctg_38454_370	no	nd	nd	AAGTGCTATGCAAGGCTCCACCCCAGGGCTGTTAATTGCAGGAAGAAAAA[G/A]TGTGGTCATAGCAACCAGTTGAGGCCCAAGAAGAAGATCAAGTAGAGATG
RF_ctg_38455_412	no	nd	nd	GAATGGTTTATAAAAAAATTACCTTTCGTAAAGCACATCTACTCAGCATC[T/C]AAGCAAATCAGTACTGCCATTTCTCCTGATCAAAACACAACAGCATTTAA
RF_ctg_38457_680	no	nd	nd	CTGGAAATCTGGTCATCGAAGATCCCAGAGCTGGAATCCATTTACGAGCC[T/C]GAAATGCTGGAAATGGTAAGAGAACACATCTCCAATATCCTTAAACTAAC
RF_ctg_38462_177	no	nd	nd	AGATCTTTATACCATATTCGAAGGTTTGATAACTCGTAATGTTCATTAAG[C/A]GCGGTTCAGTGAGTTCTCTTAACATGCAATAATTTCGAAGTTCAAGATCT
RF_ctg_38469_154	yes	yes	CF	CACCCCAAAATCCACTTACATCATCCACATGGCTAAGTCCCAAATGCCTG[T/A]AAAATTCACCCACCACACCCACTGGTACGACTCCTCCCTCCGTTCAATAT
RF_ctg_38476_429	yes	yes	CF	AAGGCATTGAAGCCGTGCATGACTGGTATGAATGCCTGGCTTTTTGTGAA[G/A]ACTGAGGAGATTCCTGAAGGTTTGAAGACATACAGGGCGTTCCAAAGGGA
RF_ctg_38477_224	no	nd	nd	TCATTGGCTCATGATGGCCTAGTACGAGGGCTCCATGAAGCAGCTAAGGC[A/G]ATTGAGAAGCATGCTGCTCAACTTTGTGTTCTTGCTGAGGACTGTGATCA
RF_ctg_38478_144	yes	no	nd	CCGTTATTGGATCCAGCCATGGACGGCGACAGATCCGGATCCGATAACAC[T/C]TGTTTCTATTCCCTCCTCAACATCCGCCCCGACTCCTCCCAGTCTGATAT
RF_ctg_38491_371	yes	no	nd	GGTTATTCCAATTGCTACAGTATCTGGTGTTCATGCTCGCTTTGAGAAGA[G/A]AGGTGAAAATTTATTTCTTGCTGATTTGGGTAGCACAAATAGTACATTCA
RF_ctg_38495_332	yes	yes	CF	GACAAAATGGGCCATGCCCACATCAGCCTCCAGCCCATAATCTCAGCCAC[G/A]AAGTACATACGAGCGCTCCACCTCACTTCAGGAGAGCACAAGCTAAGAAA
RF_ctg_38499_424	yes	no	nd	AGCATCTGCCTGGATATTCTCAAAGAGCAGTGGAGTCCTGCCCTTACCAT[T/C]TCTAAGGTACTGCTGTCTATTTGCTCATTGCTGACTGATCCAAACCCAGA
RF_ctg_38501_1066	no	nd	nd	CTTTGCTATGACTTTTCAAACATGGAAAAATTTCTGAATCAAGATTCAGT[T/C]AGGGCTTCCCTTGGAGTAGGAGATATAGAATTTGTGTCATGTAGCCCTAC
RF_ctg_38509_133	yes	yes	CR	GATCATCTCATGGCTGAGATTGACGGTCATCATCTCACCTCGTCAGCGAT[T/A]GTCGGCCATGACGGCAGCGTGTGGGCCCAGAGCGCCTCGTTTCCTCAGTA
RF_ctg_38523_508	yes	yes	U	TCTTGAATTTACACAAGTCGACTGAGCATGCTGCTTCTCTTGAATAATAT[C/T]ACAACAAGCGCATGTCTGTATACTGTATATAATATAGATTTTATATGGGG
RF_ctg_38524_1180	yes	yes	CR	ACCCCAAACCCTCCAATCATACTGCATTTGTAAAGCTGACATATCCTTCA[T/C]ACCCGTATTATCAATCGAGTGCAAATCAACATAGGTCTATTTTACCTGGT
RF_ctg_38535_113	yes	no	nd	GCGGACGATGATTACAACGACATGGACATGGGATACGAGGATGAGCCACC[A/G]GAACCTGAAATTGAGGATGGAGCTGAGGAAGACATAGATAATAATAATGA
RF_ctg_38536_504	no	nd	nd	CTTGGGTTATCCTTGCTTCTAATTCATATATATGTTACTCCAATTAAACG[C/G]TTCATTCAAGCACTATGGGCACTTGGTATGTTGGGGTCTATCTCTACGTA
RF_ctg_38538_479	no	nd	nd	AGGAAGAAGGGCAGATGGCCTCCTTCTAAGATGAAGAAACTTAAGAATGT[A/C]TGATGTTCTTTTCTGCATTTGAAGTTATATTTTGAAACTGTTTAGTTGCA
RF_ctg_38541_150	no	nd	nd	TCGATAAATAGAAGAATGTCGAGAGGTAGAAACAGTCACTGGTGCTACAA[G/A]TGCAGACAGCTAGTACAGCCCTTCGGACGCGAAATGCTATGCCCATTCTG
RF_ctg_38550_244	no	nd	nd	GTGTTGTCCGCGATTCCGTTCACTGCAGTGAAGGCAATCGCGAATAGCTC[G/A]GTTGGAGAGAGGCTACGGTTGAGAATGGCGGAGAGAAAGAGGGATGCTGT
RF_ctg_38559_673	yes	no	nd	ATTGATATGCGTCCTCAACAAAAAATGGCTGAACTTTGTCAGCTTACAGG[G/A]GTGAAGCTTATAACGTATGGAACAGTGATGGGAGGCCTCTTATCTGAAAA
RF_ctg_38562_279	yes	yes	CR	TGGAAACCGAAGAGAACTACAGAGAAAACTGTTTTAAACCCTTCATTAGG[C/A]ACATGTACGCTTATAGGGTCAGCTCCAGAGGAAGCTATGTCAAGCAATAA
RF_ctg_38564_749	yes	yes	U	CAGGATATATCAGAGCAATTCAACCATACTAACAATCTCAAGCTGATAGC[T/G]AGAGCCCATCAGTTAGTCATGGAGGGATACAACTGGGGCCATGAACAAAA
RF_ctg_38565_842	no	nd	nd	GTCCAATTAACCATAGATTTCAAACCAAATTTACCTCAGGAGGCAGAGCG[T/G]ATTAGACAATGCAAGGGTCACATATTTTGTTTAAGCGATGAACCAGGAGT
RF_ctg_38573_293	no	nd	nd	GAAAGTCTAGAGAATAGAAAAAACTCATCCAATGCAAGGAGGCTGAAAGC[T/C]ACAAGGTCGAAAGGTTTTAGTATTCTTGGATTCATACAGCGACAAATGGC
RF_ctg_38574_540	yes	yes	U	TGCGACATCGGGGTCAGGGCTCTGGCGTCGCACCCGATGAAGGCCAACAA[G/A]AAGGGGATCGGAGAGAAGCATGTCGCGGTTTCTTTTGCCGGGACGAGGGT
RF_ctg_38576_1220	yes	no	nd	AGACTGCGTGCAATTGATTGGAAAATTCCAGTGCAGGTGAAAGGTTTTGT[C/T]ACTAAGATGGAAGAATGTATGGGTGCTTGTGACTGCATTATTACCAAGGC
RF_ctg_38578_75	yes	no	nd	TTAAGGCTTCAGAGGTCAGCTAGGAATGACTTCAAACCTAGTGAATTTGG[T/C]AGAATGAGGAAAAGGGTTGCAAGAATGTTGACTGTAAGAAGGGAAAGAGA
RF_ctg_38586_1156	yes	yes	CR	CTTCCATATTTGGATGTAATCCGTCTTCTCAGAGACAATTCTAGTTTGCC[T/C]ATTGCTGCTTATCAGGTATCTGGTGAATATTCGATGATCAAAGCTGGAGG
RF_ctg_38602_1040	no	nd	nd	ATCGTTCTAAATTGCACATGGTACAAGCCATATTCAGATTCAATTGAAGA[T/C]AATGATGCAAAAGATAGGCAACTTGAATTTATTTTTGGATGGTACATGGA
RF_ctg_38605_737	yes	yes	CR	GTGATAGCGGGCCTGGCCGCGTGCGGTGTCATGATGAGCATAGTCTCGAC[C/T]GCTTCCGACCTGATGCAAGACTTCAAAACGGGCTACTTAACCCTAGCTTC
RF_ctg_38611_299	no	nd	nd	AAAATGAGAGCATTACAAGAACTCATACCCAATTGCAACAAGGTGGACAA[G/A]GCATCAATGCTTGATGAAGCCATTGAATATCTTAAAACACTCCAGCTACA
RF_ctg_38619_421	no	nd	nd	TTTGGTTACCAAGCAGCAACACCATATATGCCGCACTTGAGCATTTTGTA[T/C]GGAGATCTAACAGAAGATGAAAAGGAGAGAGCTCGAAAGCGAGTCGAAGA
RF_ctg_38627_143	no	nd	nd	CTCCATCTTCTGCAGTGCCTCCCCCAAAAATTCGGAGCTGCTCCAATCAA[C/G]TCGAATCAGATCGGCCGATCCGCCGGTATCGGAAGCAGGGAAAATCTTAC
RF_ctg_38633_177	yes	yes	CR	GTGGGAAAGCACCGTAAGCATCCCGGAGGTCGCGGAAACGCCGGAGGCTT[G/A]CACCACCACCGTATCCTCTTCGACAAGTACCATCCTGGTTACTTCGGGAA
RF_ctg_38639_552	no	nd	nd	ATTCCTCTTTACCAGCACATTGCCAATATTGCTGGGAACAAGAAATTAGT[C/T]TTGCCTGTGCCAGCATTTAATGTTATAAACGGTGGATCACATGCTGGAAA
RF_ctg_38646_392	yes	yes	CF	ATCTTGAATAAGCATTCCAGGTGCGGGTGCCAGGTCGTGCTTAGCAAGGA[G/A]CTTGATGGGATGGTTGTCGCTCTTCCCGAACCCAAACCGTGGGATATCCC
RF_ctg_38648_676	yes	yes	CF	TCCAAAGATAGCTTGACTATTGACCATGTTATACCTATATCGCGAGGTGG[G/C]GAATGGACTTGGGAAAATCTGGCTACTGCATGCTCAAGATGCAACTCCAG
RF_ctg_38651_438	no	nd	nd	CTTTCTGGGTCAGATACTCCAACCACATCTACATACATAACGCAACGTTA[T/C]GCATATGAGCTGCTTACAAATCCATTATGGAAAAGAGATTATGACCTTTT
RF_ctg_38652_95	no	nd	nd	TACATAACCAAAAAATTAATACACATATTCAAAGTGGTGTACTACATGCT[C/T]CGCAAAAGCATGTCGAAAAGAAAGCTCATGATGGATCTCAACTCCCTCCT
RF_ctg_38694_220	no	nd	nd	TGTGTATGGGCCTCTTATTTCTGCCATTTCGGTCATAAATTACAATCCAG[T/A]TTTGGATTCGGATAAGTTATCAGTTGGAGCTATCTCAGGGATTGTTGTTG
RF_ctg_38700_1204	no	nd	nd	GAAGTGGAGAAGACTCTGATCAGGTCCAAGAAGCAGCAAAAAGACTTAAA[T/C]TGGAAGTAAGAGTCAATCCTGGTCGTGATCACGCGGACCCCATTTTTCAT
RF_ctg_38712_434	yes	yes	CF	GGGATGTATTGATGTTTCTCTTTCTGTTCATATTTGCTCTGGCTATGTTC[G/A]GTTGTATTTGTAGTACTGGTGTCTGTGGGTTTAACTTCCTTTTCATCTGA
RF_ctg_38714_293	yes	yes	CF	ATCCGTCCGTACGGGTTCTGGAAGTTCGATCGATTCAACGCTCAGCTCGC[C/T]GCGGATGCTCAAATCAGTCAGTCTCTCGGCCGTCGCGACCCCTACGACGA
RF_ctg_38722_341	no	nd	nd	TGTTTTCATCTGCTGTTAGTCCTAGTGATGTTAGCAACCAGTTCAGTTTA[T/C]TGATGCTTAAGAGGAGCAGCACTGTGAATGGGTCGGTGCATAGGAGGTTT
RF_ctg_38733_155	no	nd	nd	TCACTGTTTTATCCAGGCGACGGTTATGCTGCCTATGACCATGTTACCGG[A/T]GAGCTTGTTTTTCGCGTTGATAGCTATGGCCGTGGCACGTCGGTTTCTGA
RF_ctg_38751_718	yes	yes	U	TCAGACCCTTGTGAGCATCTAGATAAAGGAGAGGAGGGCGATGTAGGATT[T/C]TTCAGAGGGATATTTAAGTCTTTTTCTGTGTCGAGAGTTAGGAAGATGCT
RF_ctg_38768_1314	no	nd	nd	CATCCGAAATTCCATCACACGAATACGAAGTCTACCAAACAAGCAGACAT[G/T]AATGTGGATTACCACTCTGAAATTGAAACCAATAAAAAGAATGAAGATGC
RF_ctg_38789_422	no	nd	nd	GTGTCTGCTTGATGTGTAATTTCGAGCGCTGTCAAGAAACTTTTCACCCA[G/A]CATGTGCTAGAGCTGCAGGATATTTCATGGATGTGAAAATTGTTGGTGGC
RF_ctg_38793_419	no	nd	nd	GAGCAACTTAAAGTAGCAACAGATCTGGCTCTATGGCAGGAAGCATTCCG[A/C]TCTGTGGAAGATATTCATAGTTTAATGACAATGGTAAAGAAGAGCCCAAA
RF_ctg_38801_492	yes	no	nd	TCTACACAACTAGCTCCTGTACTTGGCTTGTTAATGCTTTCCATCTCCGT[C/T]TTAGTAGCTATATTTAAGAGGTCAACGGTGCCTGTCTTCAAATCTCATGG
RF_ctg_38806_175	no	nd	nd	TGGTGGGTTTTGGTATCGAAAGATTCGGTTCCAAATAATTTGGAAGAGGT[G/A]AGCGGAATTGACAATGAACACTATGTTGTGATTACGGAAGACAATGTGGT
RF_ctg_38829_548	yes	no	nd	CAAAAGATCTTGTGAAGAAGATGCTTGATCCTGATCCCAGGAGGCGATTA[A/G]CAGCCCAAGAAGTTTTAGACCATCCTTGGTTACAAAATGCTAAAAAGGCA
RF_ctg_38844_479	yes	yes	CF	TTGGAAGAGTTCCTGTTATATCCCAAGTGACGGAAGAGAATAAGAAATAT[T/C]TAGAGACTAAACGCGTAAAAATGGGGCACGTCTATGATTCGGATTTACCT
RF_ctg_38862_1991	no	nd	nd	ATTCCAGTTGACGAATATTTCAAGAGGTGTTGCGGCTGTAAAAAGAAAGA[T/C]GTAGAGGAGGAGCAGGAGAAGCCAGGAGTGTCATCTGTTTGAAAATACAG
RF_ctg_38868_498	no	nd	nd	TATAAGATTGACGTGGAAACTAATGCTAGAGCATCGCTGAGGCTGCGTGC[A/T]GGATGCGAGAAGTTGAAGAAAATGTTGAGTGCAAACCCTGAGGCACCGTT
RF_ctg_38871_1562	no	nd	nd	CATCTAAGCTCATTCAGCTCTGCCAGGCTTTGGATAATGGGGATGTAGCT[G/A]CTGCTTTGCATATTCAGGTTGTTCTGACGACAAGTGAATGGGATGAGTGC
RF_ctg_38882_140	no	nd	nd	ATGGAGGGCATGGTGACTGATTTAACTTTGGCACGCGAACATCAAACCAA[C/A]TTTGAGGAGTTTCTACATAGTAACCCAGAACTTCATCCTGGAATTGATTT
RF_ctg_38888_365	no	nd	nd	AGCCTGCTAATAAATCTACCGGGAAGAAAGCAAAACAATCAGAAGTAAAA[C/G]CAACAAAAAATCCTGAAGTTAAAGCTACACAACAAGTTGCTGATGATGTT
RF_ctg_38889_362	no	nd	nd	CTTCAACCGAACATAATATTTGGTGCCCAGAAAGAAAAAGGCACAAGAAA[G/T]GATCATAAGTGCAGCTGGGATTCCCAGTCCAAGAGCCCAGCTGACATTGC
RF_ctg_38892_1162	no	nd	nd	TCCATCTAGCATGAGAGCTCTTGTTCATGATCGACTGCCGCAAATTACTA[T/A]AGAGCAGTCAGAAATGCTTAAGGGGTCTTATGATTTTTTAGGGCTCAACT
RF_ctg_38897_147	yes	yes	CF	GCAATAGAGCCATCATCTTGGTCAAAAACAGTAGAAAGCACAGATACAGG[T/A]GGTAGTCCTGCTAGCTTAACTAAATCAACGGAAGCCTCTGTATGTCCAGC
RF_ctg_38898_654	no	nd	nd	CGCATGAAGCAAACAAGCCTTCAAATACTACACACACACCTCTTCCCACG[G/A]TATCCTCTCCAGCTAAAAGCCCAGTTTCACATGAAGAATCAAATAGCTCG
RF_ctg_38909_175	yes	yes	U	TGCAAGCCTGTCCACTGGAAGCGCAACACCGCCATAGCTATGGTCGGTGT[C/T]TTCCTCGTTTGCATTCCTATCGCCATGAAATCTGCGGAGCTTGAGCAACG
RF_ctg_38912_544	yes	yes	CF	ACTAGGGATGCCCTATACAACCTACAATGGCCAACCAACGGCGGGAGACA[A/G]CTGATAGCAGAATTCGTGGATCCACAGGAAGTGAAAAAGCATATAGAAGC
RF_ctg_38922_397	no	nd	nd	CTCGATGAACACAGGACGAAAAAAAGGGGGATTATAGTTGTGGTATGTAC[G/A]GTAGTTTGTGTATAATTTGTGTTTGTGTTTGAGATTGATCTCTTTATTAA
RF_ctg_38928_369	no	nd	nd	AACAGAACCATCGAATGATAAAATTGGTGATGCCGTTCAACCTGTTGTTC[G/A]ATCTGAAGTGCCAGAGTCTGTCATTTCCGCATTTATGGCTGAAGTGTCGG
RF_ctg_38930_790	yes	yes	CR	AATGATATTGTTGAGTAGTGTTAGTTGCTTACTTGTAGAATAGTATTGGT[G/T]TGAAGAAAGAAGGGAGGTGTTGATGAATAAAGTATATGGTGGATTGCATG
RF_ctg_38931_130	yes	no	nd	AACCAGTCCTACAAAGCCCACAGAAACGGCATCAAGAAACCGAAGAGGCA[C/G]AGACAAACTTCAACCAAAGGGATGGACCCTAAGTATTTGAGGAATCTGAG
RF_ctg_38936_189	no	nd	nd	CTGGATAGTGCTGAGTTAATTTCACAACTTCGGGCTGAGCATCATAATGA[T/G]AGCAGTAAGGCTGGGATTGATGTCATATCAGGCAGCGTAGGTGATATGGA
RF_ctg_38953_372	yes	yes	CR	GTGTTCTGTTGCTGCTGCAACTATTTGCATCATTGTGTTTGCAGGCAAAA[A/G]TAATCAGCAGCACAGGAACAATCAGCAGAAACTTCAGGTTCAACTTTACA
RF_ctg_38954_176	yes	yes	CF	AAATGGGCCGCCGCCCCAAGCCTCCACCGCCCACGCTGGGGCTGCTTCGC[G/C]TGCAGCCACGGCAGCCAACTCTTCGTGCTGGGTGGCCGGTCCAGCTTCAC
RF_ctg_38997_580	yes	yes	CF	ATAGCAGCGATTGGCTCAGTATTTGAGTATGCGAACCAAAAACCTATATT[C/T]GGAGTACTGAATTCAGACAGCATACTCTATGCACCTATACTTGGATTCTT
RF_ctg_38998_232	no	nd	nd	AAAGATGACAAACTGAGGTACAAGATGGAGAGGATACCGTTCCTTGAAGA[G/A]CAAGTGAGAAATATAAGAGAAACAGGCAAAGTAATGTCCATGGACATTCA
RF_ctg_39006_361	no	nd	nd	GAGTAGGGACGACATATGCCCAACTTATTGCTGCACTTGCTGCAACTAAT[A/C]GACATGGTAGAAATTCGACAGACTCCAACTTTACATTCTTGAGCAGCTTT
RF_ctg_39008_1263	no	nd	nd	AAAGCTGCAGTTTCTTTAAATCCAGGAGGTCCTCTATATCTTCCAACCAA[C/T]ATATTGCTCATCGCCTTCTTCAACTACTACTATACATTCCTACAATTGGA
RF_ctg_39019_259	yes	no	nd	TGCATGCTTATTTGCTACACTAGCAATAAATTTCCAACTGATTATGTACC[A/G]ACGGTGTTTGATAATTTCAGTGCAAATGTGTCTGTGGATGGAAATATTGT
RF_ctg_39020_403	yes	yes	CF	GTTGAATCTGAACTTTCTGAAATTTGCGCTGATATTATGACTGTTATCGA[C/T]GAGCATCTGATTCCGTCTTCTTCAGCAGGAGAATCTAATGTATTTTATTA
RF_ctg_39023_631	no	nd	nd	AGGGGTGTGAGAAGACTTGGTGCAGCTGCTGTAGATATGTCTCATGTTGC[T/G]TTAGGTATTGTTGAAGCTTACTGGGAATATAGGCTTAAACCATGGGATAT
RF_ctg_39048_394	yes	yes	CF	AAGGACATGAGTTTCTGGATCAGTGATTCATTCACTGAGAATAACTTGTG[T/C]GAAGTTGTCAGAGGAATAGCTGGTGATATTGTAGAGGAGATAAAACTGAT
RF_ctg_39057_304	no	nd	nd	TCATGCGCTCATCGGGCTTGCCCTCTTGATCTTGGGTCTGTAAATGAAGG[G/A]AGGATTCAATGTCCATATCATGGATGGGAGTACTCAACTGATGGCAAATG
RF_ctg_39062_84	yes	no	nd	GCTCCCGACGACCTTGTTTCCTCCATTCTTTCCAAGGTAAAGGGAACAGA[C/T]AGAGGGGTTTTGCTTCCAAAGGAAGGGCATAAAGACGTTGCTAATGTGGC
RF_ctg_39071_220	yes	yes	U	TAAACCACATCCATGGCAGTAACCGTCTTCCTCCTAGCATGCTCAGTATA[A/G]GTAACAGCATCTCTGATAACGTTCTCAAGGAAAATTTTCAGAACACCCCT
RF_ctg_39080_78	no	nd	nd	CAAGATGCCTCACCGAAATATGCCAATCCAGTTCTCCTTTCAGCTGATGT[T/C]AAGAGAAAGGCTGAAGCATTAGACAGGTTCTGCAGGCCTGTGATGACCAA
RF_ctg_39101_1422	no	nd	nd	CCCAGAGATTCTGAACGTGCAAAGACCATTCCTAAAAATCCTGCGGTAAC[G/C]CCTTCAAGTTTTCCACAAACTCAGGCCGACATTGTTGAAAATCCTGCCTT
RF_ctg_39122_783	no	nd	nd	CTTCTTCATCTTCGAGCTGCTTTCCATGAACACATTGGAGATGTTCATGG[T/C]GCTCTTCGTGACTGTCGAGCGGCTCTTTCTATGGACCCCACTCACCAAGA
RF_ctg_39134_366	no	nd	nd	CAGCAACAACTGATGCAGATGTCTAGGCAATCGCCTCAGACTGCAATGCA[G/A]TTGAATATGTTGCAGCAGCAACAGAGAATTATGCAGCAACAGCAGCTCTT
RF_ctg_39155_445	no	nd	nd	CGAACAGGAAATTTCTTTTAGTTTTGGATGATGTTTGGGAAGATGACACG[G/A]CAAGATTGGATATAGTGCTGAGTCCTTTGAATCAAGTCGGGGTGAAAGGA
RF_ctg_39158_266	yes	yes	CR	TTGGAGAGGATGGGTGCATCTAATGTTCCTGTTGTTGTTTCCGAGAGTGG[C/T]TGGCCATCTGCTGGTGGTGATCCCGCTGTTACTAATAAGGGCAATGCTCA
RF_ctg_39164_210	no	nd	nd	GGCTTCTGCCAGGTCACCATTCCACTCGGTATGCATAACAGTCTTCCAGT[G/A]TCAGTTTCTCTGATGGCAAGACATGGGGCAGATGCATTTCTTCTTAATGT
RF_ctg_39173_460	no	nd	nd	TTACAGGTTGTAGATTTTTAGCTTTGGGTTGCTGCTAGAGCTATGAAGAC[T/C]TTTTACATCATTTGAAGTGGTCTTCGTCTTGTTGTAGTAGTCTGTGTGTC
RF_ctg_39192_938	no	nd	nd	GGAAAAGAATCAGGTGTCCTTGCTGGCCATTTGGAAGGGATTACATTTAT[T/C]GATAGCCGTGGAGATGGTCGATACTTTATATCCAATGGTAAAGATCAAAC
RF_ctg_39194_316	yes	no	nd	ATTGATGGGACGAAGCGACTCTGTCATATTCGTGGAAAAATGCATAAAAA[A/G]GTGTGGATTGCTGCTGGAGATATAGTACTGGTGGGACTTAGAGATTACCA
RF_ctg_39214_510	yes	no	nd	AAGCCTCCCCCAGATCTGCCATCATTACTTCTTCATGGACGCATTGTTTA[C/T]ATTGGCATGCCATTGGTTCCAGCTGTCACAGAGCTTGTAATTGCTGAGTT
RF_ctg_39215_234	yes	yes	CF	AGTTGACAAGCAAGAAATCGATCCGGCTAAAACAGCATTCGTGTCTTCAG[C/T]TAGCGCTTTTGAAAAATGGGTAGAGTTAACTGGCTTGATCAGTCAGCTTA
RF_ctg_39226_403	yes	yes	CR	CATGTTGAGGCTGCCGAGTTCGACCGGTTGCCTAGGCTGCTGACTGCTGC[G/A]CTTAAGGCTAAGAAGAGTGAGATGGCAAAGAAGACTCGTTTGACCATATG
RF_ctg_39269_742	no	nd	nd	AGCAAATTAGCAACGTTGAAGAGTGAAAAAGACATGAATTGCCAGGGAAC[C/T]GATGCGCAAATGCTCTTTCAGGTCAGCAAGGACAGAATGAAGGAAAATAA
RF_ctg_39277_492	yes	yes	CR	TCAGTTTGGACCAGGTCCCATTCAACAGCATGGTTTTGGAAGAAATATGA[T/A]CTGGTCTCTTACTGATTCTGAGGACAAAGAAGGTGATGTGGCTATAACTT
RF_ctg_39278_650	yes	yes	CF	AACTACAACATGAATGCCAGAGTACTTAACTTCAGCATGGGAAAGCCCCG[T/C]GTCAAATTCAATAGCAACCAAATCCAAAATGACGAGTAGATGCACTTTTT
RF_ctg_39319_327	yes	yes	CF	TCGCGAATGCAGGGGAGATGGTGTACTTCTTCTTCGACCATTTTTTGTGG[T/C]TGGCCAGACTCGGCGTAATAGACGAGAAGCTTGGAAGGAGAATGAGCTTT
RF_ctg_39358_1694	yes	no	nd	GAGAAAAGGATTGCACCCGAATTATATCCTTATGGAAGTAGAGGACCAGT[T/A]GGAGAGCATTATCTCGCAGCAAAATATAATGTAAGATGGGGTGATTCAAG
RF_ctg_39371_425	yes	yes	CF	CATATCTATGGCTGCGCCCGTTTGCACTGCTTGATCTGCTAGATGGGTTT[T/G]GGTTTGAAAAGCTGCTAGTGGATCCATTTGCAGCAGAGTCGAAGGCAGAT
RF_ctg_39380_408	no	nd	nd	GATTTAGTTCATATTTCCACTGGAGATTTGCTCAGAGCAGAAGTGGCATC[A/T]GGTACAGACATCGGAAAGAAAGCCAAAGAATACATGAATAGTGGTCAGCT
RF_ctg_39405_423	no	nd	nd	GCAGGTGGGGGAGGCCGAGGTGGCGGAGGGGAAGATACCGGCGCGCGGGA[G/C]GTCGGACGTGAACGCGAGGCTGGTGGTGGACGGAAGCAGCGTTACGGGGG
RF_ctg_39458_394	no	nd	nd	TTTGAGAGTGGGTCAATGCCGTATGCTTATATTCATTATCCATTTGAGAA[T/C]GTTGAATTGTTTGAAAAGAATTTTCCTGGAGATTTTGTTGCCGAGGGCCT
RF_ctg_39491_426	no	nd	nd	AGGCTTCTGAGGTGCTGGGGCGGTGGGACCGGGTGGATAGTGGAGGACGC[C/A]AAAGACAAGATCGTGAAGCTTTTAGAAGAGTACGAGAGTGGGGGCGATTT
RF_ctg_39527_142	no	nd	nd	GCTCACTCCAATCAACAGTTCTGTAGATACCTGTTCTACCTGGGAAAGAT[C/T]AGAACCATTCAGTTAGAGTACACAGATGCCAAAGAGAGCCTGCTACAAGC
RF_ctg_39534_812	no	nd	nd	ATTCTACGCAATAGGCCCCATATTTCCAGAAGGTTTTACCAAAAGCAAAG[C/T]GTCAACCAGCTTATGGACCGAGTCAGACTGCACCCAATGGCTGGACTCAA
RF_ctg_39587_539	no	nd	nd	TATCCTCACATGCAAATGCCTCCTCAGGGTATGAATTTATATACATATGG[G/A]TCTAACATGGTGCAGCTTAACCAGACACCAGTGGTAGCTGGAAGCAATAG
RF_ctg_39624_638	no	nd	nd	TTGCTGTCTCTGGATTTTATTATCTTACACTCTGTATTGAGAAGCAACCA[G/A]CCACAAATTCTTGACGCAGTTCAATGATTTGTTCAGTGCTCAAAACGTGA
RF_ctg_39667_883	no	nd	nd	TAAAAATATACGGTGCACGTGTTCGTGTTGATTCAATGGATAAGGTAGCA[C/G]AAATAGAGGGAGCCGAAAAAGAGAAAATGAAAGAAAAAGTGCAAAAAATA
RF_ctg_39679_341	yes	yes	CR	ACCGACCCAGACGGTACGGTTTACATAACCTGCAATGACGCAGGCACCGA[G/A]TTCACTCATGCAGTTGCGCCCTCGCTTACACTTGACTTGCTACTTCCTTC
RF_ctg_39698_214	no	nd	nd	TCCAAACCCATCAAATCACCAAGCAAGTCCGGCACTGGAGCAGCTGCAAC[G/A]GGTGATGCTACTGGCTGCTTAGGGGAAGTATGTGAAACAGTACTTGTACT
RF_ctg_39701_620	no	nd	nd	ATGCAGAGCAAGATAAATGAAACAAAGGAGGATGTGATGAAGAAGAAAGC[T/C]AGTGAGATAGACAAAAGCAAGATTGAGAAGAACAGAGGCGATAAAGGTGG
RF_ctg_39705_393	no	nd	nd	GTGCTGGCAAAGATCGCACCGTCTATGCTATCGTCAGATTTCGCCAATCT[C/T]GCATCTGAAGCTGATCGTATGCTTCGTTGCGGTGCCGATTGGCTTCACAT
RF_ctg_39706_947	no	nd	nd	AAAGGAGAAATCAATGAAGACAACGTCCTTTACATTGTGGAAAACATTAA[T/C]GTTGCAGCTATCGAGACAACACTATGGTCAATAGAATGGGGCATAGCGGA
RF_ctg_39707_1168	no	nd	nd	GGTTGTGTTGCACCCTCTTAAGGTTGTGATAACAAATTTTGATTCTGGTT[T/C]GACAATTAATCTTGATGCTAAGTTGTGGCCTGATGCTCCAGCAGAAGATG
RF_ctg_39709_802	no	nd	nd	GCTGCAACGAAACTTGGTGTATCCATAGACAACAGTTTGGTAGTTGAAGA[C/T]AGTATTATCGGTTTGCAGGCAGCAACTGGAGCAGGAATGCGATGCATTAT
RF_ctg_39711_519	no	nd	nd	CGGGTACTTGGATATGCTCTGTTTAAGGATGGAAAGAATACTAGACTCTC[A/G]TATCCCTTGGAAAAGTTCCATAAAGATGTTGCTGGGAGGAGCTTCCATAA
RF_ctg_39716_1514	no	nd	nd	GAGAAGGAACTCATGAAAGCATGCACAGACAATGAACTGGTCGCTGCCAT[T/C]GTTGGTAATGCAAAGATTACTGCACCTGGCTTGACACAGCTAAAGCAGAA
RF_ctg_39721_1041	no	nd	nd	AGGTGTGTCTCTCCAAATGTCCATTTATTTTATCTAGTAGCTTCTTAAAC[C/G]GATTATTGATATATCCCCAGCCTTGTAGGTACTACAAATGTCCAAACTTA
RF_ctg_39724_1346	yes	no	nd	GATGACATGGAATGTTACAAGGAGGAAATTTTCGGCCCAGTTCTTCTCTG[C/T]ATGCAGGCTGAAAGTCTAGATGAAGCTATCAAGATTGTCAACAAAAACAA
RF_ctg_39725_1425	no	nd	nd	TTTTCTCCTACAAAGAAAGTAAGTATGAATTGGGGATCGCCTAATGGAAA[G/A]TTGGATTGGGGAATGGAAGGAGAGGAGTTGAACAAGTTTAAAAAGTCGGC
RF_ctg_39731_1313	yes	yes	CF	ATACATATGAAGGAACATATGAGATAAATAGCTTGGTGACGGCAAGAGAG[A/G]TTACTGGAATTGCAAGCTTCAAACCTGCCTTTTTGAGTAAAGCAAGCAGA
RF_ctg_39732_1433	no	nd	nd	AGCCATGATGCAGATGCAGATGTTTCTATGGCTGCCATTGTCTCATTAGG[T/G]TTGATAGGCTCAGGCACAAACAATGCTCGAATTGCAGGCATGTTGAGAAA
RF_ctg_39733_773	yes	yes	CF	TTAAAGCCTGGCATAGAAGATGTACTGGTTGCAGATCTCAACTTTATTTA[T/C]GTTGTTGCACGATTATTGGAGTTTTTAAACCCTGAGCTGCGAAGAACATC
RF_ctg_39736_1073	no	nd	nd	AATCTAAAGCAACAAAGTTGAATTTCAATATTGATCCTCTTTCATGAAAA[T/A]GCCATATGCAAGAAGCATGTTAGAGAGCAAGAGAAAGACTATTATGTTTG
RF_ctg_39742_1143	no	nd	nd	CCATACCCAAGTCGTTCATTTGAAATGGCTCATTGCTCACGTTGTAGAAT[C/T]GATTGGCTTCAAAGAGATGGGCTATTACTGATGGAATTGGACAGAGTTCT
RF_ctg_39744_1588	no	nd	nd	TTACGTGCAGCACACGGATGGCTGTGCAATAAAGTGGGTAATTTCGTACC[A/G]ATGTCATCACTGTATGAAGGAAGATTGGAGAAAACTTCGTTGAACCCTAA
RF_ctg_39749_1566	no	nd	nd	CAGGTACCCTCAAGGTGGAAACCCTGGTGGGTACAACAACCCGAATCACC[C/T]GAACCGTGGGCAAGGAAGCGGGTATGGTAGTGGGCCCTACCCACCTCAAG
RF_ctg_39752_1143	yes	yes	CF	GTGGAGGAAGCACTTGCACATCCATATCTAGAGAGGCTGCATGACACTGC[C/T]GATGAACCGATTTGCATGGAACCTTTCTCGTTCGAGTTCGAGCAACGTGC
RF_ctg_39756_1484	no	nd	nd	TCACCTGTACGCGTGTATACATACAAGATCTTAGAAGCTGATCTACTTCA[G/A]GTAGCACAAGTGATGGGACTTGAGGATGATATAGATGTGATTGATGACAT
RF_ctg_39757_532	no	nd	nd	GTCCCCATAAAAGACAACAACAGTAAAGGGGCTCTAACTTTCTTGAACCC[T/A]TTGACATCCGGCCTATGGTTTGCAAGTGGAGGCTTCTTCATCTTCACAGG
RF_ctg_39758_1452	no	nd	nd	TTCACTTGGTCATTTGTAGATGTGTTTGAGGTAGCTGTATTTGGTGCAGG[C/T]GGATATGAAACAAATTTCGGATTGTACCATGTTGATTTCGAAGATGAAGG
RF_ctg_39761_1350	no	nd	nd	GGATTGATGGCATTAGGATATAGCATCGCAACTATTCTTAAAAGAAGCAG[C/T]CATGCTTTTTCTGATGAAAGGGTGACAATAAAAATTGATTGGCTGGAACA
RF_ctg_39766_204	no	nd	nd	AATGCCAAACCAATCACCAAAACAGAAACATGTGAAAGCTTTTTCAATTT[C/T]TTCAAACCACCGGAAGTACCCGAGGAAGATGAAGATATCGATGAAAATTT
RF_ctg_39769_409	no	nd	nd	GACATGGAAAGTGCTGCTTATATATATGTTGTTGATGGTGCATTGAGCTC[T/C]GCTGCAGCAGAAACTAACCCGCAGGATGCCCCTGTACCTCCTTGCATATC
RF_ctg_39774_324	yes	yes	CF	GTGGGTGGATTTGGAGCTGTTGGCTATGTTTATAAAGATCAGATTAATGC[T/C]TTTCTTACGCAGTTTTCCAATTTTATCGAAGGTTATGGTCCTGCTGGATA
RF_ctg_39778_350	yes	yes	CR	CAACCCTCTTCGGTTTCTTCCTCCTTTCCGACGACAACCTCTTACAGGCC[G/A]TCTCTCATCAGACACAAAACCCTAACCCCAACCCCAATCTCTGCGTCCTC
RF_ctg_39785_822	yes	yes	CF	TTTTTCCCATCAGCTGTTAGGTTAACTATACAGTCATTCCGCGATAGAAT[A/G]GATGTACGAATCTCTTCGAGTGAGGTTGATATTTGATCCCAATCTTCATC
RF_ctg_39786_705	no	nd	nd	TCTGATAATGGGCAGGATTACTATTCAATTGGGACTTATGACCCTAAGGC[A/T]AACACATGGGTTCCTGATGTGGAGAGCCTTGATGTTGGTGTTGGGTTGAG
RF_ctg_39794_932	yes	no	nd	ACTGATGTCGTCATTGCCGACAAGTTCGCTCCTGATGCAAACAGCAAGGT[G/A]GTGCCAGCTTCGTCTATCCCAGATGGCTGGATGGGGCTTGACATTGGTCC
RF_ctg_39801_707	yes	yes	CF	AATCTGCATTTTGTTGAATCACCCGCTCTAGCTCCACCTGAGGTGCAGAT[C/T]GATCTGGAAGCTCAGAGAAGGCATGAGGAAGACCTTGCTGCAGCAGCTGC
RF_ctg_39805_1171	no	nd	nd	GCGCTTACCGTGGATACTTTAGTCTCAGAAAATGCACTAAAATTCAGCGA[T/C]CTTGGGATTGTGCCCCACAAATTGAAAGGATACCCTACAGAATATTTGAT
RF_ctg_39806_175	yes	yes	CR	CTCGGAAAAGGCACCTTCGCCAAAGTCTACTACGCACGCGACCTAACCAC[A/T]AACAACCCCGTCGCCATCAAAATCATAAACAAAGAACAAGCCAAACGCCA
RF_ctg_39816_340	no	nd	nd	AGCTCTTCATCCGCGGTCTTGGTTGGGATACAACTAATGAATCTCTCCGC[G/A]GTGTCTTCTCCCAGTACGGTGATTTGGATGAAGCAGTGGTCGTCTGCGAC
RF_ctg_39817_250	no	nd	nd	ACTCTACTTCTCCTTTCTCTCACTTCCTCCCTTCGCTTCGATCTCCAATC[T/C]GGATCCACCAAATGCATATCCGAAGACATCAAAATCAACGCCATGTCTGT
RF_ctg_39819_356	no	nd	nd	GCTGCTTCATACAGAGCCGATGAATGGGATGTTAACAAATGGGATTGGGC[G/A]GGCTCATTAAAAGTTGTAAGCAAGGGAGAAGAATGCATTATTAGACTTGA
RF_ctg_39820_1061	no	nd	nd	CATGCTGGGGAACCAAAATCTGTTTACACTGGGGGAGAATATAGGTGCCA[A/G]GCAGATTCAGATATGTCACACGTTGCTCTTGCTTTTGAAGTTCCTGGTGG
RF_ctg_39825_1097	yes	yes	CR	GTTGATGAGGCACTTCAGCATCCATATTTGGCAGCTTATCATGATATAAA[C/A]GATGAACCAGTATGCACTTCTCCATTTAGTTTTGATTTCGAACATCCTTC
RF_ctg_39827_566	yes	no	nd	GACACGGCATTGAGAAAGCAGCTAAAGGGAGGCAAAGACATCGATAATGC[C/T]TTAGTTGCAGTTGTTATCCGAAATTTAAAACTCATGAAAAATGGTTCCAA
RF_ctg_39829_1100	yes	yes	CF	GATACGATGATGGTAAATTTGATGTAGGCGTTGAATCACCATTTTTCATA[T/C]CATTAGGCGTGGCTGCAATACTAAATTTATGTTCCTTTGCAATTGGGATG
RF_ctg_39830_448	yes	no	nd	TATAGCGAGAAGGACGTGTTGGCTCGTGGGTATATAAAAAGGATAATGCA[A/G]AAAGCTGGGCTCTCTGTTCGGGAGGATGCTGTTGGTAACATATTTGGTCG
RF_ctg_39832_490	no	nd	nd	CCACCTAGAATTCCGCTTACTGCAGCTGATATGCAAGTAGAACTCGATAG[A/G]AGGAGGCCAGGTCAGAGCAGAATAACTACTCCGAGGAAAGAGACTGATAC
RF_ctg_39835_1202	no	nd	nd	TATTCCAGAATCAAGGAAGCTCTTCAAATCACAGAAGATGAGGTAGAACA[G/A]TGGGTTGTCAAAGCCATCATTACCAAAATTCTTGATTGTAAATTGAATCA
RF_ctg_39838_279	no	nd	nd	TCAGCTTCAGGCTATGGATACTTGCTTAATGAAAATGTACCAATAGAAAA[T/C]CCAGTACAGGCAAATTATCCATATATTGACAGAGGACATAATATTGCTGA
RF_ctg_39839_384	yes	yes	CR	TCTCTGCTTTGTCAAGGGATGTTGGTTTATGAAAAACTGCTTTGCCGAGT[A/T]TGCTGGAAGTGGAGGAAAAGTTATCCTGGTAATGGTTGAAGCCATTGATG
RF_ctg_39840_156	yes	no	nd	AACAAGATGGCTAGAGGATTGAAGAAGCATATGAAGAGGCTAAATGCCCC[T/G]AGGCATTGGATGCTTAACAAGCTTGGTGGTGCTTTCGCTCCCAAACCATC
RF_ctg_39842_473	no	nd	nd	ATGGGTGGTTTGGAAAATATTCAAACAGCTAAGAAGTATTATGCTTCCAC[C/T]GTTAATTTAACCGGTGGAAAGAGTACAAGAGCACTTTATGGCATATGCTT
RF_ctg_39847_815	yes	yes	CR	CAGATGAAGTTTCTGGGAACATTGAGGAAGTTTCCTTGCCGGAAACTACC[G/A]AGGAAGAAACCAAGGTCGATGTTGAGAATATTCTGGAACCTTCTGTAACT
RF_ctg_39851_524	yes	no	nd	GACACTGAAGCTATTATGGCTGAACTTGAAAGGATAAGAAAAGAGCGGGC[A/G]GAGGAGAAACTTAGGAAGGAACGCCAACAACAAGAGGAAGATCTAAAGGT
RF_ctg_39856_455	no	nd	nd	ACCACTCTCCATAAGAGCTGTTTGGTACATTAGTTGGGCTGTCTGCTTAA[T/C]ACTTTCATCCTCAGGGTTTGTTGCTACTCTGTCACGGAGTTCTTTAATAA
RF_ctg_39865_165	yes	yes	CF	GCTCAGAGAAGTTGTGAGGCTGTTTTGCCTTCGCAGTCTCCACTCTCTCG[C/T]GAGGATGCTGGAAAGCTGTTGAAAAAGGTTCTTGGTTGGAGACTAGTTG
RF_ctg_39867_582	no	nd	nd	GAGGACATCGCAGCAAAGATATTCTCATTATCAGAACAGGGTCCAAAAGC[C/T]GTCTCTATTCTTTCAGCAAGTGGTGCGATATCTTCAGTAACTCTACGCTC
RF_ctg_39874_204	yes	yes	CF	GTTCAGGAGCAAATATGTAAATTTGCAAAGAAGGGTCTAACACCATCTCA[A/G]ATTGGTGTTATTCTCCGTGATTCTTCTGGTATTCCTCAGGTTAAGAGTGT
RF_ctg_39875_620	yes	yes	CF	TCGAATCTTTTTACCATGAACAATCAATCCCCAATCGGTTTAACTCAACT[G/A]AGCCCTATTCAGATCCAACAAATTCAAGCTCAAATCCAGTTAAACCAGCA
RF_ctg_39876_321	yes	no	nd	GTTCCTCATCTAACTTCTCTTAACGATTCGTGGAATGTGAAGGTTGGCAG[A/G]GCTTAAGCTAGTTACCAGCTTATCAGTGGTAAATGCGCTTGTGCATCAAA
RF_ctg_39884_596	no	nd	nd	GAAATTACAGACTCGAGACTGCAGAGGGTGCAGAAGAGGTTGGCGATTCT[G/A]AACAAGCGGACCAAAGGGGGTTGTTCATGCATGTGTATGCTCTTTTCGGT
RF_ctg_39886_697	no	nd	nd	TGGTGGTCGACTGGTGATTCCGGTTGGTACCGACTTCCAAGAATTAAAGG[C/T]GGTCGATAAAAAGGAAGATGGCTCTATCTCTGTACGCAATGAGTTAGCTG
RF_ctg_39889_100	yes	yes	CR	CTATTATAATTGGATTCAACGTGAAAGCTTCTGGTTCGGTTAAGAGCTAC[T/G]CAGACAAGAAGAACGTCGAGATTCGATTGTTCAGAGTCATTTACGAGTTG
RF_ctg_39894_103	no	nd	nd	CCCGACGGCGTGTACAAGGCGCCCTATGCTGTTATTTATCGTGAGATGGC[A/G]ATTCTTGGGGTGGAGGGGTTTGATGCCTTGCCTGAGCACTGCTTGCAGAT
RF_ctg_39896_1027	no	nd	nd	AGTATCAGAGAGTATTTAAAGAGGAGATGAGGCCAGCTCTTAAGGACATT[G/A]TTTGGGCGTGGCAAGGTGAGAATCATTATCTGCAAGAGGAGAAGAGTGAT
RF_ctg_39904_729	no	nd	nd	GTCATAGACCGAAATCCTGAGCTTGGACACATGCTAAATGATCCCAACAC[T/G]CTAAGGCAGACTCTAGAAGCTGCAAGGAATCCAGAAATAATGAGGGAGAT
RF_ctg_39909_246	yes	no	nd	GCTAAGCTTATCGGTCGGGACTTTAGTCGAGTCCTTACTACTATGAGAGG[G/T]ACGATGGGATACCTAGCGCCAGAATGGATATCCGGGCTACCAATAACACC
RF_ctg_39910_1199	yes	yes	CR	CCGATATTTGAGATTGGTCCAGTCGAACCACGGTTTTCAGAATGGTTAGT[A/G]TTTGAGGGTATAAGTGTTGATGAGGGTGGTAGACAACATTATCTTGATGC
RF_ctg_39913_205	no	nd	nd	AAGTGCTGCCCTAAGGACAAGGCTATCAAGAGATTTCTTGTGAGGAACAT[T/C]GTTGAGCAAGCTGCTGTGAGAGACATTCAAGAAGCTTGTGTCTATGATGA
RF_ctg_39920_159	no	nd	nd	GAGGAATTTGCACCGGTTAAGAATGCGAATGGAGCAAGTTATGATACTCC[G/A]GACAGTGCTAGGCTAATGCTTCTCCGCCTTCATAGTCGATGGGTGGTTGC
RF_ctg_39922_167	yes	yes	CF	TGAATCCTTTGTTTGAGAAGAGGCCAAAGCAATTTGGAATTGGTGGGGCC[T/A]TACCACCAAAGAGGGATCTCCACAGATTTGTAAAATGGCCGAGGGTGGTT
RF_ctg_39924_108	yes	no	nd	GAAGAGCTAGCTTATAAGAACACTGTTGAATGCATCACCGGAATTATATC[G/C]AAGACAATCTCTACCAAGGGCATGCTCTCGGTCTATAATGCATTGTCCGA
RF_ctg_39925_460	yes	yes	CR	GATGCTGGTGGGTTTGAATCTCTGGTTGGTGGGAAGACCACAGAGATGCA[A/T]CGAATTGATGTTAACGAGAGAATTGTTGGGCTTGAGCGTCTAAATCCAAC
RF_ctg_39926_452	yes	yes	CF	TTGGATCGAGAGCAAAATATGATGGGCATTTTTAATATTGATGAAGCAAT[T/A]CAAATAGCTGAAGACGGCGAGCTGCTAATGGCAATATTATCTCCAGATGC
RF_ctg_39927_1026	yes	yes	U	GACGAAGATAATCCTTATGATCGTCTAGTGATAGAGGCATCACTAAGTAC[C/T]GATGATCCTCAATACCAAGAAAAGAGAATGGTTGCTCAAAAAAATGGGAA
RF_ctg_39931_546	no	nd	nd	GTGGAGGATGTGGGTGACCAAGGATCTGTAGATCAAACATCAATTGATCT[T/G]GAGCTGGACTCCTTTGATAAGGCACTCGAGAGTGTTGAAGAAGCTCTTGT
RF_ctg_39932_267	no	nd	nd	GATCGAAACGGATTCGTGGATTTGGAGGAGTTTGAGCGGGTTTTGAGGCC[C/T]GAAAGCGGAAACGAGTTGATGAAGGAGATGTTTAGGGTGATGGATACGGA
RF_ctg_39933_506	no	nd	nd	CTCCTCCTACGATCTACGCTCCCCTATTCCACACCGTCTCATCTTCTCAT[C/T]GCCGATTTCAGTTTCTTCAGATTCCGCCGTTGCTACTGTTGATGTTTCTG
RF_ctg_39935_351	no	nd	nd	CGATGGCCTGCAAAGTCTGCCCGCTTTATTCTTGACCTACTCAAAAATGC[T/C]GAGAGCAATGCTGATGTTAAAGGATTGGATGTTGATGCTCTATATATTTC
RF_ctg_39940_712	no	nd	nd	AATAAAGGTTTTGAGTTGTTTATCACAACCGCTCCAATTCCTGATCTAAG[T/C]GAGAAGCTTGTTGTGTTTGGTAGAGTCATCAGGGGAGAGGATGTTGTTCA
RF_ctg_39943_161	yes	yes	CF	CTGTCCGGCTCTTATTACACAGTTCTCGGCGTTCGTCGTGACGCTTCTTT[C/T]GCCGACATTCGCAGCGCCTACCGCAAACTCGCGATGAAATGGCATCCTGA
RF_ctg_39944_646	no	nd	nd	TAGGATCTGTGGAGCTGCAAAAGGCTGTAGAAAAGGAGTTTGAAATGGCT[T/C]TACAAGATCGTGTAATGGAAGACACCAAGGATAAAAAGAATGCCGTTGAG
RF_ctg_39950_597	no	nd	nd	AAAAGAATAAGGGGTCGACCTAAGAGATTCATGGACATGGCTGTGAAAAG[C/T]AGTTCAGGTAAACCAAAAAGAAAGCCTGGCAGGCCTATGAAAACCTTAGC
RF_ctg_39953_96	no	nd	nd	TTCGTGATGTCTCGTCTCCCTTCCTTGAAATCCCAAACACAAAATCATGA[T/G]GAATACGACATTGAACAGCCCCGGATCAGTCCTCGAGCCCCTAACCCATT
RF_ctg_39959_192	no	nd	nd	AATGTGCTTTCACTAGACATAACCCATGCTAACTACTGCTTATCCGACGT[T/C]CAACAAATTCTTGGAAGTCAAGGAGCTAGTTATGATCTTGTAGAAATTTG
RF_ctg_39962_934	yes	yes	CF	GCATGTGTATTTGCATTTATGGCGATTGGATGGCCATTGATAATATATAA[A/G]ACTGGAATTATTGGGTGGTTAAAATACTGGTTTATGCCCTGGATGGGATA
RF_ctg_39963_214	no	nd	nd	GTGGAGCACCGTCCGTTTACTGTGGAGGAAGACGAGATCATCGTCGATGC[A/G]CACAAACGATTTGGCAACAAGTGGGCAACCATCGCTAGGCTCCTTTCGGG
RF_ctg_39967_405	no	nd	nd	TTGGCATCAGTTATCCCAATTGGAATCCTTATGCTTCTTCCTGTTACTGC[C/T]GTTGGCCATGCAGCAATGCTAGCTGCCATTCAGAGATATGTGCCTGCTCT
RF_ctg_39970_624	yes	yes	CR	CTAAGAGACCGAAGAGTGCGCCTCTCCGTGCCCACAGCTATTCAGCTATA[C/T]GACCTCCAAGACAGGCTCGGCCTTAACCAACCTAGCAAAGTCATTGACTG
RF_ctg_39976_446	yes	yes	CR	TATTGAAACATGGTAGGATTAAGACTACAAGAGCTAGAGCAAGTGCTTTA[C/A]GAAAATATGTGGACAAAATGATTACATTGGCCAAAGATGGGTCACTACAT
RF_ctg_39981_552	yes	yes	CF	GTTGATAAGGGTTTAGTACCACTTCCAGGATCAAACAATGAATCATGGTG[C/T]CAAGGATTGGATGGATTAGCCTCAAGAACTGCTGAATATTACAAGCAAGG
RF_ctg_39987_983	no	nd	nd	AGCATATAAAGGACCATGGAAGCGTAAGAGGATCAAGAATCCAAATTATA[G/A]GGGAAAGTGGAGGATCCCATGGATTGACAATCCAGAGTTTGAAGATGATC
RF_ctg_39996_328	no	nd	nd	GTAGGAACTGGATTTACCTTAACTTCTTTTGAGAAATCGTGCCTTGTAGG[G/A]GCGAAAATCGAAGATTCAGTATCCATTGGGAGAAGAATAGAATTACGGGC
RF_ctg_39998_447	yes	yes	CF	CCTGGAGCAATAGGTGCACAGTTTGCCTTTTTGTTGCCAACAGGGACACC[A/G]TCGAACATCGTAGGATTTACAACAGGTCATATAGAGATTAAAGATATGAT
RF_ctg_40009_561	no	nd	nd	GTAAATAACAACCGAATGGCTTCATCAACTGGAACCAATTCAAGTCAGTC[A/C]ATCGAAGACGCGATGGATGAGAGAAAAAGGAAGAGAATGATATCAAACAG
RF_ctg_40010_775	no	nd	nd	GGTGATCTGATATTCTCATCTCACATGATATTCATTCTGGTATTTGTACG[T/G]ACATATCACAAATATGGTTCAAAGAGGTTTATTAAAAATCTTGGCTGGTT
RF_ctg_40015_489	yes	no	nd	GATGTTGCTGCTCATACTAAGGATGCTTTCCGCAAGCTCTTGGTGCCACT[A/T]GTGAGCTCACTACGCTACGATGGACCTGAAGTGAACGTATCACTTGCGAA
RF_ctg_40017_236	yes	yes	CF	TTCCATCGAGAAAGCACTGATGGGTGGTGGAGTGTATTTAGGGTTAGGTT[T/C]GAGGTCAACGGTAACGGTGATGTTGAGCTGGAGTCAGTCGACAGGATCAC
RF_ctg_40018_340	no	nd	nd	CCTTCTAAGCTCACATTGAATTTTGTTCTTCCTTATCAGTCTGAGATCTC[G/T]AACAAAGAGGTTGACCAGGTCATAATTCCTGCAACAACAGGACAAATGGG
RF_ctg_40023_769	yes	no	nd	CCCAACCGCTTAACAGCCGACGTGTTGGAACAACTTCGTATTAGCAAACA[G/A]ACCCTTGTTGAATTGGGTTCAAGAGCCGGTGCACTGAAACAGATGCTTCT
RF_ctg_40028_444	no	nd	nd	TTGCTTTAGATATTGGAGCAAAGTTTGTACCTATAAGAAAACCAAAGAAG[C/T]TACCTGGTGAAGTTGTTTCAGAAGAATATTCATTAGAATATGGCACAGAT
RF_ctg_40029_487	no	nd	nd	GAGAGTGATGAGAAACAAAGGGCTAAAGTAAAGGAACGACTTGACAAATG[T/C]GTGAAAGAGAACTTACTTAGTTTTTGTGATCTATTATGTATACCTGTGTC
RF_ctg_40034_155	yes	yes	U	ATGGTAAAAGTAAGCCTAGATGGAGCTCCATATTTAAGAAAGATGGATTT[A/G]AATAACTATGGAGGGTACAAGGAGCTAAGAGAAGCACTAGAGAGCATGTT
RF_ctg_40036_1161	no	nd	nd	GAGGCTAGGGTTTCGAGGTACCGAGAGAAGAGAAGGACAAGGCTGTTTTC[G/A]AAGAAAATCAGGTATGAAGTGAGGAAGCTTAACGCGGAGAAGAGGCCAAG
RF_ctg_40037_232	no	nd	nd	GCTCTTGTCAGCTGGCGCACACTGTCAAATCGCAAAGTCAGCACCACCAG[T/C]GGTGCTGCATCAGTTCCCGATGAAGTTTTCCATAAAGCTCGTGGCTTCCA
RF_ctg_40043_465	no	nd	nd	GGGTTGTTTAAGTATCATTTGCCCCCTATTTTGTTTATTCAGGTGTATAC[G/A]GTGGCTGCTGCTACTGCCCTGTTTATTAAGTTTGAGAAGGAGAGGATCAG
RF_ctg_40044_277	yes	no	nd	GAAGCTATCGAGGCTCAACAAACCATTGAGCCTCCTCCCGAAACCCTAGA[A/G]TCTGCATTTCAGGGCTCTGAGGTTTCTACTCTCTCTGTTGGAACTGATGC
RF_ctg_40045_353	yes	no	nd	CAACTTTACATTTTAACTATCGTTACTTTGAGACGGAGGCACCAAAAGAT[G/A]CTCCTGGAGCACCTAGGCAATGGTGGTTTGGAGGCGGAACTGATTTGACT
RF_ctg_40055_723	no	nd	nd	TATGCAAAGCTTATGAAGGGAAGCCTCCACAAACATGCAACAGCTTGCCT[T/C]TTTTAATGAGCATTGATCAGAAAGCAAATCGAGCACAACATGTCTCTCTT
RF_ctg_40074_156	yes	no	nd	GAAGAAGCAGAAATGGAAGCCGACGACGATATGGCCGCCGCTGACCAGGA[T/C]CCCCAATCGTCGAAAGAGAATTTGGAGGAGATGAAGAAGAGGCTGAAGGA
RF_ctg_40078_1480	yes	no	nd	AACCTTCCAAAGGATATCAGAAGAGATATAAAACGCCACCTTTGTCTTGC[A/G]CTGCTTATGAGGGTTCCAATGTTCGAACTAATGGACGACCAATTAATGGA
RF_ctg_40080_290	yes	yes	CF	GAGAAAAGGAGAAGGTTATGCCCTTGTGCATCAATGTCGGAGGCAGGGGA[A/G]TACTATGCACAGAAACCGCCAACTCCTTTGCTGGACACAGTCAACTACCC
RF_ctg_40083_670	no	nd	nd	GTCGAACTATATTGCACACACACTGCTGCGTGCATTTTCTACTACCTAGC[A/G]ACAACTTTACCTCCATCCCAAGAAGGCAATACATGGATTGGGAGCTTGCG
RF_ctg_40094_461	no	nd	nd	ATTACCATCTCGGAGATAAAACAACATCCATGGTTTTTACGGAACTTGCC[T/C]GAGGAAATCAAAGAGGGTGAAAGAACAAAATACAGAAATATAGCAGAGAA
RF_ctg_40100_490	no	nd	nd	GATTTGGAGTCCGATATTCTTGGTTGGCAGTATATTTCTGGTAGCTTACC[C/T]GATGGCCATGAGCTCAATCGTATCGATAGCCCCGAGGTTCAAGGTATGAA
RF_ctg_40106_257	no	nd	nd	ATACTGAGCGTGTTGATGAATATGGACTTGGTACCAGAGATAACTTGGCC[A/G]TGGCCGTTAGTGCTGTCATTAATATTCTTGGCATGCAACCCTGTGAGGGA
RF_ctg_40110_133	no	nd	nd	CATAAATGGTTCAAAGCAGTTGGTTGGGCACTTGGACTTACTAATTTCTT[G/A]CTACCAAGACCTTGGGATAATAGTAACAACGGAGATGAAAATATTAGGGC
RF_ctg_40115_173	no	nd	nd	ATGGCTCCGCCGCAGCCAAACACTGGATTATTTGTTGGTTTGAACAAAGG[G/A]CACATTGTTACTAAGAGAGAACTACCTCTTAGACCTTCAAGCAGAAAAGG
RF_ctg_40117_213	no	nd	nd	AGCGACTGGCATAACTTGCAAGGGATACTGCATGGGGTAGCAGGGTGGAA[T/C]GGGGAAGAAGGAGAGTTTGAAATGAAGGTGAAGAGGAGCATTGCTTTGGT
RF_ctg_40132_307	yes	yes	CF	ACACGTGAGCGTTCTCGCCACTTATTATCAAACGGATATTCTGACATTCC[C/T]GAGGAGTCAACATTTACCGATGTTGAACAGTTCCTGGAGCCACTTGAGCT
RF_ctg_40140_534	no	nd	nd	GATACCTGCACAGGTTTTGGTTCCGGTCAATATGAAAGCGAGGGGTATTG[T/C]GCTGCCGGAAGGAAGGGTTCACGGTGGTGGTTTACTGTCGTTGCTTGGAG
RF_ctg_40152_443	no	nd	nd	GAAGTAAATGTGGATGGCTTTGAAGAGGCTTTGGATAGATTTGCACAGTT[T/C]TTTATCAAGCCATTGATGACTCCAGATGCGACTACAAGGGAAATAAAAGC
RF_ctg_40163_213	yes	yes	CF	CCCCAGCTCTCTGCCTGTGCTATTTTGGGCTTTCTTGCTTCCAGCATTGC[A/T]GTTGCGCCCCCGACTAGGAGGGTTTTGAGTAGGGAGCGGCGCTGAAGTGG
RF_ctg_40165_463	yes	yes	CR	AGGATGAGTTGCGAGATGCTGTCTTGCTTGTATTTGCAAACAAACAGGAT[C/T]TGCCTAATGCAATGAATGCTGCTGAAATCACTGATAAGCTTGGCCTTCAC
RF_ctg_40166_297	yes	no	nd	TATCCAACAGAGGCAATTTACAGTGATGCACGCTTGTTTATCTTCAATAA[C/T]GCGACTGGTGCTTCCATTACTGCATCGAGTTTGAATTTGTGGCATATGAA
RF_ctg_40167_138	yes	no	nd	TTACAGTTCCTTGAAGACTATCCTAATAAGCCACCAACTGTCAGGTTCAT[C/T]TCAAGAATGTTCCACCCAAACATATATGCAGATGGAAGCATATGCTTGGA
RF_ctg_40168_854	yes	yes	CF	AATCTACAAGGATGTGAAGGTTCTTAAAGATGAGCTCGAGTTACCAGAGC[G/A]AATGGTTGATGCGTCAAAGATGGGTGAAGCTGGGGTTGAAGAGATCACAG
RF_ctg_40170_289	no	nd	nd	GTCAGAACTGGTGCTTACCGCCAGCTCTTCCACCCCGAGCAGCTCATCAG[T/C]GGCAAAGAGGATGCTGCAAACAACTTCGCTCGTGGCCACTATACCATTGG
RF_ctg_40177_269	no	nd	nd	GATGGAAAGGTGCCTGACATAATCGACAATGCATACGTGATTGTTGAATT[T/C]GATAATGGTTCGCGTGGAATGCTTGATCTGTGCATGTTTGCTGAAGGCAG
RF_ctg_40198_318	no	nd	nd	GAAATGATCTCAAGCTCTGGGCCATTTGCCAAGAATGCTATTGCTGCTGA[T/C]CTTATTCAGCGTAGACAGCGATCTGAATTACTATCAAGTATCAAAGACAC
RF_ctg_40205_125	no	nd	nd	GTGGCTGCTTTCTCTCTATCACCTAACCTTCCGGCCAAATTTCTCCCAAA[G/A]ATCCCCCAAACCTCGCTATCCCAAATCTATCCCTCACAGTACATCAAATT
RF_ctg_40206_357	no	nd	nd	TCGGGCGTTAAGGTCGTGGTGGCGGAGACTTATGCTCGTATCTTTTTTAG[G/A]AATTGTGTGGCTACAGGAGAGGTTTATCCGGTGGAGCTGGAGACGACTGG
RF_ctg_40210_271	yes	no	nd	TGGTGGTGCTGCTCCAGTAGCTGTTTCTGCTGCTGCAGCCGGTGGTGCTC[T/C]TGCTGAAGCTGCTGCGCCTGCTGTTGAAGAGAAAAAGGAGGAGGCCAAGG
RF_ctg_40212_511	yes	no	nd	ATTGTCATGTATGTGAATTCGCCTGGAGGGTCGGTCACAGCTGGTATGGC[A/C]ATATTTGACACCATGAGACACATAAGACCAGATGTTTCTACTGTTTGTGT
RF_ctg_40221_770	no	nd	nd	GCAACTGCTTTGGATGCTTTGCAAGGTTATAAATTTGACGAGCACGACCG[C/T]GATTCTGAAAGATTGAGGATCCAGTTCTCTCACTCTCCTGGACCAAAAAG
RF_ctg_40223_104	yes	yes	CF	TCATTACCGTCAAACGGAGAAATGCTCCATCTGCACATCCCTTCCTTTCA[G/A]TGGCACATATTCGCCCAAATATACCTCCAAATGATCCGCCAAACTCGACT
RF_ctg_40228_441	no	nd	nd	AGGTGTCCTCATCTGAAGCGACTAGTAATGCCGGCATGGAACCGAATAAC[G/A]AAGACCGGGATATGCCAAGCAATCCGAAGGTGGAAAGAGCTCGAATCCCT
RF_ctg_40230_682	yes	yes	CF	TACACTGGGAACAAGAATGCTACGACAAAAGGTATTGTGGACTGATTATG[G/A]ATGGCCAAAATGGGGCATTTCCTTGCGCAGTTGTGTGAAATAGTATCATT
RF_ctg_40234_336	yes	yes	CF	CAACATGCAGGTTATGGGACATTAGAAACCTATCCAAGTCTCTATCTGTG[C/T]TCAAAGGAAGAATGGGTGCCATTAGAGGCATCAAGTTCTCAGAAGACGGT
RF_ctg_40236_259	no	nd	nd	GGAATGGGCTCTGGCGGCCGGGCCTCCCGCAACCGTCCGATCCAAGGTGA[C/T]GATGAGGCCTACAACCTCACCCTCACCTTCAAAGAAGCCATCTTCGGCGT
RF_ctg_40248_378	yes	yes	CF	GATGATGAGGAAGAAGAAGAGGAGGATTCTGAAGAGGAGGAAGGGAAGAC[G/A]TGGGAAGAGCTCGAGCGTGAGGCTAGCAATGCTGATAAAGAGATGGGCGA
RF_ctg_40256_524	yes	yes	CF	CACATGTTTATAAACGCGTACAAGAACGTGCTTGCGGTTGCTGTTGATAC[T/G]GAGTACACCTTCCCTCAGGCTGAGAAGGTGAAGGAGTTCTTGAAGGACCC
RF_ctg_40257_123	no	nd	nd	GCATCTACACAGCAAAAAATTCCATCTCTAGCGGAGGACTGGTCTCTACC[T/A]GCAAAGGAACAGACACCAGCGCAGAGCGCTACTCATGCCGAAAAGGCAAC
RF_ctg_40258_153	no	nd	nd	ATGAATCCCGAATACGACTACCTTTTCAAGCTATTGCTCATTGGTGATTC[G/A]GGCGTTGGTAAATCATGTCTTCTCTTAAGATTTGCGGATGATTCTTATTT
RF_ctg_40271_375	yes	no	nd	TCATTGTATGACAAATACGGAGAAGCCGGCCTCAAGGGCTCTGGTTTTGG[T/C]ACAGGAGATTTCAGCAGCCCCTTCGACATTTTTGAATCCTTATTCGAAGG
RF_ctg_40273_426	yes	no	nd	TCCCCAAAAATCCTTATGAGAAATACCAAGTTAAATTTTGGGCTAATTAC[G/A]TTGAGAGCAAGGTATGGGCAACTGGAGTGAAGATATGGCAAGAGAAAGGA
RF_ctg_40277_182	yes	no	nd	GAGAATGTGGAGCAGCAGAAAGCTCAAGAAGATGCTAAAAGGCAAGCGGA[G/A]GAACAGAGACAACTTATACTTAGTCAGATTCTGTCTGCCCAAGCCAGAGA
RF_ctg_40285_80	yes	yes	CF	TGGCAAGTTCATTGAAGGAGAACATTTTCGTGAAACTCGATAGGATGGAG[C/A]GGGAAAACAATAAAACGGGCTTACCAAAAATAAAGTGGACAAGGCCCGAC
RF_ctg_40286_231	yes	yes	CR	GCTCCTGCTAATCCTACGGATTATAAACAGCACTGGATAAAAGACATGGT[G/T]TATGGCAAAGATGTAAAGGACGAAGAAGGCTTACCAAGTTTCGCTCTCAT
RF_ctg_40295_551	yes	yes	CR	AACTTGTATTATGTACACCAACACTGCTATAGCTAAGCTATGTGAAATCA[T/C]AGTTGCTATCATGTATATGAGCTTGCAGTTGAATGTTTTGATTTAATTCT
RF_ctg_40308_337	yes	no	nd	TATTCAAGTCAATACTATCAACCTATACATACAAACATAATCAAATGGAA[C/T]GATTAGAGAACGGCTGAGACAGGGAAGGTATACATGGAAAGAACAGAATG
RF_ctg_40331_270	no	nd	nd	AAATGGCTGCCATCTGAATGCCATGGACATGAAAAATTTGAGGAATTAGC[C/A]GGAAGATGGCATAAAGCTGGTGCAAGTCTCATTGGAGGATGTTGCAGAAC
RF_ctg_40336_78	no	nd	nd	GAATCAATCAGATCTATTCAGTTTAGGCAGGTTCTGACTCAGATCATCAC[T/A]CTTGGCATGATAGTGACCTCAGCATTGATAATATGGAAGGGATTGATGTG
RF_ctg_40338_581	yes	yes	CR	AAATCTCCATTAGCTGTGCTTGGAGCTGAACACGATCGCCTTTCTCCTCC[G/A]TCGCTTATTAAACAATTTGAAGACATTCTAGCAACAAAGTCGGAGGTTGC
RF_ctg_40345_206	yes	yes	CF	TCAATGTACAGAAGGAAAATGAAGTCGTCACAAAATTGTATCTCATCCAT[C/T]AAAGAGTTAGAAGTATCTGCTGTTGCTGCTTCTGACATTATTTTAGCTGC
RF_ctg_40364_370	yes	no	nd	TTCCCTCAGATGCCTCACTATCATCTTGTGGAAGCAACCAAAGCAGCTAA[A/G]CCTGTGTTAGGAAAATACTACAGAGAGCCCGAGAAATCTTTGCCATTGCC
RF_ctg_40369_220	yes	no	nd	AACAATTTTCCAACATCAATGACTTGTTGCCACCTCCATATAAGTTAACT[G/C]AAAATTCAGTTTGTCTATGCGCCTAACGGTGCGTATACAGTTATGCATGC
RF_ctg_40372_1404	no	nd	nd	AAATCTGGGTATACTTCCAGGTTTGGTATTGTTTATGTGGATTTCAAGAC[G/A]TTGAAAAGGTACCCGAAAATGTCGGCTTATTGGTTCCAGAAGATGTTGCA
RF_ctg_40373_359	no	nd	nd	GATCAGCCTGTTGTGGACTTTCAAAAGGTTGATGCTTCTGTCCATCAATT[T/C]AAAGGAAGCAGCTCAAGCATAGGTGCGCAGAAAATCAAGGTGGCATGTGA
RF_ctg_40377_429	yes	no	nd	ACTTGGTTAGCCATATAACGATGCAGCACAGAAATTTCTTTAAGATGCAA[A/C]GGAGGAGAAGATTTCGAAGAGGTTCATCCGGGGCCCACTCTACACTTTCC
RF_ctg_40385_704	no	nd	nd	CTGCTGATTCAGGTGACTCGCCTGGCTTGTGGTGGTTTTATTTTCGCACT[C/G]CGACTCAACCACGCCATGTCGGACGCACCGGGCCTGGTCCAGTTCATGGA
RF_ctg_40387_112	yes	yes	CF	AGAGAAAGTTTGTTGCCGATGGCGTATTTTTTGCCGAATTGAATGAGGTT[T/C]TAACTAGGGAGTTGGCGGAGGATGGATACTCTGGCGTTGAAGTTCGGGTT
RF_ctg_40391_261	no	nd	nd	ATAATTGTTGGTGCTGTAGCTGCTTGTTTTGTTATGTATTCTTATCTGAA[G/A]TCAAGGAAAATACTGTAGTTGATTTAATGGTGTATAGATTAAGAGAACGC
RF_ctg_40392_234	no	nd	nd	GAAATGGACGACGGCGAAGAGTTTGTCGATGCGGAGTTCCTCGAGGCTCC[G/C]TCGACGCCGACGACGTGGTACGATCCTCTCAATTTTCTTAGCAACGATGT
RF_ctg_40394_360	no	nd	nd	GTTATGGAGCGGAACAAGGAGAGAAGAAACTTAGAGCTGCCATAGCCTCG[A/G]CGTACTACAAAGATCTTGGAATAGAAGAACTTGATATTTTTGTTTCAGAT
RF_ctg_40396_443	no	nd	nd	ATTAGGGAGAACACGGAGGGTGAGTATTCTGGTTTGGAGCATGAGGTTGT[T/G]CCTGGGGTTGTTGAGAGCTTGAAGGTAATTACTAAGTTCTGTTCAGAGAG
RF_ctg_40398_338	yes	yes	CF	AAGAGGTCAAGATTAGCAAGGAACAGGAGGACAGTAAATCGTGCCTATGG[C/T]GGTGTTCTATCTGGTAGTGCTGTGAAAGAAAGAATTATTCGGGCATTTTT
RF_ctg_40403_326	yes	yes	CR	CAATTCAAGATCCCAGACTGGTTCTTGAACAGGCAGAAGGATTACAAAGA[C/T]GGCAGATACACTCAGGTTACTTCCAATGCTTTGGACATGAAGCTCAGGGA
RF_ctg_40404_551	yes	no	nd	GAACTGGATGGCATTCAAGTTGAGCTGCAGGCAACTGATCCAACAGAGAT[T/A]GGTCTTGATGTTATTCAAGGCCGTGCAAATTGAGTATGCATATTTACTCA
RF_ctg_40408_338	yes	yes	CF	TGATAGAAGATGCTGAAGAGAAGGGTCTAATTACACCTGGAGTTACAACC[T/C]TACTAGAACCAACTAGTGGCAATCTTGGGATTTCTTTGGCTTTCATCGGT
RF_ctg_40414_114	no	nd	nd	AAAAGGAGGAATAAGACTCACACTTTATGCGTTCGATGCGGTCGCCGTAG[T/C]TTCCATCTCCAGAAGAGTCGCTGCGCATCCTGCGGTTTTCCAGCTGCCCG
RF_ctg_40420_391	yes	yes	U	GGAGAAGGAGTGACTGGTAAAGGAATTCTTGCACAACTAAACCTGGAAAC[G/A]GGAATACCAATTTATGAAGCAGAACCACTTCTACTTTTCTTCATTCTTTT
RF_ctg_40421_175	yes	no	nd	GCGGTTACAAAGGAAGGATCGGAAATAAAGAAGTGGCCGGGGTGGCCTGG[T/A]GACAACGTGTTTCGACTTGTAGTTCCTGTGGATAAGGTTGGAAGCATTAT
RF_ctg_40444_86	yes	yes	CR	CTAAATCATCCAAAACTCATCTCCCCAATAAAAGCAACTTCTACTTCCAC[T/C]ACCACCACCACAAGTCCTCAATCTCCACCTCAAACTCTCGATCAAAAGTT
RF_ctg_40447_898	yes	yes	CR	ATGGAACCCGAGTTAGAGAATGCGATTGGAGCAAAATTTGAGGAAGATCT[T/C]GATACTATGCTTGCTAAATGTGACGTTGTTGTGGTCAACACGCCTTTGAC
RF_ctg_40449_183	yes	yes	CF	TTCCCGATAACGATTTCACCTTAGCTAAGGTATCATTTGGTGTTATTGGA[T/C]TAGGACTTGGTAGCGCACTTCTTTCATACGGTTTTGGTGCATATTTCACT
RF_ctg_40452_318	no	nd	nd	GCGAATATTCTTTTGGAGGCTGTTGTTGGGGCTGCAGGCGTGGCCAGGTC[T/C]TGGACTTCTTATTTTGCTACTTTGATCAATTTGGATCCCGATAGGTTGAG
RF_ctg_40453_356	yes	no	nd	CCTCCTCTAATCAGCAAGCTAGATCACGTCGATCTGCCTATGCTTCTGCT[G/A]GCGCTGAAGATGGAGGTAATGCTGCACCAGAAGACATGAACACCACCAGC
RF_ctg_40456_969	yes	yes	CF	TATGGTCTAATTGATCGGATTTTAAGACCAGCAAGAATAAAGGCAGATGC[G/A]CCTCGCAAGGAAGCATCAGGAACAGGACTTGGCTGAGTATTGTATTCTAA
RF_ctg_40457_461	yes	yes	CF	GGTCACTATGGTGGGTCCTACAAAGTAACCAAAGGTCTGGCTCCCAAATA[T/C]GGAGATCTTCGTGTCCTTGACACGCCAATTGCCGAAAACTCATTCACCGG
RF_ctg_40460_89	no	nd	nd	CCAGAACCTGATATGAGTGGAAGAGATAAGTCCCTAGAACCCGATAGACG[G/A]GAAAATGAATTGTCCCCAGAACCTGATAAGAGAGAAAGAGAGAGGTCCCC
RF_ctg_40464_140	yes	yes	CR	AAAGAATGCAAGAAACACACTTTACACAAAGTGACTCAGTATAAGAAGGG[C/A]AAAGATAGCCTTTCAGCTCAAGGAAAGAGGCGTTATGACCGAAAGCAGTC
RF_ctg_40476_902	yes	no	nd	GAGAGATATGCAGGAGAAATTGGGTGGAGGCATGCTGAGAGTCCAATAAC[T/A]GGACTAGATATAAGGGAAGCAAGGCCAAAAGTGACGTTAGTGGCGAGGAT
RF_ctg_40480_335	no	nd	nd	AATTCTAAAGCATTTGCCATAGAGGCTAAGAAAGGGTTTCAAGCAGTTCT[A/G]GACAAGAAGGATGGATATGTTTTCCTTTATCCATTTGGTTGGCAGGAAGT
RF_ctg_40491_224	yes	yes	CF	CAAAAGCGAAGACCTTAAAGTATATAATGCCAAAGCTCATGGTGTAAAAT[T/C]ACAAGTTATGTGTATGAAAATGAGATGGTAGTTTCTTTATACGCAGACAT
RF_ctg_40492_198	yes	no	nd	TACGAGGCCAAGGTTTGGGTTAAGCCATGGCTTAACTTTAAGGAACTTCA[A/G]GAGTTCAGACATGCAGGAGACTCTACTCCTAATGCTACTCCTTCAGACCT
RF_ctg_40494_522	no	nd	nd	GGGTCTTTTGGCCTTTGTATTGGATTGCTCAAGGAACTATGTTCTGGGCT[C/A]TGTTTGTTCTTGGGCATGATTGTGGGCACGGGAGCTTTTCCAATGATGTT
RF_ctg_40495_249	yes	yes	CR	AAGAGCAGCGTCTTTGTTCTTGTGGCTGCAGTTGCAGTTGCTTATGTTGC[A/G]AATCCGGATCTAGTTGCATCGCTGGATGTGCAGAAGTTTCAAACCATGAT
RF_ctg_40498_143	no	nd	nd	CTTTACTTCCCAAATCCAACTCGAGCAAGTTTTGGTCGTACGCCACCGGC[G/A]CAGTTTAAACGGACCCAATCCGCAATCCTTCGTGCTAAAACCATAGGCGA
RF_ctg_40501_302	yes	no	nd	TCCAAGCATTCAAAGAAACTCATTAACATTCTGGAAGAAGCTGGACAGAT[A/G]GTTACTCCCGAACTGGCTCTAATGGCCAGGTCATCCGGGAATGGTAAAGG
RF_ctg_40505_188	yes	yes	CR	GCAGGTACTTATAAGGCGAAGGTGACTTCGCAGACTCAGGATGGTGAAGT[C/T]AAGATTGTGGTGGATCCAATGGAACTGACTTTCAACGAGCAAGGTGAGAA
RF_ctg_40514_332	yes	yes	CF	GGTGCTGATCTCTTTTATATTGTTTTGTCAGTTGTGTTCATCAGTACGGT[T/A]ATGTTTACCACCACTTTTGTTGTTTGGAAGCTGGGCGCTATTCATTTCAA
RF_ctg_40520_449	yes	no	nd	ACAATATATGATCGAGGAACTCAAAAGGTTTCAAAAATTTGCATGGGAAT[T/C]ACCTCAACTGTTTGGGCTGCAGCCTTAGTCTGTCTGATCGTTGCTTGGCC
RF_ctg_40521_360	no	nd	nd	GCTGGCGAAATCTGCCCCTGTAAACGTGCCTACGTGGCAGAAGAAGGGTA[G/T]GTTGGAGCAGGCGATTGACGAAGGGTACGATGGTAATTTTGGGGGTGGG
RF_ctg_40524_206	no	nd	nd	CAGATAGAAGGGAAGACGATAAAAGCACAAATATGGGACACAGCAGGGCA[G/A]GAGCGCTACAGAGCAATAACAAGTGCATACTACAGAGGTGCAGTCGGCGC
RF_ctg_40526_224	no	nd	nd	TTGAATCGGCTGCCTTCAGCTTGTATTGGTGATATGGTGATGGCTACTGT[T/A]AAGAAAGGGAAGCCGGATTTGAGGAAGAAGGTAATGCCAGCTGTTATTGT
RF_ctg_40539_238	no	nd	nd	TTTGCTTTGACCTCGATTAAGGGTATTGGAAGGAGATTTGCTAACATAGT[A/T]TGCAAAAAAGCTGACATTGACATGAACAGACGGGCCGGGGAACTCTCAAA
RF_ctg_40542_695	no	nd	nd	TAAACGAAGAAATGAGGAATTTCAGAGCTTACCAAAAACTTCGTCTTGAA[A/C]GAACAAACAAACGCCACCATGGTGCTAGGCTTAAGAAAGCTGCTGAAGCT
RF_ctg_40559_368	yes	yes	CF	TAGATCTTCTGTAAATGTTGTTGGTGGATCTGTGAATGTTATCGCCATTT[A/G]GTGGTGAACGTTGAAACAGCAACTGATATTTGCCGTTTGGGTTTGTTGTG
RF_ctg_40565_180	yes	yes	CF	TAGAACGGTAGCAACATCTAATGCATAGGATTCAAACTTTCACAAATTTC[G/A]GGGTACTGCATCAGTTTTCTCGAGTGTTACTCTTGATCCATTCAAGGTAC
RF_ctg_40576_1042	yes	yes	CF	AAGGCTGTGATCAGGTTACTAGGAAGCTCAGAATGAATGGATGGTCTGCA[T/C]TATCTATTCATGGCGATAAAGAACAATCAGAAAGAGACCGGGTTCTGGCA
RF_ctg_40584_288	yes	yes	CF	CCACCAAAAACCAGAACCAGCTCTAACGCCGGAATAGCAAAACAAAGACT[A/C]AAAATGATCCTGTACTCAGACCGGTGCGAGGTCAGCGAGGTCGCCAAGCG
RF_ctg_40586_354	yes	no	nd	CCCATGAATGAATTGTTGCGCGATAGCTCGGGCCTCGCATTCGTGCTCGC[C/G]ATCATGCCACTTATTTTGATGTTCCCACTATACCATTATCAACAAAAGCA
RF_ctg_40598_780	yes	yes	CR	TTAGTTGCAGCTTCTTTTGCTGGTGCTTTGCAGAGCTTGCTTTCTTTTCG[A/G]AAATTTTCAGCTTGGATTAATCCTATGAGTGGGGCTCTTTTGCTTGGAGG
RF_ctg_40605_232	yes	yes	CR	TCTGAAAAGCCCTTCTTTGGCAAACTAGTCGAGTACATCATCTCTGGCCC[G/A]GTTGTTGCTATGGTTTGGGAAGGGAAGAACGTTGTTTTGACAGGTCGTAA
RF_ctg_40636_234	no	nd	nd	TCCTTGGGAAATTTAGCCCGGAAGCACTAAGCCTACAATTCACGAGAGGC[C/G]TAGTAGGGTGGTTCATCCAAGTGATGCTCCTGAAAGGGATGCTCTATTCC
RF_ctg_40643_60	no	nd	nd	ATTGATCCAGCAATGTTTGAGGGGGTCACACATGTGATTTGCTGCACGGG[A/G]ACTACAGCATTTCCTTCAAAACGATGGGGAGGAGACAATACACCTGAAAA
RF_ctg_40659_237	no	nd	nd	CTGGCTGCTCTTCTCTTCGCTTTAATATGTGCCCTAGGGCTCAATTCTAT[T/C]GTACGCTGCATACTGAGATGCAGCCGACATGTCATATTTGAAACGCCTGA
RF_ctg_40661_416	yes	yes	CR	TACAGTTGGACAAGACCCAATTTCAAAAATTTGCATACCTGCTAAAGCTG[G/C]AAATATTATGCTACCATGTAGACCACCAGATAATACTAATAACGACAAAA
RF_ctg_40662_173	yes	yes	CR	GTGGCTTATTTATGCGGAGATTGTGGGACAGAGAACGTGCTGAAACCAGG[C/T]GATGTGATCCAGTGTCGGGAGTGTGGTTATCGTATTTTGTACAAGAAGCG
RF_ctg_40670_307	yes	yes	CF	TATATTCTTGTGGCATAAGCGGGGCAAGATTTCTGCTGGTTCCCAAAAAT[G/A]TGTAAAGAATGAGGATACTGCAAATTCGATGCATCGAATGAATGATGAAG
RF_ctg_40691_267	no	nd	nd	GGGAAGGAAGCATTGCAGCAATGGGAAGACGATTGGGATGATGATGATGT[A/T]AACGATGATTTCTCTCTGCAGTTGAGGAAAGAACTGGAAAGCAACGCCCC
RF_ctg_40705_141	yes	yes	CF	ACGAAAATGAGGAGAAAGATGTGGTTCCAAAATATGAAGATAAAACTCAT[A/T]GTCTTGGGCATAATCATTGCCTTAATCCTCATCATTATCTTGTCCGTGTG
RF_ctg_40709_202	no	nd	nd	GCCCACCGCCACCGTCGAAGAACGGAAAGTTCAAGATGATTGAAGAGGAA[T/C]CCGACGCCGGCGTCGACGAACTCCTCGCCGCTTTGGGCTACAAAGTCCGC
RF_ctg_40716_243	no	nd	nd	GAAGGGTTAGAGAATCTCAAGGCTGAGCTTAAAGCCTCTATCGAAAAGGG[A/G]ATTAAGTTTGCTCAAGCAAACTAATTATGTTAATCTATTTGTTCAAAACC
RF_ctg_40722_128	yes	yes	CF	AGCCGATTTGAAAAGAAGGGATTTTATTTGAAAGCCATGAAGCTTATCAC[T/C]GTGGAGCGATCATTTGCTGAGAAGCATTATGAGGATCTGTCGACAAAGCC
RF_ctg_40725_196	yes	no	nd	CACCGGTGTTGGGGTTAGGAGGAGAGGGAGGAGTGGCAGTGGAGTTTGAG[G/A]ATGCTAGGGTTTTGCCATGGAGGGTGAATGAGTGGGCGAGGGATGAGGGA
RF_ctg_40731_198	yes	yes	CF	AAACCCTGCTTTTCCTATTCGGTTTCCTCAACCAATCTGAATTCCCGCTC[G/A]TTCAAAACCCTAGCTTTCTCATCGAACCTGTCACTGTCTTCCTTCCCTAA
RF_ctg_40742_362	no	nd	nd	CCGAGTCAGTCCAATCATCACCGTCTCCACAGCAACCATTGTCACAACTA[T/C]CGTCGTCAAAATCCGACGACCGCATTAAATGGGATTACAGGGGTCAGCGC
RF_ctg_40743_230	yes	yes	CF	GGATATCTCTGTGTTGGGTCAGAGGCCAACTGAGTAAACATGGTTATCTT[T/C]GCCTAGCTCAACATCCCCTTTTTATTGAAATTTTGCATATGATATCAAAA
RF_ctg_40769_408	no	nd	nd	TTCAGCCGCTACGTGAGATTCAACACAATGCAGGCGATTGTGTTGGACGT[T/A]CTGCTGATATTTCCAGATTTGATAGAGAGGGGGTTCAATGTGAAGAGTGG
RF_ctg_40770_316	yes	no	nd	ATTGTGCTCAAATTGCAGTGTCAGAGTTGCAAGCATTACTCACAGAAAGC[A/T]ATCAAGAGATGCAAGCATTTTGAGATTGGAGGAGACAAAAAGGGCAAGGG
RF_ctg_40792_388	yes	no	nd	TCGCCAGAACTTCATCGTCAAGTCACCGTCATCCAAGTAAGGAACGCCTT[A/G]AAGGGTTGTTTTATTTGGCTTCTTATATATTATATATATGTTTAAGCAGT
RF_ctg_40799_203	yes	yes	CF	TCCAGCAGGATATCCAGTTAAAGATGCACCCATGAATATCGAACAGAAAG[T/C]GGCTGTAAAGACAAAGAGTAGAGGAGAAGGATTCTGGGAAGGATGTTGCG
RF_ctg_40813_222	no	nd	nd	TCCACAATCAACCAAAACCCCCTGAAACTCTCCGAGTTCGCCATCCATCT[T/C]TCCTTCAACCGCGTAAAATCCGTAAAAGCAAAAGTATCCTCGTTCTTGAC
RF_ctg_40835_590	yes	no	nd	GTGAAGGTCATTGCAGAATGCGGTAACTGGAGAAAGTTTGTATGGAAGCC[G/A]TTGAGAGAAATAGCAGGTCTCCCAGCAGTTGCAGAATGAGATTGTTATTT
RF_ctg_40836_249	no	nd	nd	GAACAGGAGGATTTCTTGGTTTCCCCATAATGGATGACATCTTTCAGTCC[G/A]TCGGAGATAGTCAATTGACAACAACTAGCTCAAAACCATGCATCAAATGT
RF_ctg_40844_289	no	nd	nd	AAGCATGCGAGCTAGTAAGCGGTGTAGATCTCATAATTGGAGAAGGTGAT[G/A]ATAGCATTCGTGCTTACCTATTAAAAGCAGTTAAGAATAACAATGGTACT
RF_ctg_40848_425	no	nd	nd	CTCAAGCATGGTGAGATTGTTCTTCCTACCAAAAAGAAGGGTGCAAAAGG[G/C]AAGGGAAAGAAATAGACCAATATGGTAATTTCATGATTGTTTTGATTTGT
RF_ctg_40849_100	no	nd	nd	AACCATCACATACAATCGAAGAATATCCCCAGGCAACAGAAGTCATGTAC[C/T]GCACCAAGCACTCAAATCAGTGTTGGGCTCACAAGCAATCGATAATGAAT
RF_ctg_40858_472	yes	yes	CF	GAGGCCGAGAGGGAGGTGGAGCTCCGATAGCAGTTGGGTAGATTTTTCCT[T/G]GCAGAGTTTCGGGTCGGTGTAGACCTCCGCATTGGTGCGATGAGTTTCGA
RF_ctg_40864_86	yes	yes	CR	CATCTTCACTCTACCATAGCCATGCTCTCTCTCCTTACTCCACCCAAACC[C/A]ACTCCCTTCGCCTTCCACCCCATCAAATCCAGAACCATCAAAGCAACCCC
RF_ctg_40872_261	no	nd	nd	CTCAGCGACGACATCTACCTTGGCGCTGAAAACAACTTCAACCTCTTCAC[C/T]GTGCGCAGGAACAGTGAAGGCGCGACCGACGAGGAACGCGGCCGCCTCGA
RF_ctg_40887_312	yes	yes	CR	CATTTGTTTCTTTATAAACAACGCTGTTATCAGTTTTCATGTTATGTGAT[G/A]GTACGTGTTTTTCTTTCTTTGCTCTGAGTACCTCATTGATGTTTGCACAT
RF_ctg_40891_468	yes	yes	CF	TGGCTGCTCTTCTCCGTTACTCAGTTGGTCGTCAAGTTGCAACAAGCGAA[T/C]GAGAGGGTTGAGAAGTTGAAGAGGCAGGACTGATTTTGCTTTGATGCGTG
RF_ctg_40903_82	no	nd	nd	GTTGGTCTATTTGTATCTACATTTGGAATTTCTGAAGCGAAGGCAACAAG[A/G]ATTGAATACTATGCAACGGTTGGTGAGAAATTGTGTGATATGAATTTCGT
RF_ctg_40911_183	no	nd	nd	TGTTATATATGATAATGTTTTTGTAAAGATCTCATATGAGATGATGAGAC[T/C]GTGTGCTCCCAAAAACTGATGTACAATGGATATATAGAGTTGAAGGAATA
RF_ctg_40915_62	yes	no	nd	AACATACGGTGGTTTCTTCCAACCGTCAAAATACTTGGAAGAAAGGGCTA[A/G]CAATAACTTGCCACTGAGCACGACTAGTTTGTCATCATCACAAGCTTCAA
RF_ctg_40916_835	no	nd	nd	CTATCATTGTCTAGGTCTGAAACTAGAGTAAAAGCTAGAGAAAGAGCGAG[A/G]GAAAGAGTGAAGGATAAAGAAAAGGATAGCATGGATGATGACACTCAGGT
RF_ctg_40922_582	no	nd	nd	GCGAAAACAGATGGGAAGAGCCATCTAGGTTAAAGGGAGGAGATAATAAA[T/A]TAGTCAGTGGAATCAAAATACCAATCGGTGTCATGTGCCTCACATGTCGT
RF_ctg_40958_100	yes	yes	U	GAAGTGCTCCTTAGCGTTTGCAATGCTTGCTTGCTCCTACATTTACATGG[G/C]CGAGTGCCGTGTGTCTAGAAAGGATCTTTCTCTTGGGTTGGGCCATGGTG
RF_ctg_40963_171	yes	no	nd	AATGCCTTAGCTTGGGCTCTTGGTCATTTAGATTTCCTCAATAACAATAA[C/T]AGCCTTACCCTTGTTCATGTTCAGCAACTTTTTCAACACTTCATATTTCC
RF_ctg_41019_767	no	nd	nd	GTTGTCATGAAGCATCCTTTGCGTGCTCGCTTGATACCAAGGACTGGAAG[G/T]TGGAAACAAGAATAACAACAATACTACCACTGGTATGCTATGACTTTATA
RF_ctg_41027_526	yes	yes	CF	CTAAGTCTTACCATATACATTTTGGCATGAAGGGCCTCTTTATCAACAAA[C/T]CCACTTCCTTTTGAGGCTTGGACTGAGTGGGATATTATCTTTGTTTGCTT
RF_ctg_41030_473	no	nd	nd	CGATTTCTGGAGCTGTTTTTTCGATTGAAGTTGTTGAATCATCGCTTGAT[T/C]TGTGGCATTCGAATGATTCTGGAATTTGGAGTATTCTTTATGTGATTGAT
RF_ctg_41036_951	yes	yes	CF	GGGGCACCAACCTTCAATGTTTCAATTGCGCCATTTTCCCTTTCAATCAT[C/T]GGAGATGATGACATTGATGGTCCTCTTTAAGGAAGAAAAAAGGACAACTG
RF_ctg_41041_297	no	nd	nd	GTTTTTCAGACAAATTATGGTGACATCGAATTTGGCTTTTACCCTGATGT[G/T]GCTCCTAAAACTGTAGAGCACATTTTCAAACTAGTCCGACTAGGGTGCTA
RF_ctg_41056_2087	no	nd	nd	TTAAGGGAACTTATGCCTGGCCTAACTGCTAAAGTTTTTCGTACATACAA[C/T]GCATCTATTACTTTGGATAACATGTTGTATAGTGAAACCAAGGATGGAAC
RF_ctg_41059_288	no	nd	nd	TTGAAAACCCTGCACGCTCGTATTTTCTTGGCTGAGATCGGTAGACATGT[A/G]ATAGGTGACAGAGAATGGGAAGTCTATAGAATTCTCCTGGGCGATGATTA
RF_ctg_41082_601	no	nd	nd	TTAATTTTGATTGTGAGGCTGAGGAGCAGAAGGTGGAGATAGAAGAGAGA[A/G]ATATGTCGATGGGTATAGGTTTAAAGATTGACTATGAGTCGGTAATCAAT
RF_ctg_41090_96	yes	no	nd	AATGTATTCTACAACAAGTCACCTATTTCCCACCTATCAAAGGTTAAAAC[G/A]CCTACTATTTTCCTTTTGGGGGCACAAGATCTACGTGTTCCTGTTTCCAA
RF_ctg_41094_320	no	nd	nd	AACCAAAGAATCAAGTAGATTAAAAGAATGAAATGTTTTGGCTAAACCCA[A/G]TTGAAGCGAATTTATTTAATAATTATGTGTTTTTGTTGAAGTTTGATTAA
RF_ctg_41102_146	no	nd	nd	ACCGTGTACGGTCTGTCGGCGTTTATGTTGGTTTTGGTGAGTCAGGTTGC[G/A]GTTAACGGCGTTACCAGGTGTCTTTGCTTCGGGAAAAGGGTTTTGGCTAG
RF_ctg_41126_132	yes	yes	CR	CAAGGTTTAATCACTGAAGGTGTCAAGGTTGTTGCAGCTGGTGCTAACCC[A/G]GTTCAAATCACGCGTGGCATTGAGAAAACTGCGAAAGCATTGGTCTCTGA
RF_ctg_41131_831	no	nd	nd	ATGATGGATGTGCAAGTGAAAGAAATGAAATCGATGGGTGAAGCTATTAG[A/G]AAGCTGGAAAGCAAAAGGGAACATAACAATTCTCAAGAGAAATCGTTTGA
RF_ctg_41159_306	no	nd	nd	TTCGCTCGATACGGCCAAAACCCCGTTAAATTCGAAGAACGAATTTACGC[G/C]AATTTAACTTTTGGAAGTTTGAAGGGGGTTCAGGGTTTGACTCAAGAAGA
RF_ctg_41163_950	no	nd	nd	ATTGGAGCACATAGAGCGTATGAGCTGGAGCAGGCAGACTTAGCGGTTGC[C/A]AACTTCAGCGAGCTCTCTATCATCAATCTTAAAAGGTTATTTGCAAATAA
RF_ctg_41181_581	no	nd	nd	GCAGTGGATCCTGTTGTGATTGGAAAAACTAGGGCGAAGCAATATTACTC[A/G]AATGATAGTGGGAGAGTTAAGAATTTAGGGATTTTGATTCATGGAGATGG
RF_ctg_41183_237	yes	yes	U	AAAAGATCAGTTATTTGGACATTTTCAAGGTTGTGGAGCTTACATGCAGT[A/G]AACATAGAGATGAATTGGTCACGAGTCCTTCTCTTGATGAAATCATACAC
RF_ctg_41198_195	yes	no	nd	CCTGCAGTCACTACTGCTCTCACTTTACCTTTCATCATGAACCCACAGGA[T/C]GCTCTGGCAGCTGGAGGTGAATTTGGGATTCTAGAAGGCAGAACATTTGC
RF_ctg_41202_177	no	nd	nd	CCTGGACATGGTGGAAGAGTGGGAACAACAAAAGGCAGTTTATTGACCCA[G/A]TACCTTCTCAAGCAAGGTGGGTTGATTAAGGAGACTTGGATGGATGAAGA
RF_ctg_41208_1020	no	nd	nd	GATGCGACTATTGAACAGCTCCTTCCAATTTTTCTCTCTCTGCTTAAAGA[C/T]GAGTTTCCTGATGTTCGGCTCAATATTATCAGCAAGCTTGATCAAGTTAA
RF_ctg_41240_368	no	nd	nd	TTTGACAGTGATGATTTAGTTGAACAAGCTGCTGGTGGTAAGGCTGCAGC[T/C]ATATCTCTGAGGGAGACAGATGAAAAGGGTTTCCGAGATTCTGAGACTGA
RF_ctg_41242_638	yes	yes	CF	ACAGTAGACATCAGCTGCAGTCGTGGTTGGGAGGGTTGGGCCTGGATACA[G/A]GAGACGGTAACACTTGAATCTAGTTACAACATGCAGAAAAGCACATGTAT
RF_ctg_41253_483	yes	yes	U	TTTGCTGCTCTCCGCGACCGACCAAGCGGATATCTGAACACTCCATTGAC[T/C]GTTGTAGCCTCGGGAATGGCTAAATGGCTTGATATTTACTCTGGTGTCTT
RF_ctg_41254_660	no	nd	nd	AGAAGGAGAGCATGTATGAGAGATATGCAGCTCTGTTTGCACTTCGAAAC[T/C]ATGGAGACGATGCCGCTGTCAGTGCAATAGTTGCATCATTAGGAGCTAAA
RF_ctg_41258_386	no	nd	nd	GACAAGCAGACAAATCGTGCCAAGGGTTTCGGGTTTGTTATGTTCAAAAC[T/C]CGATTTGGAGCTTCCAAGGCGCTGAAGGAACCCCAGAAAATGGTCAATAA
RF_ctg_41263_843	no	nd	nd	GATTATTACAGTGCACTGTTATGGCATCGGATAATGGGGAGAGGCGTTCT[T/G]CCTGTTGATATTAGTGGGTCAGCTTATTTGCGTGCATATGCTCATTGCAG
RF_ctg_41288_315	no	nd	nd	GTCCAAGCGTCAAGCAAGGAAACAGGAAGGCAGAATCGAACCCAAACCCG[C/T]GCCTCCAAAGAAGGAGTGGGAGGAGATGAGCTTGGCTGAGAAAGCCGTCG
RF_ctg_41289_200	yes	no	nd	GCAAGAGTTAAAGTTCAGTTTGGAGACGATGAGAAAAATATTGAGGTTTC[T/A]ATTGAATCGTGCCCTACTAACTGCATACATTGGGTGGAGACTGATGACCT
RF_ctg_41316_629	no	nd	nd	ATGAATGTTCTCTTTAACGACTACAAAATTGACTACATCATACATGGAGA[T/C]GATCCCTGCCTGCTTCCTGATGGAACTGATGCATATGCATTAGCAAAGAA
RF_ctg_41324_168	no	nd	nd	CTTCATGTTCATTCCGGACAAAAACCAGCAGGCGGTATGGGCACCATGCG[C/T]ATGTGATTCTACTGTCTGCATGCAGACTAAATCCTTCATACATATGTTAA
RF_ctg_41327_827	no	nd	nd	CCATTGGGAAGAAATGCAGTTAAAGTTTTGGTAGATTTTGTAAAAGTCCC[A/T]AATGCAGTTCTATGGAGACCTTCATCTGAGTTAGAATACATTGAAGATGC
RF_ctg_41337_541	no	nd	nd	TCAATGGTGGGAAGTCCTCGTATTTCAGAAACTACTTCAACTTGGAGTAC[T/C]GAGGCGACCCCCAATAAAAGTAACAAGAAAGAGAAGACAAGAAGAAGCAG
RF_ctg_41344_935	yes	yes	CR	CTATGGAATAGCAGCCATCGCACCCTTTTCGCATCGCTTGGCTTTTGATA[G/A]CTTGCCTGCAGATATTCAAAAACTCCGTTGCAAAGTTAATTTTCAAGCCT
RF_ctg_41347_266	yes	yes	CR	GGATCAAATCAGCTTCAGAACATTCGCAAGGGGCTCAGAGGCGATTCTGT[T/C]GTTATGATGGGGAAGAATACCTTGATTAGACGTTGCATTAGAGTTTATGC
RF_ctg_41377_542	no	nd	nd	GTTTATTCTTGGTTGAAGGAGCAGGATGTCGCTAAGCCGAAACTGAAAAC[A/G]AAGGACATGAGTAGGATGCTGGGTTTTGGTTTGGGAGATGAATTGTTTGA
RF_ctg_41401_258	yes	yes	CR	GGCTACAAAGCCAAACAGGGCTACGTAATTTACCGAGTTCGTGTAAGGCG[C/T]GGTGGTCGAAAGAGGCCAGTCCCAAAGGGTATAGTCTACGGCAAGCCCAC
RF_ctg_41441_1028	no	nd	nd	AAAAGGATGCTTGGGGAGTTCTTCAGCCAATGGTGCGATTTCCAGCTCCC[A/T]CTTACTTTATATGTCCGATATTCCAGGAAATCATGAGAGATCCACATATA
RF_ctg_41447_1443	no	nd	nd	TATTATTTGTTTGGGATTCCAGTTGCTGTGGTATTAGGGTTTATATTGCA[G/A]ATCAGAGGCAAGGGACTTTGGATTGGAGTAGTAAGTGGCGCACTTGTTCA
RF_ctg_41471_232	yes	yes	CR	GACAGCGGTATCCCGCTTCCGAACGTCAACAGCAAGATTCTGGCCAAGGT[T/G]ATCGAATATTGCAAGAAGCATGTAGAGTCTGCATCCGCTGCCAAGGCTTC
RF_ctg_41474_297	yes	yes	CF	ATCGTGATTCTTGGAGTTGGATTGAACGCGAAGCCTGATCTGACTATTGA[A/G]ACATGGGCGCATCAGAAAGCTCTCGAGAGGCTTGCTGCTGCTTCTAATTC
RF_ctg_41478_247	no	nd	nd	AGGAGTTGCCCAAGACTTCGACTGGGAAGATTCAGAAGTATGTTTTGAGG[A/G]ATCTGGCGAAGAAGCTCGGGCCGGTCCCGTCAGGGCCGAAGAGTAGGATG
RF_ctg_41483_182	yes	no	nd	AGGAGGCGGATGATGACGTGGCACTGCCGGCAGCAAGGGAGATGAGCTTG[G/T]TCAGGCTCGTGTTTTCGTGCATGGTCGCTGGTGGGGTCCAGTACGGTTGG
RF_ctg_41503_128	no	nd	nd	AACAAGAAATCGGTTTATTAATCTGTTGCAACATTAAAGTTCTTTGTATG[A/G]ATGATTACAATTACATATGACTCAAGAATTGGCAAGTTCAGAAAATGTTT
RF_ctg_41508_129	yes	yes	CR	CAAAAGTATCGAAAAAACAAACAGATCTTTTAAGTGATGGCGGAAGTTCA[G/A]GCACAGGTGGCACAGAACGGAGTGAACGGGAACTCTGTTGATGGCGGCGC
RF_ctg_41536_432	no	nd	nd	CTTTCCGGAAATTACTGTCAACCAAAGTGTGCTGAACCCTGGATAGAGGT[C/G]AAATTTGAAAATGAAAAACAAGGTAAAGTTCAAGTTGTAGCTTCTCCTTT
RF_ctg_41559_286	no	nd	nd	GTGTTCATGAATTTCATTGTTTCTTAATAATCCTATTGCATATTTTCATC[C/A]AACTCTGAACTGTTAGCTTACATTTGATTTTTCCTATTAATCTGTGTATT
RF_ctg_41560_294	no	nd	nd	GGCCCAATTCCAATTGTTGATGATATTGAAAGGTATCGTGTCTCAGTAGG[G/T]GGTATGGTGGAGAAACCGATACAACTCTCTATGAGAGAAATTAAGAAACT
RF_ctg_41579_1114	no	nd	nd	AAAGGCTTTGCCAACTGTGAACTTCGTTCGATGGTATTGATCGACAAAAG[T/C]GTTCTGGGTTCAGATCCTCCCGTGAGCAATTATCCAGGAAAGATCCCATC
RF_ctg_41586_772	no	nd	nd	TGTCTGAGGTGCTAGCAGCACTCGAACCACTTCAGGACCCAAAAGAAATG[T/C]TGAAGCAAGCGCAATGCGATTCAGTAAAAGTTGCTCATCCTTTGCCTCAA
RF_ctg_41649_213	yes	yes	CR	CCCAAACCCAACAAACCCATTCAACCAAAAAACCCTAAATTCCCTACTAT[T/A]CACGCTATTGCCACCGAACCATCTTCGCAAACTCCCTCAAACAGCCCACA
RF_ctg_41663_479	yes	no	nd	ATTGGAGCAGCAGGCTACGGATATATGTGGTGGAAGGGTCTTTCCTTATC[T/C]GACTTGATGTATGTCACCAAGAAGAACATGGCTAATGCTGTGTCTAGCAT
RF_ctg_41696_299	yes	no	nd	TAACATGAGGAACACCATTAAGGATGAGAAGATTGCATCGAAGTTGGATG[C/T]GGGGGACAAGAAGAAGATAGAGGATGCTATTGATGAGGCGATTCAGTGGT
RF_ctg_41757_670	no	nd	nd	GAGATTGGTTTGCTTGCCACTGTAGGAGTTACAATGGTCAAGGTCTTCCC[G/A]AAACCAAAAATTGCAGTTCTTTCCACAGGCGATGAGCTAGTAGAGCCAGG
RF_ctg_41815_243	no	nd	nd	GATGGAAATGGTACATTAGACTATTGTGAATTTGTTGCTGTATCAGTTCA[C/T]GTAAGAAAGATTGGAAACGATGAGCATCTGCACAAAGCGTTTGCTTACTT
RF_ctg_41828_845	no	nd	nd	TAGTTCGTGATGTGAGCGTGCATCCCAACCCGGATGAGGTGGCAGACTTC[C/A]AATATGTAAACAGGGACCAACTGAAGGAGATTTTGAGAAAGGCAGATGCT
RF_ctg_41831_599	no	nd	nd	AGAGTTCCGAAACACTTGAGGGAAGAAAAGGTCATTGAATGTGTTCATTG[C/T]GGCTGCGGTGGTTGTGCAAGTGGAGATTGAAATCTGTTTGTATTTTGCAT
RF_ctg_41870_701	yes	yes	CR	ATTTTGAAAGTTCGAGGAGTATTTGTGGATCCCAATTGGTATTGGATCGG[T/A]GTGGGTGGACTTATTGGATATGTTTTCCTCTTCAACATCCTCTTTATATT
RF_ctg_41873_1001	yes	no	nd	GTAGGTTCAATTTGAACATAAAGATGGGGAAGCCTGTTAACGGATTCGAG[A/T]ATTGTGCTTATTGCTCGGAGACAACCAACAGCAGCTAAGGCGCCAGGATC
RF_ctg_41874_705	no	nd	nd	AGTAGGAGCACAAAATTTGTAAATGACAGGCTGCATGTTGATCTGGGTGG[C/T]AACCATGTCGGCATTGATGATGCAGAATTGGAAGGTGAAACAAATACTGA
RF_ctg_41881_1701	no	nd	nd	CATTTGCCTCTATCCCATGACCATAATGAAGATAAAAGGTCAGATCAAGA[C/T]GAATTGAAGAGCATAGATGCCAAAATACGGCAGTGGTCAAGTGGAAAGGA
RF_ctg_41884_301	no	nd	nd	ACACCTCCCAGTATTGCACAGATGTTTGTTAGGAAATGGAGGAATGGAGT[T/A]CTGCCTTCTTTGTAAATCACCTTGATTGGAGAGAAGTCATAAATGAAGTA
RF_ctg_41893_501	yes	yes	CF	AAGTGACCGACCCTGACAGCCTTGTTCAATTCCGTTGAGTTGATAACTAC[A/T]GGACGGCCGTCGAGTTTGACAGTGAGTTCGTCTGCTGCATGGGCAATGGA
RF_ctg_41899_264	yes	no	nd	GGGTACATTGTGCTGACCACATCAGCTGGTATCATGGACCATGAAGAAGC[A/G]AGGAGGAAGAACGTTGGTGGTAAAGTGCTCGGTTTCTTCTACTAACAACC
RF_ctg_41920_1247	no	nd	nd	AGCAATGTGCCTGCTCAAGCTCAAAGTCCTGGTGCTCAACAAAATACTCC[G/T]TCCCAGGGAACTGATTTCGAGGCGAAAGTAACAAAGTTGATTGAGTTGGG
RF_ctg_41927_961	no	nd	nd	GTTAATTTCAAGACACCCGTGTTTGATATTGAAGAGAACTACGATAAATC[C/T]AAAAGTCCACTCAAGTACTACAACAAAGAGATTCATTCTGCTGCATTTTG
RF_ctg_41928_314	no	nd	nd	CCTGGGAAACATTGTTGCCAATCAGCATGGAATAGCTGATATTTGCATAA[A/C]TGACTTGCAGATTCCCTTAAGTGGTCCAAATTCGATCTTGGGTAGGGCTG
RF_ctg_41939_334	no	nd	nd	AATATGGTTTTTGGATGGGTGAATGTGCAAGATGTGGCCAAAGCACATAT[T/C]TTAGCCTACGAAGTTCCATCAGCAAATGGAAGATATTGTTTGGTTGAAAA
RF_ctg_41944_122	yes	no	nd	TTGATTAGTAATTGCAGGACAGGATTACTGGTTCATTTCATTTCACCATC[T/A]AAGCATATTGTGAAGGTTCATAAAATTTAGTGAAAGTATGTTGCTGCAAT
RF_ctg_41969_906	no	nd	nd	AGGTTAATCAAGGGTGATGCATTGGTAGCCCATTTTGAGTACCATAAGCA[T/C]CCAATCACATCTATTGAATGGAGTCCACATGAGGCTTCAACATTGGCTGT
RF_ctg_41979_113	no	nd	nd	CAAATATTTCTATTTCTTGGTCATCAATTCGTTCCATACTAAGATAAAGA[T/A]ATAAAGTAATTCGACATGGCGGGCATGTTAGCTGGAGTCGAATGTGCAAG
RF_ctg_41981_399	no	nd	nd	GGTCAAATGAACGAACCCCCTGGTGCACGTGCACGTGTTGGGCTTACAGG[G/A]TTGACAGTTGCTGAACACTTCCGTGATGCTGAAGGGCAAGATGTGCTTCT
RF_ctg_42001_1019	no	nd	nd	CCACCAGTATAATAACATTTTGTACCTTTAAGTTAACTAGGGATGAATAG[C/T]AACTTTCGAATGATCTATTCAAGATTCTCAGTATTCTTGCTTTCATGGCA
RF_ctg_42005_898	yes	no	nd	TTTCCAGGGGAGAGTGCTGTTGATCAACTTGTTGAGATAATCAAGGTTCT[T/C]GGTACTCCAACTCGAGAGGAAATTCGATGCATGAATCCCAACTACACTGA
RF_ctg_42012_108	no	nd	nd	TGCGAAACGAGGATGATTCTGTTGGAAATTTTGAGGCTTTGCTCCCTTCA[G/A]GTTCTTCTCGAGCTGGATTTAGTGGGTCTAAATCGATGCTAAATTTTGAA
RF_ctg_42022_161	yes	yes	CR	CTGGGGAAAGAAATGGCTTATATTCAGATGAAGTCAATTGTGGCATGCGT[G/A]TTGGAGAAGTTTGTTGTTGAAATGGTGGAGAAGGAGAAGTGTCCTAAGAA
RF_ctg_42024_889	yes	yes	CR	GCAAGCTCCACGGATAATCCTTTGTCTCTTGCCCGTTTCTTTCATGTTCA[C/T]GATAGTGATGATGAGGCTCCTGGTAATATTACATCAGAAAATTCGGACTC
RF_ctg_42030_644	yes	yes	CR	CCTCTATCTGAAACAGAAGCAGTTGACATGGTGAAAGATGTATTTGCTTC[A/T]GCAACTGAAAGAGATATATACACGGGAGACAAGGTAGAGATTGTCATCAT
RF_ctg_42048_913	yes	yes	CF	CCTGACAACTTCAGGCTAGACTTTGCAGTGAGCAGAGAACAAACAAATGA[A/T]AAGGGAGAGAAAATGTATATACAAACAAGAATGGCGCAATACGCTGAAGA
RF_ctg_42059_953	no	nd	nd	AGAATGCAATGTGTTATGGACTCTATCCCAGCCTCTGCAGTCGAACCGGG[A/G]GGTGCTGCCCCAACACAAGCAGAGTTGTTGATCAACAGTCTTGACACCTT
RF_ctg_42081_186	yes	yes	CR	CGAACCCGCAAATATAACTGGAGTGTCAAAGCTATAAGGAGAAAGACAAC[C/T]GGCACTGGTAGAATGAGATATCTTCGTCATGTGTCTCGTAGATTCAAGAG
RF_ctg_42088_158	yes	yes	CR	TCCAACGCTCTCCGCAAGCTTCCTTACATGCGCCATCCATGGGAGCATGT[T/G]CTTGGAATGGGGATTGGTGCCGTATTTGTGAATCAGCTGGTGAAGTGGGA
RF_ctg_42096_107	yes	yes	CF	TTCTTAACTCTCAACAATACAATGATTACCAATTACACGGTAAATGCAAG[A/T]TCCCTTGTGATTGCTAATGGAAACGATCCAAAAAACTGGCGATGGATTAC
RF_ctg_42101_229	no	nd	nd	GGTGCAATAGAATGCCCTGGATGCAAGGGAACTGGAAAGAACAAGAAGAA[T/C]GGAAACATATTCGAAAGATGGAAGTGTTTTGATTGCCAAGGTTTTGGTAT
RF_ctg_42103_375	no	nd	nd	TACAGCCACTGCAAACTTCAACCTCAGCCAGTCGACAAACCTCAAAGTGG[C/A]ACTGTGCTCTTGTATGATCGCAAAGTGTTGAGGAACTTTCGCAAGGATGG
RF_ctg_42108_322	yes	yes	CR	GGTGAATGGGTTGAAAGGTGGAATGAGCAGAGAGAGAATGGAGTCTTTCC[T/A]GGCCCTCTGTGAATTTACAGGCCGTGGACATCATTGTTGTTTGTTCTTGG
RF_ctg_42126_243	no	nd	nd	GGAAAATCAACCTTGTTCAATACTTTAACGAAGCTGTCAATTCCGGCTGA[G/A]AATTTCCCTTTTTGCACCATAGAGCCAAATGAGGCCAGGATTTATGTTCC
RF_ctg_42129_875	yes	no	nd	AAGGATGACTCTTGGACTGATCTTTGGGGAAAGCCAAAGGATTACCAAAA[C/A]ACAGAAGAAGAGGCCAAGGAGAGATCAAAAAGAGCTGCGGCTGCGGCTCG
RF_ctg_42134_226	no	nd	nd	TTCGCTGCCGAGGAATTCAAAGTTCCACCTCAAACAAGTGCAATCATTAC[A/G]AATGATGGTGTTGGTATTAACCCTCAACAAAGTGCAGGTAATGTGTTTCT
RF_ctg_42136_1286	yes	yes	CR	TGATATATTCCAAGGCTCACCAGATAGGCTATGGGGTCCAGATGAATCCA[G/A]AGTTAACAAAATTGTATTTATAGGCAAGAATTTAGATGCTCAGGAGTTGG
RF_ctg_42157_376	no	nd	nd	ATATTTAATCCATTTAAGAATTGCTCGTCGATATCTTCTCATGGAGTGCC[A/G]TTAGGCGGCATAGGTGCAGGAAGCATAGGAAGAAGCTACAAAGGATATTT
RF_ctg_42174_249	no	nd	nd	GCCCTCCGGAAGCTCCCTTACATGCGCCATCCATGGGAGCATCTTCTCGG[A/G]ATGGGTCTTGGTGCTGTGTTTGTGAATCAGCTGGTGAAATGGGATGATAA
RF_ctg_42194_660	yes	yes	CF	AAAAGAAAGGTCGACTGGTTGACAGAAAAAATGCGTAGTAACAACTTCAC[A/T]GTCTCGTCTATGCATGGTGACATGCCTCAAAAGGAGCGTGATGCTATAAT
RF_ctg_42203_801	no	nd	nd	TGTCTTGGTTCTGGCACTCAGCTATTTGCGCTGACAATTTTTATTTTTAT[T/C]CTTGCATTGGTGGGAGTATTCTATCCTTATAATCGAGGAGCTCTTTTTAC
RF_ctg_42221_267	no	nd	nd	TGGAACGAATTTTGCCTCATTGCACTGTTGACCAGTTGATGAATATCGAG[G/A]ATTCAACTGAGGGAAGGGATCTTAGTTCAGTGACTAATAACCTGTGGAAG
RF_ctg_42227_326	yes	yes	CF	AGTCTTGTGGGAGACTTTGGATTTGATCCTTTGGGACTTGGTGAAGATTC[C/A]AAGAGTCTGAAATGGTTTGTACAGGCTGAGTTGGTTCATTCTCGTTTCGC
RF_ctg_42228_153	yes	yes	CF	AACAATGATTTTGATGACGACGATGAGAGTGGATCATTTCATCCATCTCC[T/G]CTTCCACAACCACCAGCTGGGTTTGTTCTAGATTCTCATGGAAAAGTCTT
RF_ctg_42238_413	no	nd	nd	GAGCAGGCGACTGTCAAATTATTCCAAGAGAATACGCCGTCTGTTGTTTA[T/C]ATCACTAATCTTGCTGTTAGGCAAGATGCATTCACATTGGATGTCCTGGA
RF_ctg_42241_105	no	nd	nd	GTGAAGAAGCAGCTTGCGCTTGATGATAAAATTACTGTCACTGGGGAGTC[G/A]AAATTCTCTGATTTGGGGGCCGATTCACTTGATACGGTTGAGATTGTGAT
RF_ctg_42242_934	yes	no	nd	AACAAGCGCATTGTTCTGTACGATACTCTCATCCAGCAGTGCAAGAATGA[G/A]GATGAAGTTGTTGCCGTCATTGCACATGAGCTTGGGCACTGGAAATTGAA
RF_ctg_42244_166	yes	yes	CF	ATCCGCTGCAAGTTCTCTCCTTCCCTGGAGGAAACCTACAACGTCCGAGT[C/G]GAGCGCAACGTGCCGAAAACCCGGCTAGAATCGCTGAACGTGGACCGGTG
RF_ctg_42252_219	no	nd	nd	TATTCCAAGCCACCAATACCTAGCACCCCTGTTTTCAAGTCTAAGAAATT[T/C]AATCGAAGTAATATGGTTTTACATTGTAGCAGCAACAGTAATGGAACATC
RF_ctg_42262_622	yes	yes	CR	CCCCCACCATCATCCAACTTTGGCGGTGGCAGGCCGGGTTACCCATACCA[C/T]GAGCCCAACCCATCTGGATTTGCAGGCCACAGGATGGGTGGCCCACCAGC
RF_ctg_42280_1082	no	nd	nd	ACTTAGTGAAGACAAGGTTCGACAATGTGTGGATGCAAGGCTCAACAATG[T/A]ATATCCCCCAAAAGCTGTAGCGAAGTTGGGAGCAGTGGCAGCTTTATGTG
RF_ctg_42291_738	no	nd	nd	AAGCCCGTGAGAGCTTTATCTCCTTGGATCGCAGATATATTAATAACCTC[T/A]CCTTTGGGGATCAGAAGTGATTACTTCCGATGGTGTGGTGGGGTCATGGG
RF_ctg_42340_180	yes	yes	CF	GTAATACTCCGCAATGCAAAAATAGAAATGTTCAAGGGATCAATGAGGCT[A/T]GCGGTCGACAAGTGGGGCCGTGTCGAAGTTACCGAGCCTGCTGATTTTAC
RF_ctg_42362_204	no	nd	nd	GCGGCGATGATTCGCCGCCTCTGTTGGAAAGGATGAGGAAGTCGTTCGAT[A/G]ACCAGTCTCCCAACCTTCGAGAAGCTTCTAGAAACTTGTATCGCGATTTG
RF_ctg_42374_630	no	nd	nd	ATGGAGTCGGATCTTCATCAAGTAATTAAGGCCAATGACGATCTCACACC[T/G]GATCATTATCAGTTTTTCCTATATCAGCTTCTTCGAGCTCTAAAATTCAT
RF_ctg_42394_369	yes	no	nd	GGATTCAGTAATGTCATATTCAAATCTTACAATGGGCTAGGACACCACAC[G/A]ATACCTAGAGAAATAGATGATGTATGCCAGTGGCTTTCTACTAATTTAGG
RF_ctg_42396_222	no	nd	nd	GGGGCTATTTCAAATATTGTAGATGAGGTGGGCTTTGCTGCAATTCATTC[T/C]GATGGTTATCCATGGAAGGTTTCTACTGATATTTCTGTTGCTTATATGAC
RF_ctg_42405_162	yes	yes	CF	TCACCAATACCATGTCGTTGGAAGAGCTCTGCCTACGGCAACCGATGAAA[G/A]CCCTAAGATCTTCCGGATGAAGCTTTGGGCTACGAATGAAGTTCGTGCCA
RF_ctg_42441_217	no	nd	nd	GTGGTTTTGCTCGTGATCTGCACATGTACTTACATTAAGATTAATTTCCC[T/A]ACAATTCTCGAACAAAGGACTGGATTTCGTGGGTTCTTCTGGAAGGCAGC
RF_ctg_42463_905	no	nd	nd	TTAACATAATGAAAGTGCTTCATAACGGGCTGGGGGATAGCAAGTACAGC[T/C]CGTGCCCGCTTCTTGTGCAGTATGTTGATGCTGGTAGGTTGGGCAGGAAA
RF_ctg_42468_500	yes	yes	CF	AGTCTTGCAAAACAGGCGTTTGATGAGGCAATTTCAGAGCTAGACACACT[A/T]GGTGAAGAATCCTACAAAGATAGCACATTGATCATGCAACTTCTTAGGGA
RF_ctg_42470_1392	no	nd	nd	CCTCAACATGAATTTTACTTGGGGGAGAACTATTTCGAGATTGACTTGGA[T/C]ATGCACAGATTTGGATACATCTCCAGGAAAGGATGTGAAACGTTTTTGGA
RF_ctg_42509_282	yes	no	nd	GGGGTGATGCTTGTGGGATGGGGAGGTAACAACGGGTCTACACTTACTGC[A/T]GGTGTCATTGCAAACAGAGAAGGGATTTCCTGGGCAACCAAGGACAAGAT
RF_ctg_42522_480	no	nd	nd	CAACTTCAGAGGATTATAATGGGAAGCGTAACAAATTATGTGTTGTCAAA[C/T]GCATCATGCCCTGTGACAATCGTCAAGGATCCTGACTTCAAGCATTGAT
RF_ctg_42534_639	no	nd	nd	AGTTGCCATGCCCACAAATCTTATGATATTTTTCAGAAGAATTGTATTGG[G/C]CAACAATACTGTGCTGTGACTGTTAGCCCTGAAGTGTTTGGAGGAGATCC
RF_ctg_42542_646	no	nd	nd	GCCAATCAGTCTATTAACCAAATTGTAGAAATTATGACGGATAACAAGAA[A/G]TACGATAGGCTGGTGAAATTATTAGGGGAGTTGGTGGATGGAAGTCGAAT
RF_ctg_42556_1286	no	nd	nd	ACAATGGTTTTCGAGATTTCCCTACAAGATCCAGAACTTGCAAACACGTA[C/T]AGTACTGGAGGACAGACGACAACCTCTGCTCTTCTAACAGGAACCATTAC
RF_ctg_42560_234	no	nd	nd	AGGCTTTTGACGGATAACCCTGATTTGACCAAGGGTCTTTTCCAGGCACA[A/G]ATTATCCTTGGAATGGTGAAGCCTGTCCAGCCATCCAAAATCAAGCAAGT
RF_ctg_42570_149	no	nd	nd	CCAAATTCCTTCTCACCTCCTCGATGCGCGCCGCTATCAGCAAACCTACC[T/G]TAACAAAATTCGTCATCTCGAACAGATCTTCATCAACGGGGCCCACCTTC
RF_ctg_42587_551	no	nd	nd	CCTCTATTGATGATGTTGCTGTAATTAATGGTTTAATCACTAACCTTGAA[G/A]GGTGTGCAAAGAAGCTCCCCGCTGGATTCAGAATGAATCCTGTTGTGTTT
RF_ctg_42593_165	no	nd	nd	TCAATGCTTTTCATAAATCCAACCTGCGTTTTGAGCAAACTAAATTCTTC[C/A]GCACTTAAAAATCCATCACCATTTGTGTCTAGTCGCTGCATAAGCTCTTC
RF_ctg_42595_2007	yes	yes	CR	GAGACATCGGATTCAAAAGGAGCAGTTGTTGTTGGTGTTAGAACACTTAG[T/C]GAAGGAGGTTGTGTTGGCAACTTCTCTAGGGAACAGGTAGAACTTTTTTG
RF_ctg_42600_653	yes	yes	CF	CTTGGAATGAGCGATGGATCAGTCAATGTTATCGAACCATCTGATGCAGA[T/A]CTCAAATGGGGGCCGCCGCCTCCGCCACAACCCCAAACACAAGAAAACGG
RF_ctg_4261_185	yes	yes	CF	GGTCAGATCATGACTGGCTTCGGTCATTACGCATGGCTTCTTACGGGTTT[C/A]TGTTTTACGGGCCTGGCTCTTATGCGTGGTACAAGCTTCTTGATAATTA
RF_ctg_42615_529	no	nd	nd	CCATCTCCACTGCAAAAAAGACAAGTCAAGCAAACATGTCAACTGTGTTA[C/T]ACTCATCAAGAAGAAGAAAGGGAAGACATATAGAAGTTGGACCAGGAAAC
RF_ctg_42620_260	no	nd	nd	GCCACTAATAAAGGTCTTATTTTCAATCTGCACCCAGTTCTCATGCTGAT[T/C]GGGTTTATTATCCTTGGCGGGGAAGCTATAATGAGTTATAGAGGTCTTCC
RF_ctg_42625_450	yes	no	nd	TCTGGAGAGAGTGTCTATGGAGAGAAGCGCATATCTGTGCAGAATGAAGA[T/C]GGAACAAAGGTGGAATACAGGGTTTGGAATCCATTTAGGTCCAAGCTAGC
RF_ctg_42626_1203	no	nd	nd	TTACCACAATACTCTCCTCCTCCTCCTCCTCAAATGCCACCTCACCAGGA[T/C]GACCCATCATCAGTGCATTACATGCCACCCCCTCCACAACAACCACCACC
RF_ctg_42627_235	yes	no	nd	GATGTTACCCCTTTTATGGATGACCATCCTGGCGGTGATGAAGTTCTATT[A/G]GCTGCTACCGGTAAGGATGCCACAAATGATTTCGAGGATGTTGGCCACAG
RF_ctg_42629_612	yes	yes	U	ATAATCCAGCTGGCAACAAGCCTTCCAGTCTTATTTAATACGCTCAACGC[C/G]CGCCGTGCCATAATGCCAGCAGCCAATGGCCACGTGACAGCTCGTGCCTT
RF_ctg_42639_841	yes	no	nd	GATAGCACCTTGATTATGCAACTTTTGAGGGATAACCTTACCTTGTGGAC[C/T]TCAGACATCACTGAAGAGGGAGAGGATGCTAACAAGGATGGAAAAGCCCC
RF_ctg_42648_307	yes	yes	CF	AGTGCTCATTGAGGCCATGGAAAAAGCTGACGTGAAGAACAGGTGGGAGA[A/G]GAGTAGCTGGGGAAGGAAGCTCATTGTTCAGAAGAGGAGAGCTGAATTGA
RF_ctg_42653_188	no	nd	nd	ATTCAATCTTCTCGCCTCGATTTTGGAAAGATGGAGTTTGGGTGCGAGCA[T/C]TATAGAAGGAGATGTAAGATCCGGGCTCCCTGCTGCAATGAGATTTTTAA
RF_ctg_42655_258	no	nd	nd	ATTGCAGAGATTCAGTTTGCAGATTATATCTTTCCTGCTTTTGATCAGAT[T/A]GTCAATGAGGCAGCTAAATTTAGGTACCGGAGCGGCAATGAATTTAATTG
RF_ctg_42659_571	yes	yes	CF	CTATCTTCTTTTATTACCAATTTGCCATATGCTGAATCTCAAAAAGACAA[A/G]AAGCCTCTGTCCGAGGATGATGGCAAAGTGGTCACTGAGGCATCTGAGGA
RF_ctg_42663_565	no	nd	nd	GCTCAAAGAGTAGTCGGTTTAAGCAAACTCTCTCGAGTAGCAGATGTCTT[T/C]TCCAGACGCCTTCAAGAACCAAAAAGACTAGCCAATGAAATATGCTCAGC
RF_ctg_42665_766	yes	yes	CR	TGCATTCCAAATTATCCAGATTGTAACCTTCCTACCATATTGGTATACAA[T/C]AATGGTGCTGTGAAGGGAACTTATGTTGGGTTGCGTCACTTTGGCTCTCG
RF_ctg_42667_344	yes	yes	CR	GGTCTAAAAGTTTTAGGTTACGAAGTTGACAACGATGAATATCATTCGTA[C/T]GCTCATGGAAGATTACCTTATGATACATTGAAGCCAGATCCTGCTCTTAG
RF_ctg_42669_863	no	nd	nd	CGCAGACTGATTCTATGGACTACATCTGAACCTTCTAATGCTTACTTTTA[G/A]TTAACGTTGGTTAGGGTACAGCTAAGTGTATATTGGGGACAGAAGTTGCT
RF_ctg_42677_260	no	nd	nd	TTGATACAGATTTGAGCTCGGAACTGGATGCTGTGTCAAGTTTCAGTGAG[A/G]TCGTTCCCGACACTGTGATTTTTGATGACTTTGAAAGGTTTCCACCAACT
RF_ctg_42681_243	yes	no	nd	ACTGCTGAAGATAAGGCCGGCCTTGTAAACGTTTTAAAGGATAAGCTTCA[A/G]AGTTTAGCGGGACAGCATTCTGATGTCCTAGAGACATTGACACCAAAAGT
RF_ctg_42688_605	no	nd	nd	GCAAATACAACAAGACCATCAACTGTTCAGATGAGAGGTCAGCCAGTAGC[G/A]CAGAAGACCAGCTGCTGCTCTTAACAATTGAAGGGGCTGCGGCATAACAA
RF_ctg_42693_510	no	nd	nd	AACAAACACTGCTTCAGCCGCGGCAGACCAGCTTATATATGAACAGCAAA[A/G]TAGACCTACTAGAAATCCAGCAGCCATTCTTCCTCACTATGCTGCAGCTT
RF_ctg_42694_253	no	nd	nd	GAGAAAGCAGAAATTGTTCTGCAGTCTACCTATAGCATAAAGGATTCGGA[G/A]TTCGGCAGCCAGACTGAAGTGTTCTTCGACTCACGTGCATGGATAGACTC
RF_ctg_42695_323	no	nd	nd	TCACATGGTCCTATTCATTTCAGAGCTCCTGCTAAGATTTTTTGGAGAAC[T/C]GTTAGAGGCATGATCCCTCACAAGACAAAGAGGGGAGCAGCAGCACTTGG
RF_ctg_42696_549	yes	yes	CR	TGCTACCTACTGCAAGAGCACATCCGAGCGTCAGGTGGTTTCAGAAACTC[G/T]TTCACTCAAAGCAAAGGTGTATCAAACAGCATCGGTATTATTCTTTTAAT
RF_ctg_42717_242	no	nd	nd	CCTCAAGATGCATATCCACCCCCAGGTTATTCTCACCCACAGCCATACCC[G/A]CCGCCGCCAGGTCACCCTCGCTACGGCCCACCTCAACCATACCCACCACC
RF_ctg_42718_581	no	nd	nd	TTGTACCATTTCTCGGCAGTGTTTGATATGCTTGAAACTATAGTGCCAAG[G/A]GAAGATGAGGAAAGGCTCTTGATTGAGAGGGAGATATTTGGAAGAGAAAT
RF_ctg_42719_559	yes	no	nd	TAGGAGCTTACTCCCTTGTGCTCGTCTTTGATAACCTCACGAAAAGAAAC[G/C]TAATTGAACAGAGTTTGAGCAGAAAAGTTGTTCATGTTTTGTCAGGTCTT
RF_ctg_42741_308	no	nd	nd	GACGTTGAGCAGTACTTCAACTATATGGGAATGTTAGCAGTTGAAGGCAC[A/G]TACGATAAAATGGAAGCGCTTTTGAATCAGAACATTCATCCAGTAGATAT
RF_ctg_42755_495	yes	yes	CR	CTGAAATCTGCAGGCGTCAAGTTCGACGACAACAATGAACAAGTCAAAAA[T/C]GTCCTGGTCACTGCCGGATCCGGAGGGGTGGGGACCTATGCAGTGCAGCT
RF_ctg_42758_422	yes	yes	CF	GTGGAAACTGACAGTGGTGTCCATATCATTCTAAGGACTGGCTAATCATT[T/C]CCGTGGAATTTTCTTCTTCATTAAAGAGACTATCATGCTTTTGGATTTAC
RF_ctg_42781_171	yes	yes	CF	TGGCTATTGTTCATATGTATGATAATATTCAATTTTAGTGGTCATGAAAA[C/T]TTTAATTCATCCAAGAAAAGAGACAAAGACAAAGGAAGCTCTGTGTTTAT
RF_ctg_42789_104	no	nd	nd	TCCATCATGGAAACCACTACAGTCCTCTGGTCCTTCGCCGCCGCCGCCGC[A/C]GCAGCCATCTACTGGTTCGTCTGGGTGATGGGATCCGCCGAGATCCAAGG
RF_ctg_42795_202	yes	yes	CF	GATCGAAGATCGAGTCGGAGTTGACTTCGATTTGTGATGGGATTTTGAAG[C/T]TGCTTGATAACAATTTGGTGCCTGCGGCGAGTGCCAGTGATTCCAAAGTG
RF_ctg_42798_162	no	nd	nd	GGCACCACCTACAGACATCACATTAATGGTCGTCTTCATCCTCGCTTTCT[A/T]CGTTTACAAGCAGCATCAGTAATTAAGGAATCCAAGGAAACAAAATCAAC
RF_ctg_42810_384	no	nd	nd	GGAGCAGCAATCGCAGCAGCTTATCACCAGTACGTCTTGAGAGCTGGGGC[T/A]GTGAAAGCTTTGGGATCATTTAAGAGCAATCCATGAGATTGATGGCCACT
RF_ctg_42811_194	yes	yes	CF	AGAAAACAATTAATCAAGATCCCCAAATAAAACAATGCCTTTCTGGAACA[A/G]AGGAGGAGATTCCCGCCAGGAAGATCCCGATGAATTCGAGGAGTATGATC
RF_ctg_42824_334	yes	yes	CF	CCTGAAATCATGCCATCAATCAACAGTATCTTTGCTGACCCTAAGTGAAA[C/T]GAATGCAGGGCAACAACCCTGTATCATTCTTCTCATATTATTATTCCATT
RF_ctg_42826_141	yes	yes	CF	GAAGCCCTTGTTGGAAGGCACAGCAGAAAACCATGGTCTCGGTTTATTAA[T/C]GCTGATAACCAGCATCTAGTTTCACCAGAGGCAATTGATTTTCTTGATAG
RF_ctg_42833_93	no	nd	nd	AGAGCCGCAGGCATGAGTTACATAACGTACTCTAACATCTGCGCCAATCT[C/T]GTACGCAGCTGTTTGAAAGAGCCCTACAAATCCGAAGTCGCTGCTAGGGA
RF_ctg_42841_505	yes	yes	CF	GTCTACCATCCAGGAGAAAATATGTTCCTCGTGCTATTAACTTCGACAAG[G/A]GCATTCCACTTATTCTTGAGAGCGATGGTCATGCAACAATTATCAAGCAG
RF_ctg_42845_121	no	nd	nd	TCATCTGAAATGCCAAAGCAAATCCACGAAATCAAGGATTTCCTTCTCAC[G/A]GCAAGAAGGAAGGATGCTCGCTCAATTAAGATTAAGAGAAGCAAGGATAT
RF_ctg_42850_143	yes	yes	CF	TTCATCGAAGAGTGGAGCTACGGTCGCGAGAATCTCGAGTTCAACTTCAG[G/A]TGGACTCGCCGCAACTTCGCGCTTGTCGGAATCTTCGGAATCGCCGTTCC
RF_ctg_42854_601	no	nd	nd	ATAGGGAGAAGCCTGGCCTTGTCGCATGCACAATTGCAGCTGTTCTTACC[G/A]CAATTGCTATTCTTGTTGGAGCAACAAAGGAAGGAAATGGTGTCTGGGAC
RF_ctg_42865_77	yes	yes	CF	GTCCAACTTTAGTCAAAGAAATGTCCAGCGCAAAGGAGTCTAAGGACACA[C/G]CGCCAACGCACTTGAAGGTGACGGAGACGACGAAGGCAGGCGTAGGTGGC
RF_ctg_42893_159	no	nd	nd	GGCTTAATGGTCGCTCATCTAAATCAGACAAGCAATCCTTTGTGCGCAGA[G/A]CTACGAACTTCTCTCTGAAGCCAATTCATCCCAGGAAGGCAAAACTAGGA
RF_ctg_42901_191	yes	yes	U	GCTGCTCTCTTGAATTCTTCATATGTTTGTTACTTACAATATTGGGGTAC[C/G]TTCCTGGAATCGTATATGCTCTTTACGTCATTCTTTGCGTTGATCCTGAT
RF_ctg_42907_238	yes	yes	CF	TCCTCTAGTCTTTTCTACAAAACTTGCGCACATTTCCGTACATACCCTTC[G/T]TCTTCGGTGCACTTTCTCAATCCTCGTCCCAACAGAACCGCTCCAATTTC
RF_ctg_42984_135	no	nd	nd	AAAAATGGGGGACAAATTCCATTAACTATATGCATACTGTTGCCACAATT[C/T]ATACTTATGGGAATAGCTGATACTTTTTTGATAGTAGGAGAGGTTGAATT
RF_ctg_430_674	yes	yes	CF	GCTCCCACTTCTGCTATGGCTATCAGGCCATATGCAGCTACCAATCGCAG[T/C]AGCGATATGAATCAAGCTCCATTCACCCTTGAAATGTTGCAAGAGCCTAA
RF_ctg_4305_193	yes	yes	CF	TCTTCCTCAAGCGATCCAGCAGGAGGAGGCGGGGATGAGAAGAGATTGGA[A/C]GAGTGGATTCAGGATATGGTGAAAAGTGCCGTGAAAAGGTGGGATGATT
RF_ctg_43061_215	no	nd	nd	GTTTCGAAGTAATACAGGTTTGCTTAAGTTTTGTTCTTTTTATACAATCT[T/C]AAGCAATAACTGAAGGCCTAATCAAAACTTTTGTGCAACTGCAACAATAT
RF_ctg_43068_233	no	nd	nd	TCCCTCCTGGACCTCCACCGCTCTTTCCTCCCATGTTACCAGTTGAGCCC[C/A]CTGTACCTCAGAAGCCCTCTTATGTTAAGTCAGCAGCTTCTACAGTTGTC
RF_ctg_43072_1175	no	nd	nd	TTTGGCAAGTGCTGTCTGAAGCGAAGTTTTTCTTTCTTGATGCCAAGGTT[T/C]GTAAGGAAAAGGTAAACTCTGCCAATGAAGTAACCAAGTGTCTCGTTGTT
RF_ctg_43078_525	yes	yes	CR	TTCAAAACACGAGTTAATCCGGTTTCAAGTATCTTCTCCAGATTTTGAAG[T/C]TCTTCTATAGTAAGACCTTGAAGATCGTCGCCCCTCATATTTCTCAACTG
RF_ctg_43213_122	yes	no	nd	ATTATGCCCCCGCCGCTTTCATGCTTCTTCCTCTCTTCTTCGTGCTTTTG[G/T]TCTTCTTTCTTGTGCTCTCCTCCTATTCCTAGCTTCTGCATTATTCCTGC
RF_ctg_433_147	yes	yes	CF	GAGGAATCTTTGGACAACATAAATCTCTTCTCAATTATTACTATCATGTC[C/T]TTGTTCCTGCTAACTCCTTTAACCTTATTTGTGGAAGGTGTCAAGTTCAC
RF_ctg_43397_177	yes	yes	CF	ATGGCAGCTCAAGCAATCGAAAGCAACAAAGCAGGAGCAGAAATTTACCA[T/C]GGCGACTCAGACTGCAGGAAGAAATCAATTGAGCTTCTGGAAGAACTGTG
RF_ctg_43744_93	yes	yes	CF	GGGAAATCGAGCAAAAGAACTGTGTTCATCAAGAACTTGATAAGGGAAGT[T/A]GCTGGTTTTGCTCCTTACGAGAAGAGAATCACTGAGCTTTTGAAGGTTGG
RF_ctg_43745_130	yes	yes	CF	ACTCCTCCGGGTTCACCTCCAAGAAGAGCAACTTCACCACCAAAATTACC[A/C]GGTTCTGGTTCTGATCCGAGAAGGCATTCTATTGCTGTTGCAAATAGAAG
RF_ctg_4390_122	yes	yes	CF	GGCCTTTTGTTTGTCTATGATTTAGAGACAGCTACTGCTGTCTACAGAAA[C/T]CGGATCAGTCCAGATCCTATATTCTTAACAGCGGAAGCTTCATCAATTG
RF_ctg_4408_67	no	nd	nd	GAATTAACCGAAGGCGAAGTTCAAGATGAGACCAGTACCTCTAGCCAAAG[C/T]GTCTACTCAATTAATGGAAGATTAAAGCAATTTTCTGACTGGCTTTTGGA
RF_ctg_44265_136	yes	no	nd	GCTGACTTTAATCTTCTTCAGCAGCCAGCGCACGACGAAGATGATGTAAG[A/T]GGCTGCTGCGACAACTGTGGGGAATGCGACTTGGGAGACACGGCGGTAGC
RF_ctg_44444_100	no	nd	nd	GAAAAATCAGGTAAAGCAGTAATGGGAACGAAGGAGGTGATGCTGAAGAG[T/C]AGGGATATGACTGTGGAAATGGGTTTGGATTATATTGCCACGTGGAATGC
RF_ctg_44470_216	no	nd	nd	GGAATCGTGTATGCGATTTATGTGATTGTGGCTTTGGATCCTGATGAGTA[C/T]TCAAGGAGAGGGTATTATGATCAGCTCGCTTAGATCTGAATCTGATTGTA
RF_ctg_47138_186	yes	yes	CF	CCATCAACGCTTATTGTCTGATTATCTACAATTTTCACATCTGCCTTGAA[C/T]GTTCCGAGCATTGAATCATACTTCAAAAGATGCGATGCATTCCTGACACC
RF_ctg_47721_267	yes	yes	CF	GATAGATTTATTGATGCTATCCTGGCGAGGCTCGGAATGGATAGTGGTAG[G/A]GCGTGATGTTATGCCTTTTGGCTGGAATAAAAGCACGGTGAGCCGAAATA
RF_ctg_47913_118	no	nd	nd	CTTGCATCCCAACCATGTTCATCTCTTTCTAGAAGATAAACTAATCGCAC[A/G]TTCTCAAGAATGGATCTCATCCGTTGATCCAAAAGACGAGAACCATCACA
RF_ctg_48082_966	no	nd	nd	AAGCAGCTGACCCTAACCAAAGAAGACGAGTTCCTAATAATCGGGTGCGA[T/C]GGCATATGGGACGTCATGTCCAGTCAGCATGCCGTCAGCATAGTAAGAAG
RF_ctg_48085_357	no	nd	nd	TGTTTAAAATTATGGGCTAAAAGGCGTGGCGTCTATTCCAATGTAACTGG[T/G]TTCCTTGGGGGAGTTAATTGGGCGTTATTGGTTGCCCGTGTCTGTCAGCT
RF_ctg_48097_1159	yes	no	nd	AATTATTATATTAGTGCCATAGCTGGGGCAACTAATGGAAGCTCGTTGGT[G/T]GTGATGTCAAAAGGAACTCCATACACACAACAGTCATATAAAGTAGGTGA
RF_ctg_48098_712	no	nd	nd	ATGTACAGCATGGGGGGACTTGCTGAATACTGTGTCGTGCCGGCCAATGC[T/G]TTAGCTGTTCTTCCTGACACTTTGCCATATTCTGAGTCGGCAATCTTAGG
RF_ctg_48099_120	no	nd	nd	AAGACCTCGAACTTCCAAGACAACCCTTATGACTACTTCGACAGCAACTG[T/C]TCCACCCCCTACGTCAGCGCTCCGTCGTCTCCCAGTCGCAACGTCCCCAC
RF_ctg_48101_296	no	nd	nd	TAAGCGCATCGCCGCACATCGCGCCGTCGATTTCGTCGAATCCAACATGA[T/C]CCTTGGTCTCGGCACCGGCTCCACCGCCATCCATGCTCTCGAACGCATAG
RF_ctg_48104_1140	no	nd	nd	TGTGCTGAGTCTGCTAATGATTGTGATCTGGAACCTGTTGCATATGACTT[C/T]TTCACCAAGGCATTTGTATTATATGAAGAAGAAATTGTGGATTCAAAAGC
RF_ctg_48105_610	no	nd	nd	GCAACATGTGGCAATGCCACAGAGCTTATCATAGCTCTATTTGCACTTTA[T/C]CAAGGAAAGATTGATGTTGTCAAGTATTCCTTAATCGGTTCCATCCTCTC
RF_ctg_48107_524	no	nd	nd	GATTGGATCGTAGCCTTGAAGACCCTAATGCTCGTGCATCGCCTTTTAGC[C/T]GATGGAGACCCTTCTTTCCATTTTGAAATATTTTATGCTACTCGTAAAGG
RF_ctg_48108_1480	no	nd	nd	TAACTACTGCTAAGACTTACAACCCTTCTTCAGATTTAGTTATGGCAAAA[T/C]CTAACGAACCGGATACAGAGATGGCAATAGATGGAGATGAAGCATCTGCG
RF_ctg_48120_903	no	nd	nd	TATATTGGAAAGGGGATTCATCAAGCTTAGAAACCACTGCTGATATTTCA[C/A]TGCTTATGCTTGCTTTGAGCTGCCTTGCTTCCATCAAAATGCTAGGCTCG
RF_ctg_48132_838	no	nd	nd	CATACATACAAAAATTCAGCTTCCACCTCAACTGGACAAAGTGGTACATC[C/T]GAGAAGCGTGTACCAGCTGAAAGGTGTGCAGAATTAACAATTGTTGCTGC
RF_ctg_48145_486	yes	yes	CF	GCAGAACAGGGAAAAGCACTCAACGCTGTGGCATCCCCAAATGTTAAAGT[C/G]ATGGTTGTAGGGAACCCGTGCAATACAAATGCACTTATTTGTCTGAAAAA
RF_ctg_48161_346	yes	yes	CF	GCTTCTTCCACACGATGCTTTGAAGACGCATTCTTTGACTGGGAACAGCG[C/T]GGTCAACCCTCGGCCCAACAAAAAGGTTCCTCGCGCTTTGCACGATGATG
RF_ctg_48167_330	yes	yes	CF	GGCGCTGTCAATAGTCCATCTACTTCAAATAACGGTGCTGCATCACGACC[T/C]CGCATGCGGTGGACCCCTGAACTCCATGAACGCTTTGTGGAAGCTGTGAA
RF_ctg_48169_1204	yes	yes	CF	GGACCATTATATATTGGTTCTGGTTGTTTCCACCGAAGAGAGAGTTTGTT[C/A]GGTAAGAAGTGCAGTGAAGCTGACAAAAAGCTAAAAGTGGATAAACCAAG
RF_ctg_48173_908	no	nd	nd	CCAAAAGTTCCGTCAGGCAGCTACACGATCGCCCAAGTGGCGTATGAACT[G/T]AACGTGCTTGGCACCCGCGGGCCACGTAAAATGCAGTGTGTCATGCACTC
RF_ctg_48181_194	no	nd	nd	GTTTGTTCCATGGAGCCACGCGTTGGGAATAAGTTTAGATTGGGGCGGAA[A/G]ATTGGCAGTGGATCTTTTGGAGAGATCTATTTAGGTACTAATATTCAGAC
RF_ctg_48184_434	yes	no	nd	GTTACATTTGATAGATTTCATGGGTTTCTTGGGTTGCCTGTTGAGTTTGA[G/A]CCGGAGGTGCCGAGGAGAGCTCCTAGTGCAAGTGTGACTGTGTTTGGTGT
RF_ctg_48192_2593	no	nd	nd	GTAATTGGCTGCGGTTATGAAGACAAAACTGACTGGGGTAAAGAGGTTGG[G/A]TGGATCTACGGTTCAGTTACTGAAGATATCTTAACTGGTTTCAAAATGCA
RF_ctg_48210_1485	no	nd	nd	AATTACCAGCAGCAGCCACAGTGAGCTGTGTTCTGAATTGGAATTTGGTG[A/G]GCATTTGTTCTCTTGTAAACTTCGGCTTTGTACCTACATTGTATGTTTGT
RF_ctg_48218_1353	yes	yes	CF	GTATTAGACCGTGTTTGTTATAATACGTTGTTATCTATATATGTGAAGAC[T/C]GGGAGGTACGATGAGATAGCACATGTTTGTGAGGAGATGGAAGTTATGGG
RF_ctg_48219_2247	no	nd	nd	TTAGAGGAGCAAGATCATGGTTCACATGACCATGAAGAATTTGAGTTCAG[T/C]GAAGTTTTTGTCCATCAACTTATACATACAATTGAATTCGTCCTTGGAGC
RF_ctg_48222_154	no	nd	nd	AAGCTTCTCACCTTACCAGCTCCAAATTCAATCAAAATCACAAAACCGAA[A/G]TTCTTTCCCCAAAATTCAAAACGAACCATCAAAATCAAACACTTTCCCTC
RF_ctg_48223_277	no	nd	nd	TTGCCCAGAAGAGGCTCCAACATGCCTTGTACCACTTCCGGAGGGTTATC[A/G]ACGACCAATTCAGTGGCCTGAAAGCAGAAACAAGGTCTGGTACCACAATG
RF_ctg_48226_198	no	nd	nd	CAAAATCAAACGCGCAACAAACTGAAAACTCAAGTCTTGAACCGAACGAG[A/G]GCAGGAAGAAGAAAATATTCGTGGCTGGTTCAAGTGGTAGAACGGGGAAG
RF_ctg_48233_849	no	nd	nd	ACTATCAATCAGCTGACCAAAGGATTCATTCGGGTTAGGGATAGTCTTGA[T/C]GATTTGGCCCTTGATATTCCTGATGCAAAAGAAAAGTTTAGCTCTTATGT
RF_ctg_48263_813	no	nd	nd	TGTTCAGGATGACTTGGATATTCCACCTGTAGCTCATGACAGTGGAACTA[C/A]TGAAGATAAATTACTACTTGAAGCAGCTGAGAACAATTCAGAAATGGATT
RF_ctg_48271_1105	no	nd	nd	AACCTTACCCAGAAGACTCATTGGCGTATCAAAACTCATCTTGCTATAAG[C/T]CACTTGGATGTCAATAAAATTAGTATCATAGTAGCAGACATGCGGAAGGT
RF_ctg_48273_1150	no	nd	nd	AAGGTGTGGTGGAAGCTTTTTCTATGGAGTCATCGCAATCTTCATAATTC[A/T]TCATCTTTTTCAAAACCTTCGATCCCGAAATCAGTATCTCATCACCATCA
RF_ctg_48275_589	yes	yes	CR	ATCATCCTCCGGATATGGACGTCCGAGGTCAAGATCACGATCTCCTCATT[T/A]CCGGACATCCTCAAGAGCTCGCCATACATCAAGGTCTTACTCTCCTGCAC
RF_ctg_48305_686	no	nd	nd	GAATCGGATCCATTTTACGATGACAAACTCGATGTTGCAGAAGCAAATGG[A/G]ATGGAGGATACCGCATACTTCGACATTGTTAAAGGGAAGCCTCTTCCATC
RF_ctg_48310_540	no	nd	nd	TGTGTTGTTGGAGGTGAAAGATCATTGATTGCCAATTTATCTGCTGCAAA[T/C]TGCTACAAAGTGGATCATTTAAAGAAACCTGAAAATTGGGCGCTTGTTGA
RF_ctg_48313_562	no	nd	nd	TTCCCTCCTCGCACAGAGAATTCTGCACCATTATTTACACCTCCTCAAAG[T/C]CACCCCATTGTGCCTCAGTCTACTACTAGTTATGAAGCAGCTGCCATTGA
RF_ctg_48315_420	no	nd	nd	TGTAACAAATGGTTTTGCTTGTCATCCAGCATTATGTTTATGTAGTCTTC[T/C]GTGTCATCCACATACTCCCTCAGCGCAGAAAGATTGTTCAATGTGCTATC
RF_ctg_48317_556	yes	yes	CR	ACTGGTGGTTATGCTACCATGCAGAGGGTGTCTCAATGGAATCTTGACTT[T/C]GTAGAAAACAGCGAGCAGGGTAACAGGTACCAAGAGCTGGCACGCCGTGT
RF_ctg_48330_718	no	nd	nd	ATGGTAAATGTAAACCTCGATTGGAGAGAAGCAGTGCCTCACCCTGATGA[C/T]CGTGTTGAATATGAGTTGTGGACTAACAGTAATGATGAGTGTGGCATTAA
RF_ctg_48338_496	no	nd	nd	CATATGCATGCACAATGGGGATAAGAGATCTTCACTATGGGTATGATGTT[C/T]TAGTAGAGAATCTTATGGATCCTGCTCATGTTCCATATGCACACCACAAA
RF_ctg_48352_843	yes	no	nd	TTCAGAATAGTGACGACAACTCCAGATGATGAAGGCCAGATTTATGTTTC[A/T]ACCGCACAAGGGCTTAAATATCCCGTGACAGGCTTCCAGTGGCACCCAGA
RF_ctg_48358_1992	no	nd	nd	TGGTCAAGCAAAGTGTGGCACTTGCTTTAACATGTATCATATTAGCCTCT[A/C]TTCCTTCTGTATTGGGATTTTTACCTCTATGGTTAACGGTTTTGCTACAT
RF_ctg_48373_915	no	nd	nd	AGCACCATCATGAATTTCTTTCGCATTCCCCTAAACATTTTTGTTTGTGT[C/T]GTGCTTTACAATGTGAATGCATTCCCAATTACCATCATGTTTGGCATGTG
RF_ctg_48375_401	no	nd	nd	TGTGCTTTCAAGTTTGTTGTTGAGGCCGTGCAATTGTTCAAATCATATTT[T/C]GGTGGCGCATTTGATGAAGATGCAATTAAGAATAACTTCGTTCTGATCTA
RF_ctg_48383_924	no	nd	nd	ATGAGCTTAGGGGGGACAGTTGCCTTTGTAGACCAAAGGTTGCAGGAACG[T/C]CTTAAAGAATGTAATGGCACTGAATTTATCAAAAAAGAGGCTGGCGACAA
RF_ctg_48396_199	no	nd	nd	AAATATGGATAAGCATGATGTCGATGTTCAAGTTGATCTAGATCCAGTAC[T/A]GGAATCTGATGATGAAAGACCCGAGAGTTTTGATGATCAAATGAGGAAGA
RF_ctg_48398_354	no	nd	nd	GCTGCCGCCACCTCACCGGAACGCGCCGCCCGACTTCACTCCATGGTCGC[T/C]GCCTTCGTTCCTCTGGTCGCGGATCTATATTCTCTGCCCATGCCCACCAT
RF_ctg_48399_193	no	nd	nd	TCACAGAGCGATTTGGATCGTCTTCTCATGATGGAGCACGCGCGAAAGAC[T/C]GCCGAGCTCGCTTACGCCCAGAACCCTCTCGATGCTGATAATTTGACGAA
RF_ctg_48427_737	no	nd	nd	AGAATTGAAACTACAAATGGTGGCTCATCTTCTGGAAATGAAAATGCACC[A/T]CTTTTTCTTGTTCAACTTGGACCTGTATTGTTTGTTCGTGATACCACTCT
RF_ctg_48449_1578	no	nd	nd	TGTCCACTTGTGGCAGTTAGTCTAGTGCATGGATGTCACCAAACCCTAGC[A/T]GTTATATTGTTTGAGGCTGTTATATTTCTATCTGGAGTTGCTGTTTGCCT
RF_ctg_48462_284	yes	yes	CF	CGCATCGTCCCTCGCCCCACCGACAAGTCCCTCTGCTACCTCGGCGGGGA[T/C]ACCCGCATCCTCCTCCTCGATCGGAATTCTTCTTTGCATGACCTGGTGTC
RF_ctg_48463_718	no	nd	nd	ATGAATATGAATAAGAAGGAAGTCCAACGCTTTAACCCTGTTGATGCTTT[T/C]CCAGGCGATGCCGTTATATTCATGAGAGTACTTAATCTTCTTCGTGGTCT
RF_ctg_48477_420	yes	yes	CF	CTTCACCAATCTTCATAACATACTGCTCAGCAGTTAGATTAAATATCTTG[C/T]CACCGATAGAGAAAGAAATAGCAGGCATTGTGGAAAGGAGATTGCAGTCA
RF_ctg_48487_990	yes	yes	CF	ATGGGGGCTGACGAGGTGTTTGTTACAGGCACGGCTGTGTCGGTGGTTCC[A/G]GTAGGAAGTGTTACTTTTCATGGACGGAGGGTTGAGTACAGACATGGGGA
RF_ctg_48488_364	yes	yes	CF	GGAAGCGAAAGTTCATCTGGGATGCAAATAACTGAAGCATTAAAGCTGCA[A/G]ATGGAAGTTCAGAAGCGGTTGCAAGAACAGCTAGAGGTTCAAAGACAGCT
RF_ctg_48498_846	no	nd	nd	TCCTCATCGAGATCACCGCCGACATCTTCAAAGTCAAGGACGAGCACAGC[G/A]ACGGCGAACTCGTCGACAAAATCCTAGACAAAACCGGCATGAAAGGCACC
RF_ctg_48505_123	no	nd	nd	AAGCTATTAGAAATCCTGAACGTAAGAGTCATCGGCACGGGCTCTCAAGT[G/C]CTCGTCTTCTCTCACGGCTTCGGCACCGACCAGTCCGTCTGGAACAAAAT
RF_ctg_48521_177	no	nd	nd	GAAGGTTCAACAATCTGGTTCCTTGCAATAATATACTTCATCTCTGGCGT[G/T]CCTGGAGCTTATGTTCTTTGGTATCGACCCCTTTATAGGGCCATGAGGAC
RF_ctg_48531_651	no	nd	nd	AGTGGTGGAGGCACAGGAGTCAAAGATTTTATGGATAATATGGGACTTGG[G/A]ATGGTTGCTGACCAGCTAGGAGAGCTCAAACTAGGAGAGTTGCTTGATAC
RF_ctg_48540_944	yes	yes	CF	GGCTGCCCCACCACGGTAACCAACGTGGAAACCGTCGCAGTATCCCCTAC[C/A]ATATTACGACGTGGCCCCGAGTGGTTTGCAAGCTTTGGCCGTAAAAACAA
RF_ctg_48544_519	no	nd	nd	GTCGATAATCAGATTCCACTTACTGGAGCCAATGCAGTGATTGGTAGAGC[G/A]TTTGTAGTTCACGAGCTAGCAGATGATCTTGGAAAAGGAGGACATGAACT
RF_ctg_48558_422	no	nd	nd	CCGAAGCCCGAAACCCAACAACCAACCCAGCCACTTACAGTTGTCCCAAA[C/T]CCAGCAAAAGCAAAGCGCAGTAAACTGACCAAAATTGTAAAAAAGTCCTG
RF_ctg_48559_830	no	nd	nd	TTCAGATATGCAATACCTGGGTTTTGGAAAATCAAGAGATTCTTGAACAT[A/T]GGTTCAGAGAGAATATTACAAGAATCAAGCGCTATAGTGCATGATTTTGC
RF_ctg_48569_705	no	nd	nd	AAGCCAGAGGATATTATCACTTCTGAGCATCTAGAGACGCTACTTGCAGT[C/T]GTTCCCAAATATACTCAAAATGAATGGCTATCTAGCTATGAAACATTGAC
RF_ctg_48585_671	no	nd	nd	AATGGAGTCATTACACCAAGGCCACCACCAATTCAGTATTCCCGAGGTGG[A/G]CGTGATAGGAACAGGGATCAACAGAGATATGGATCAAGAGATCAACCACA
RF_ctg_48598_785	yes	yes	CF	CTATTAATAAAAACAAAAGGCAAAGTCGTGGGAGAACTAATGACGCCTGC[A/G]CCACTAGTGCTTAGAGAAACTACTAATCTTGAGGATGCTGCGAGGATACT
RF_ctg_48600_169	no	nd	nd	ACCTCTCCTCCCTAGGCGCCAACCTCATCATCAACTACACCAAAAACTCC[G/A]CCCAAGCCGACGACCTCGTCGCTCATCTCAACTCCACCTCCACCTCCATC
RF_ctg_48604_1183	no	nd	nd	GTTGAAAGCCTGCAAGTCAAAATCATGTTTCTCAGAGAGTGAGATGGCAA[G/C]CTCCGGAACTTCTAGATGTTTGAGAGCTTGTCCACGGTTAAGCCCAAGTA
RF_ctg_48605_265	no	nd	nd	AAAACTGCTAAGCAAGGGCAAATGGCTGCTGTGAAAGTCATGGCAAAGGA[T/C]CTTATCCGAACACGACATCAGATCACCAAGTTCTATGCTCTCAAATCTCA
RF_ctg_48609_238	no	nd	nd	TTATTAACAATGGCTGGAAAAGGGGTTAGGGTTTTATTAACTCCCACTAC[C/T]GATCTTGGAAAGATTTTGGCCTGCATGCATGGTCTGGATATGGGTGGTGA
RF_ctg_48611_427	no	nd	nd	GGCAGTTTCCACCTTTCTGATAATTCCACGAATGGACATAAGTCAACTGG[T/C]ATGGAGACAAACGGTTTTCAGAAAACTGCAGCATGGGAAACAAATTCAGC
RF_ctg_48614_1025	yes	yes	CF	GAGGAGATTAAGGGATTGCCAAAGCAGGGTGATGTTGAGGTTGGCGACGT[C/G]CCTAGTCTGTCGGATTTGGGATTGAATTCGCATGCTATTGGACAGGATGC
RF_ctg_48625_385	yes	yes	CR	ACCTACTTGGAAAAGGGGGACTGCATCATAGATGGTGGAAACGAGTGGTA[C/T]GAAAACACCGAGAGAAGAGAGAAAGAAATGGCTGAACGAGGACTTCTTTA
RF_ctg_48629_279	yes	yes	CF	ATTGTCCATGATCACGACAACCTTTTTGTTGCTGCTGAGGCTGCTCACGC[A/G]ATTGGAATTTCCGTTCTTGTTTACAAGCTCACCAAGGAGAAAACTTGTGC
RF_ctg_48635_120	no	nd	nd	CTCGGTTTCCACATAGTTGGATATGGTTGCACAACTTGCATCGGTAACTC[T/C]GGAGACCTCGACGAGTCAGTGTCAGCTGCCATTTCCGAAAATGATATCGT
RF_ctg_48642_562	no	nd	nd	AGGACTAAAAATTTATTATCAATGTCAAAGATCAGCGACTATGTTCTTTC[A/C]AATGAACTTGTGAGCATGGCATTAGCAATGGTTGCAGAGGATCGACAAAT
[truncated: 528 more rows]
