# Supplementary material for: SNP-markers in Allium species to facilitate introgression breeding in onion
Source: BMC Plant Biol. 2016 Aug 31;16(1):187. doi: 10.1186/s12870-016-0879-0 (PMC5006257; doi:10.1186/s12870-016-0879-0)
Supplement: Additional file 2: — Table S2. Results of Blast2Go to obtain functional anotation of RF contigs containing SNPs that were selected for the KASP platform. (XLSX 57 kb) [file 12870_2016_879_MOESM2_ESM.xlsx]

## Sheet: Sheet1
Supplemental Table 2. Results of Blast2Go to obtain functional anotation of RF contigs containing SNPs that were selected for the KASP platform.
RF-contig name	Blastx_nr data	Evalue_blastx_hit
RF_ctg_10353_77	kinesin-like protein kif2a	9.56e-29
RF_ctg_1066_47	lachrymatory factor synthase	5.62296e-61
RF_ctg_1111_60	abc transporter family protein	1.66543e-113
RF_ctg_11815_230	pre-mrna-processing-splicing factor	4.51e-76
RF_ctg_11853_584	pyruvate dehydrogenase e1 alpha subunit	0
RF_ctg_11854_66	ubp1-associated protein 2a	3.32e-90
RF_ctg_11860_1767	cleft lip and palate transmembrane	0
RF_ctg_11861_1010	peptidase m28 family protein	0
RF_ctg_11866_737	protein	0
RF_ctg_11867_396	magnesium chelatase subunit i	0
RF_ctg_11870_476	pyruvate kinase family protein	0
RF_ctg_11876_1848	dolichyl-diphosphooligosaccharide--protein glycosyltransferase subunit stt3-like	0
RF_ctg_11888_823	atp-citrate expressed	0
RF_ctg_11889_163	nucleolar gtp-binding protein 2-like	3.33e-130
RF_ctg_11897_655	valyl trna synthetase	1.26e-170
RF_ctg_11913_666	phytoene dehydrogenase-like	5.58e-168
RF_ctg_11921_803	abc transporter family protein	0
RF_ctg_11940_1291	aldehyde dehydrogenase family 7 member a1	0
RF_ctg_11947_1252	glutathione synthetase	0
RF_ctg_11951_1025	abc transporter family protein	0
RF_ctg_11983_1154	glutamate--cysteine chloroplastic	0
RF_ctg_11986_1361	nucleolysin tiar-like	3.95e-168
RF_ctg_12006_1177	acetyl- synthetase	0
RF_ctg_12035_593	beta-adaptin-like protein c	0
RF_ctg_12043_1495	bel1 homeotic	1.43e-148
RF_ctg_12069_1671	protein translocase subunit chloroplastic-like	0
RF_ctg_12085_284	mannose-binding lectin	5.97e-30
RF_ctg_12087_1018	atp binding	1.13088e-59
RF_ctg_12093_836	kh domain-containing protein at5g56140-like	2.2e-135
RF_ctg_12094_691	glutamyl-trna reductase	0
RF_ctg_12101_1140	pear beta-galactosidase3	0
RF_ctg_12105_426	serine threonine-protein kinase 38-like	0
RF_ctg_12112_500	methionine aminopeptidase 2b	0
RF_ctg_12113_1181	3-oxoacyl-synthase iii	0
RF_ctg_12128_944	prolyl-trna synthetase	0
RF_ctg_12135_113	proliferation-associated protein 2g4	0
RF_ctg_12137_676	bzip transcription factor	1.49e-44
RF_ctg_12143_954	valyl-trna synthetase-like	0
RF_ctg_12155_761	beta-ketoacyl-acp synthase ii	7.08e-173
RF_ctg_1216_61	aldehyde dehydrogenase family 7 member a1	0
RF_ctg_12161_1197	transcription factor tga1	8.2e-138
RF_ctg_12179_1606	staphylococcal nuclease domain-containing protein 1-like	0
RF_ctg_12186_335	morc family cw-type zinc finger protein	8.82e-45
RF_ctg_12187_696	dynamin-related protein 5a isoform 1	0
RF_ctg_12201_690	transcriptional corepressor leunig-like isoform 1	4.95e-123
RF_ctg_12204_1206	callose synthase 1 catalytic subunit	0
RF_ctg_12225_1857	pentatricopeptide repeat-containing protein	0
RF_ctg_12230_262	membrane protein	8.67e-173
RF_ctg_12234_1691	peptidase m1 family protein	0
RF_ctg_12252_1086	annexin d4	1.64e-123
RF_ctg_12264_1529	clathrin heavy	0
RF_ctg_12268_249	copper ion binding	1.4755e-38
RF_ctg_12270_705	soluble inorganic pyrophosphatase	8.33e-127
RF_ctg_12272_1084	glutamate-ammonia ligase	0
RF_ctg_12297_418	coatomer subunit beta -2-like	2.3e-142
RF_ctg_12314_511	oligoribonuclease-like isoform 1	7.63e-107
RF_ctg_1232_230	predicted protein [Hordeum vulgare subsp. vulgare]	4.43883e-49
RF_ctg_12330_1442	bgal_aspof ame: full=beta-galactosidase short=lactase flags: precursor	0
RF_ctg_12348_1264	ubiquitin-protein upl3	0
RF_ctg_12350_1003	early flowering 3	7.46e-37
RF_ctg_12358_588	transformation transcription domain-associated protein	0
RF_ctg_12361_973	myb transcription factor myb93	8.3e-120
RF_ctg_12372_835	ubiquitin carboxyl-terminal hydrolase 12-like	2.53e-148
RF_ctg_12383_1241	isoleucyl-trna synthetase	0
RF_ctg_12387_329	intron-binding protein aquarius-like	0
RF_ctg_12393_887	---NA---
RF_ctg_12398_330	cryptochrome 1 protein 2	1.05e-166
RF_ctg_12408_880	vacuolar amino acid transporter 1-like	0
RF_ctg_12419_578	adp-glucose pyrophosphorylase small subunit	0
RF_ctg_12420_125	serine carboxypeptidase-like protein	6.75e-63
RF_ctg_12422_644	uncharacterized protein loc100263772	1.1e-178
RF_ctg_12425_795	e3 ubiquitin-protein ligase makorin-like	2.08e-161
RF_ctg_12430_293	coronitine insensitive 1	4.85e-101
RF_ctg_12440_2900	uncharacterized protein loc100833034	0
RF_ctg_12449_504	uncharacterized protein	2.27e-37
RF_ctg_12453_205	u1 small nuclear ribonucleoprotein 70	1.27e-27
RF_ctg_12466_531	nitrate reductase	0
RF_ctg_12474_1108	chaperone protein dnaj mitochondrial-like	2.82e-142
RF_ctg_12486_1736	multidrug resistance protein abc transporter family	0
RF_ctg_12491_852	dihydrolipoamide dehydrogenase precursor	0
RF_ctg_12493_848	bel14 protein	2.21893e-124
RF_ctg_12511_420	v-type proton atpase subunit b2	0
RF_ctg_12562_252	50s ribosomal protein	1.03013e-68
RF_ctg_12599_743	prenyl-dependent caax	7.60009e-101
RF_ctg_12647_400	rna polymerase sigma factor	1.58035e-108
RF_ctg_12659_741	chaperone protein dnaj 10	6.66559e-146
RF_ctg_12662_571	dna-damage-repair toleration protein drt102	1.21217e-110
RF_ctg_12666_937	map kinase kinase	5.70336e-148
RF_ctg_12677_2179	---NA---
RF_ctg_12679_629	histidine amino acid transporter	4.30219e-153
RF_ctg_12705_451	cinnamyl alcohol dehydrogenase	6.90468e-163
RF_ctg_12710_462	wd repeat-containing	3.48595e-179
RF_ctg_12716_1864	peroxisomal targeting signal 1 receptor	0
RF_ctg_12773_289	acyl- synthetase	0
RF_ctg_12788_1561	uncharacterized protein loc100274435	0
RF_ctg_12816_162	transcriptional co-repressor -like	1.59282e-61
RF_ctg_12828_1089	abc transporter	0
RF_ctg_1283_218	zeta-carotene desaturase	4.75077e-110
RF_ctg_12833_1063	glyoxysomal fatty acid beta-oxidation multifunctional protein mfp-a	0
RF_ctg_12892_1190	carotenoid epsilon-ring hydroxylase	0
RF_ctg_13001_1742	phosphatase 2a regulatory a subunit	0
RF_ctg_13030_1307	protein	0
RF_ctg_13033_450	gdp dissociation inhibitor	0
RF_ctg_13063_406	heat shock	0
RF_ctg_13068_2265	pdr-like abc transporter	0
RF_ctg_13160_1040	chaperone protein clpb	0
RF_ctg_13162_1121	protein	1.63556e-179
RF_ctg_13290_355	ribosome-like protein	1.9818e-21
RF_ctg_13372_511	low molecular weight protein-tyrosine-phosphatase slr0328	3.62424e-100
RF_ctg_13424_454	peptidase acyl-coenzyme a 6-aminopenicillanic acid acyl-transferase	5.94002e-114
RF_ctg_13468_676	nucleic acid binding protein	1.27289e-104
RF_ctg_13486_203	uncharacterized protein loc100499862	3.96479e-39
RF_ctg_13494_175	triosephosphate isomerase	2.03139e-123
RF_ctg_13496_143	thioredoxin m -	9.09059e-48
RF_ctg_13499_386	ribonucleoprotein 1	4.06131e-89
RF_ctg_13509_97	nuclear acid binding	7.58914e-162
RF_ctg_13538_172	uncharacterized protein loc100192616	9.24575e-65
RF_ctg_13539_1587	aspartic proteinase	0
RF_ctg_13561_178	---NA---
RF_ctg_13584_1159	sucrose transporter 2	7.05022e-172
RF_ctg_13590_447	14-3-3 protein	1.13961e-144
RF_ctg_13678_241	root border cell-specific protein	1.30887e-142
RF_ctg_1369_268	ankyrin repeat domain	2.65017e-99
RF_ctg_13701_371	pom30-like protein	3.34431e-124
RF_ctg_13720_247	uncharacterized protein loc100382256	2.11437e-46
RF_ctg_13733_302	eukaryotic translation initiation factor 3	2.45274e-23
RF_ctg_13740_373	resveratrol o-methyltransferase	2.1621e-64
RF_ctg_13750_686	heat shock protein	1.15442e-92
RF_ctg_13756_577	50s ribosomal protein l9	2.99407e-64
RF_ctg_13782_495	3-hydroxyisobutyrate dehydrogenase	4.95609e-130
RF_ctg_13822_376	fk506 binding protein	3.97787e-89
RF_ctg_13828_548	ac068923_23 epoxide hydrolase	3.26825e-90
RF_ctg_13832_688	hsp70-interacting protein 1	9.38391e-103
RF_ctg_13833_289	salt tolerance-like protein	3.07114e-92
RF_ctg_1384_466	eukaryotic translation initiation factor 3 subunit i-like	6.05341e-129
RF_ctg_13851_1049	atp-binding cassette sub-family e member expressed	0
RF_ctg_13872_226	p23 co-chaperone	3.79624e-49
RF_ctg_13884_775	nad -linked oxidoreductase domain-containing protein	2.91654e-179
RF_ctg_13905_545	purple acid phosphatase	2.44333e-80
RF_ctg_13907_344	xyloglucan endotransglucosylase hydrolase protein 22	2.9285e-55
RF_ctg_13908_330	methionine sulfoxide reductase a4	2.8887e-108
RF_ctg_13914_796	glutathione peroxidase	4.49133e-77
RF_ctg_13919_959	uncharacterized protein loc100382153	4.48261e-154
RF_ctg_13956_262	rossmann-fold nad -binding domain-containing protein	4.01715e-106
RF_ctg_13960_220	f-box family expressed	4.99823e-63
RF_ctg_13961_1176	xb3_orysj ame: full=e3 ubiquitin-protein ligase xb3 ame: full=ankyrin repeat domain and ring finger-containing protein xb3 ame: full=xa21-binding protein 3	0
RF_ctg_13965_173	vesicle-associated membrane protein 7c	5.05904e-117
RF_ctg_13974_210	chaperone protein	0
RF_ctg_13975_767	30s ribosomal protein s5	2.76621e-63
RF_ctg_13987_271	10-formyltetrahydrofolate synthetase	0
RF_ctg_13990_381	band 7 family protein	5.8877e-170
RF_ctg_14000_397	drought-induced protein rdi	0
RF_ctg_14037_1044	phosphoenolpyruvate carboxylase	0
RF_ctg_14056_200	glycine-rich rna-binding protein 8	2.81147e-36
RF_ctg_14059_164	amino acid permease	7.10299e-178
RF_ctg_14063_330	af255795_1aquaporin 1	3.7639e-62
RF_ctg_14065_144	receptor for activated protein kinase	1.1424e-117
RF_ctg_14079_322	60s ribosomal protein	3.72024e-91
RF_ctg_14098_355	60s acidic ribosomal protein p3	1.26495e-19
RF_ctg_14105_522	purple acid phosphatase 1	8.46905e-156
RF_ctg_14112_116	transposon mutator sub- expressed	1.05206e-108
RF_ctg_14116_231	uncharacterized protein	1.02746e-150
RF_ctg_14132_295	nadph-dependent reductase	1.29082e-144
RF_ctg_14151_224	serine carboxypeptidase ii	1.66953e-85
RF_ctg_1417_265	xyloglucan endotransglucosylase-hydrolase xth5	1.47787e-70
RF_ctg_14176_390	atp binding	2.14108e-70
RF_ctg_14195_121	transcription factor	5.00979e-76
RF_ctg_14226_567	uncharacterized protein	1.3966e-66
RF_ctg_14228_704	uncharacterized protein loc100276760	4.27726e-85
RF_ctg_14247_427	s-formylglutathione hydrolase	1.72778e-166
RF_ctg_14276_1124	26s protease regulatory subunit	0
RF_ctg_14301_298	fumarylacetoacetate hydrolase	4.29118e-76
RF_ctg_14320_514	ferredoxin protein	2.65131e-73
RF_ctg_14344_1387	fructose- -bisphosphatase	0
RF_ctg_14345_89	nadh dehydrogenase	9.44919e-26
RF_ctg_14346_369	stearoyl-acp desaturase	0
RF_ctg_14380_1217	poly -binding protein	0
RF_ctg_14423_965	protein phosphatase	4.91001e-110
RF_ctg_14435_260	transcription factor	1.19006e-123
RF_ctg_14472_84	atp binding protein	1.16608e-86
RF_ctg_14474_425	50s ribosomal protein l27	3.2502e-71
RF_ctg_14475_514	protein binding protein	1.36963e-55
RF_ctg_1448_214	uncharacterized protein loc100818316	1.12191e-51
RF_ctg_14482_1484	at4g01050 f2n1_31	8.54126e-93
RF_ctg_14549_542	alcohol dehydrogenase class iii	0
RF_ctg_1463_226	protein	4.7847e-112
RF_ctg_14643_859	atp binding	1.40192e-112
RF_ctg_14647_258	salt-inducible protein kinase	2.67833e-72
RF_ctg_14696_201	f-box kelch-repeat protein skip20	8.64859e-53
RF_ctg_14713_145	nitrilase 1	0
RF_ctg_14732_317	uncharacterized protein loc100193661	1.60475e-67
RF_ctg_14749_607	glutathione peroxidase	8.15574e-98
RF_ctg_14755_995	translation initiation factor eif-3 subunit 10	2.60761e-120
RF_ctg_14821_220	serine threonine protein phosphatase expressed	3.84225e-66
RF_ctg_14834_863	vacuolar sorting receptor	5.61401e-140
RF_ctg_14843_866	---NA---
RF_ctg_14848_987	ribosomal protein l10	6.98834e-162
RF_ctg_14854_256	gdp-mannose 3 -epimerase	6.30149e-100
RF_ctg_14860_658	beta glucosidase 11	0
RF_ctg_14928_644	signal recognition particle receptor	1.0526e-131
RF_ctg_14944_373	20s proteasome beta subunit pbg1	2.18655e-97
RF_ctg_14948_232	uncharacterized protein loc100274701	1.5823e-110
RF_ctg_14954_613	elongation factor 1-gamma	3.30119e-152
RF_ctg_14962_481	serine hydroxymethyltransferase 3	0
RF_ctg_15033_303	carboxyl-terminal proteinase	0
RF_ctg_15042_554	uroporphyrinogen decarboxylase	1.52752e-168
RF_ctg_15071_155	nuclear transport factor 2 family protein	7.63843e-56
RF_ctg_15089_1183	psag protein	4.12582e-153
RF_ctg_15108_970	atp synthase gamma	6.07669e-180
RF_ctg_15124_444	adp-glucose pyrophosphorylase large subunit	6.9495e-47
RF_ctg_15133_839	sucrose synthase	0
RF_ctg_15148_501	alternative oxidase 4	6.4357e-119
RF_ctg_15161_418	ubiquinol-cytochrome c reductase cytochrome c1 subunit	5.26993e-132
RF_ctg_15187_174	eukaryotic translation initiation factor 5	1.25702e-14
RF_ctg_15197_244	protein	2.61292e-104
RF_ctg_15200_517	60s ribosomal protein	2.34851e-57
RF_ctg_15243_468	pumilio-family rna binding repeat containing expressed	1.01519e-22
RF_ctg_15244_162	inorganic pyrophosphatase	1.13776e-156
RF_ctg_15294_356	alcohol dehydrogenase	0
RF_ctg_15304_588	uncharacterized protein loc100275005	8.02903e-69
RF_ctg_15397_1392	anthranilate chloroplast precursor	2.95366e-123
RF_ctg_15405_305	protein phosphatase 2c	5.37034e-22
RF_ctg_15425_889	phosphate transporter 2-1	7.25856e-113
RF_ctg_15450_729	14-3-3 protein	1.13919e-145
RF_ctg_15477_600	aspartate aminotransferase	1.00995e-148
RF_ctg_15506_330	nucleosome chromatin assembly factor group	4.3346e-45
RF_ctg_15511_655	uncharacterized protein	8.06448e-136
RF_ctg_15524_587	coiled-coil domain-containing	4.33541e-94
RF_ctg_15607_242	u6 snrna-associated sm-like protein lsm4	2.77783e-59
RF_ctg_15632_245	nicotiana lesion-inducing like	1.17631e-73
RF_ctg_15644_178	thioredoxin f	9.85159e-39
RF_ctg_15653_227	yt521-b-like family expressed	1.95495e-148
RF_ctg_15762_243	prh26 protein	7.53853e-79
RF_ctg_15769_391	peptidyl-prolyl cis-trans isomerase	1.425e-71
RF_ctg_1578_87	snare associated golgi protein family	5.95579e-108
RF_ctg_15782_166	21 kda protein	3.05078e-11
RF_ctg_15783_136	nifu-like n-terminal domain-containing protein	4.13873e-80
RF_ctg_15820_1172	enolase	0
RF_ctg_15840_378	uncharacterized protein loc100275996	8.82993e-40
RF_ctg_15880_153	ribosomal protein l13	6.38187e-112
RF_ctg_15881_509	protein cbby	2.1495e-62
RF_ctg_15900_218	60s ribosomal protein l31	6.22219e-58
RF_ctg_15919_117	PREDICTED: hypothetical protein [Vitis vinifera]	1.68218e-19
RF_ctg_15923_1263	atp-dependent protease	0
RF_ctg_15978_297	peroxin 19-2	3.33419e-84
RF_ctg_15984_379	ferulate 5-hydroxylase	7.07357e-49
RF_ctg_16031_432	bet1-like snare 1-1	3.19434e-65
RF_ctg_16032_831	mrna binding protein precursor-like	2.14886e-173
RF_ctg_16074_553	uncharacterized protein loc100500249	4.29638e-59
RF_ctg_16076_576	Os05g0121000 [Oryza sativa Japonica Group]	1.74808e-53
RF_ctg_16134_154	nascent polypeptide associated complex alpha	1.27801e-59
RF_ctg_16142_344	protein	7.69082e-111
RF_ctg_16158_770	pdr-like abc transporter	3.64936e-166
RF_ctg_16230_186	2-hydroxyphytanoyl- lyase	6.21887e-128
RF_ctg_16237_232	ferredoxin-thioredoxin reductase	3.71607e-76
RF_ctg_16250_550	protein kinase family protein	1.76871e-28
RF_ctg_16254_377	atp dependent clp protease atp-binding subunit 1	4.25014e-52
RF_ctg_16267_267	mitosis protein	1.00944e-99
RF_ctg_16277_168	uncharacterized protein	2.1525e-16
RF_ctg_16315_283	40s ribosomal protein	1.25051e-106
RF_ctg_16326_338	photosystem ii reaction center w	3.30354e-73
RF_ctg_16328_86	anac083 transcription factor	5.80331e-10
RF_ctg_16359_418	atp-dependent clp protease atp-binding subunit clpa expressed	2.88152e-77
RF_ctg_16426_130	uncharacterized protein	7.06939e-85
RF_ctg_16428_839	uncharacterized protein	1.16724e-66
RF_ctg_16434_609	nadp-dependent glyceraldehyde-3-phosphate dehydrogenase	0
RF_ctg_16526_247	amino acid	2.02824e-136
RF_ctg_16583_250	ribosomal protein l30	1.17016e-72
RF_ctg_16682_807	vacuolar atp synthase subunit	2.7451e-127
RF_ctg_16701_619	kinase family protein	4.4205e-19
RF_ctg_16747_591	transaldolase 2	3.10597e-107
RF_ctg_16808_117	vacuolar proton-atpase	5.38255e-35
RF_ctg_16812_124	small nuclear ribonucleoprotein f	5.47793e-47
RF_ctg_16822_399	ribosomal protein	4.94021e-88
RF_ctg_16959_686	f-box kelch-repeat protein	7.75833e-70
RF_ctg_16972_514	actin	0
RF_ctg_17003_484	potasium transporter	1.38702e-111
RF_ctg_1705_274	uncharacterized protein loc100501535	5.12784e-49
RF_ctg_17196_489	1-aminocyclopropane-1-carboxylic acid oxidase	1.43937e-158
RF_ctg_17420_449	---NA---
RF_ctg_17522_347	uncharacterized protein	6.18997e-71
RF_ctg_17812_203	proteasome activator subunit 4	5.07986e-60
RF_ctg_17819_245	beta-ketoacyl-acp synthase ii	5.68753e-70
RF_ctg_17835_247	glycine-rich rna-binding protein 3	1.00877e-47
RF_ctg_18157_752	mitochondrial nad-dependent malate dehydrogenase	3.19518e-127
RF_ctg_18166_331	ubiquitin carboxyl-terminal	8.16538e-15
RF_ctg_18196_177	wd-40 repeat family expressed	1.62722e-39
RF_ctg_18198_555	ormdl family	4.00643e-102
RF_ctg_18495_132	peroxiredoxin q	1.02964e-58
RF_ctg_18615_99	at1g79600 f20b17_3	7.40078e-73
RF_ctg_18874_164	f-box family protein	2.78828e-44
RF_ctg_18970_247	amp-binding enzyme family expressed	1.74759e-76
RF_ctg_19011_77	nodule-specific protein	4.71424e-83
RF_ctg_19131_354	60s ribosomal protein	2.4153e-91
RF_ctg_19766_188	villin- expressed	4.51556e-99
RF_ctg_20006_222	glutathione transferase	3.76853e-43
RF_ctg_20217_534	zinc finger ccch domain-containing protein 23	9.11208e-65
RF_ctg_20418_329	nonphototropic hypocotyl protein expressed	1.20829e-102
RF_ctg_20998_531	nucleic acid binding	9.75436e-23
RF_ctg_21101_87	-like protein 2	4.98759e-31
RF_ctg_21106_229	ribosomal s29 subunit	1.45565e-34
RF_ctg_21114_134	uncharacterized protein loc100500139	3.40912e-19
RF_ctg_21182_490	bundle sheath defective protein	5.72744e-46
RF_ctg_21228_99	---NA---
RF_ctg_21258_465	protein	3.79814e-140
RF_ctg_21259_203	transmembrane emp24 domain-containing protein 10	6.81001e-27
RF_ctg_21267_241	uncharacterized protein	9.73114e-15
RF_ctg_21300_189	---NA---
RF_ctg_21315_264	progesterone 5-beta-reductase	2.18967e-17
RF_ctg_21317_743	tubulin beta-8 chain	1.31096e-155
RF_ctg_21341_635	vacuolar atp synthase proteolipid subunit	9.12217e-71
RF_ctg_21349_79	arginine decarboxylase	6.42311e-30
RF_ctg_21377_299	40s ribosomal protein s20-1	1.72033e-70
RF_ctg_21380_548	membrane-associated 30 kda chloroplast	3.35579e-124
RF_ctg_2140_630	uncharacterized protein loc100823141	2.9e-66
RF_ctg_21451_481	uncharacterized protein loc100527145	4.18621e-73
RF_ctg_21463_180	10-formyltetrahydrofolate synthetase	2.77217e-50
RF_ctg_21485_116	dehydration-responsive expressed	5.04431e-90
RF_ctg_2158_230	---NA---
RF_ctg_21611_154	---NA---
RF_ctg_2171_63	atp synthase subunit	7.18741e-124
RF_ctg_21770_179	phosphatidylinositol transfer protein pdr17	7.96305e-15
RF_ctg_21786_255	proteasome subunit beta type	2.82397e-58
RF_ctg_21788_138	stress-associated protein 4	3.85672e-35
RF_ctg_21789_287	vesicle-associated membrane protein 725	3.85399e-75
RF_ctg_21815_174	fruit protein	1.2574e-70
RF_ctg_21869_76	uncharacterized protein loc100526969	2.05243e-34
RF_ctg_21918_255	60s ribosomal protein	2.34775e-131
RF_ctg_2192_49	protein binding	1.06917e-16
RF_ctg_21934_74	ubiquitin-like protein 5	6.16522e-46
RF_ctg_21940_288	---NA---
RF_ctg_21942_66	clathrin light chain protein	6.08124e-11
RF_ctg_21953_133	aps1	1.24821e-93
RF_ctg_21971_233	nucleoside diphosphate kinase	1.42187e-96
RF_ctg_21981_240	uncharacterized protein loc100278676	3.83145e-07
RF_ctg_2205_61	uncharacterized protein loc100782890	5.17775e-11
RF_ctg_22065_123	---NA---
RF_ctg_22167_513	60s ribosomal protein l6	5.4382e-81
RF_ctg_22169_328	---NA---
RF_ctg_22196_406	40s ribosomal protein	2.68433e-79
RF_ctg_22241_306	eukaryotic translation initiation factor 3	8.10522e-14
RF_ctg_22251_283	protein	1.08911e-45
RF_ctg_22292_178	leucine aminopeptidase	4.17803e-67
RF_ctg_22415_164	uncharacterized protein loc100500082	5.45712e-32
RF_ctg_22416_290	glutamate-1-semialdehyde- -aminomutase	1.20985e-132
RF_ctg_22420_134	pollen-specific protein	3.73071e-44
RF_ctg_22425_390	chloroplast 50s ribosomal protein l28	1.93658e-58
RF_ctg_22516_261	eukaryotic initiation factor 5a2	5.0174e-87
RF_ctg_22638_141	60s ribosomal protein l18	5.30742e-98
RF_ctg_22644_87	zinc finger (c3hc4-type ring finger)	4.48447e-39
RF_ctg_22710_143	---NA---
RF_ctg_22725_153	hypothetical protein SORBIDRAFT_07g022570 [Sorghum bicolor]	1.37228e-16
RF_ctg_22785_192	60s ribosomal protein l21	2.59413e-50
RF_ctg_22803_317	sar1 gtp-binding secretory factor	9.88866e-134
RF_ctg_22830_262	ring-box protein	1.39013e-57
RF_ctg_22973_183	fructose-bisphosphate aldolase	2.02072e-53
RF_ctg_23045_217	gtp-binding rab2a like protein	6.0017e-126
RF_ctg_23148_212	remorin 1 protein	1.97208e-06
RF_ctg_23159_392	ras-like protein	2.69669e-114
RF_ctg_23230_355	histidine amino acid transporter	5.41746e-46
RF_ctg_23344_521	uncharacterized protein loc100274072	1.21922e-112
RF_ctg_23377_248	---NA---
RF_ctg_23387_141	invertase pectin methylesterase inhibitor family protein dc -like protein	1.6237e-29
RF_ctg_23432_343	ubiquitin-like protein smt3	6.20724e-57
RF_ctg_23601_378	hypothetical protein MTR_5g024980 [Medicago truncatula]	5.97667e-08
RF_ctg_23687_448	eukaryotic translation initiation factor 5a3	8.08263e-108
RF_ctg_23740_264	small nuclear ribonucleoprotein sm d1	7.6905e-60
RF_ctg_23859_246	uncharacterized protein loc100272233	5.58081e-29
RF_ctg_23889_207	protein	5.97935e-31
RF_ctg_2394_400	pur alpha-1	3.11669e-81
RF_ctg_23974_149	hypothetical protein OsI_01556 [Oryza sativa Indica Group]	5.4664e-24
RF_ctg_23983_407	snrk1-interacting protein 1	4.59086e-36
RF_ctg_23987_74	uncharacterized protein loc100499840	2.43838e-66
RF_ctg_24012_270	30s ribosomal protein	7.941e-86
RF_ctg_24125_120	protein transparent testa	3.15581e-26
RF_ctg_2441_192	esterase pir7b	4.52814e-12
RF_ctg_24522_197	---NA---
RF_ctg_24555_246	---NA---
RF_ctg_24572_89	abc-type co2+ transport permease component	8.31208e-59
RF_ctg_2460_133	eukaryotic translation initiation factor 3 subunit c	1.375e-23
RF_ctg_24689_318	ccc11_orysj ame: full=cyclin-c1-1 short= 1 1	2.47282e-78
RF_ctg_24721_317	transcription factor	3.98504e-32
RF_ctg_24728_162	calcium ion binding	1.45533e-23
RF_ctg_24999_186	calreticulin precursor	6.88753e-96
RF_ctg_25165_84	uncharacterized protein loc100279332	2.54978e-30
RF_ctg_25217_129	quinone-oxidoreductase-like protein	1.05343e-19
RF_ctg_25443_171	uncharacterized protein	1.75417e-22
RF_ctg_25912_249	hypothetical protein OsI_21438 [Oryza sativa Indica Group]	8.33594e-26
RF_ctg_26103_166	pathogenesis-related protein	2.10912e-07
RF_ctg_26275_152	---NA---
RF_ctg_26314_201	uncharacterized protein loc100382501	2.25427e-33
RF_ctg_26917_259	betaine aldehyde dehydrogenase	2.33643e-142
RF_ctg_27311_59	---NA---
RF_ctg_27399_349	gtp-binding protein hflx	6.61434e-70
RF_ctg_27518_123	60s ribosomal protein l3	2.63043e-22
RF_ctg_27853_198	uncharacterized protein loc100527017	5.53595e-48
RF_ctg_28180_84	heterogeneous nuclear ribonucleoprotein	2.17135e-32
RF_ctg_28187_360	leucine aminopeptidase	4.53964e-126
RF_ctg_28231_313	skp1 protein	2.2013e-80
RF_ctg_28631_57	26s proteasome regulatory subunit	3.48795e-36
RF_ctg_30297_144	lactoylglutathione chloroplast	1.67587e-45
RF_ctg_3082_241	wrky dna binding domain containing expressed	2.56115e-64
RF_ctg_34428_195	hypothetical protein OsI_03833 [Oryza sativa Indica Group]	3.87711e-27
RF_ctg_3520_93	nac domain-containing protein 78	7.12654e-12
RF_ctg_3587_207	amino acid or gaba permease	1.88e-37
RF_ctg_36565_121	amp dependent	1.83767e-31
RF_ctg_3690_95	carboxymethylenebutenolidase-like protein	1.1842e-32
RF_ctg_36991_520	phg1a protein	0
RF_ctg_37001_534	peptide transport protein	0
RF_ctg_37004_469	lycopene epsilon cyclase	0
RF_ctg_37021_1407	gigantea-like protein	0
RF_ctg_37027_891	protein kinase	2.39446e-177
RF_ctg_37031_2021	dihydrolipoyllysine-residue acetyltransferase component 3 of pyruvate dehydrogenase complex	0
RF_ctg_37040_89	chloroplast outer envelope 86-like protein	0
RF_ctg_37050_1538	tcp-1 cpn60 chaperonin family protein	0
RF_ctg_37053_1297	amino acid	0
RF_ctg_37058_1039	hydroxyproline-rich glycoprotein family protein	3.47032e-136
RF_ctg_37064_1288	oligopeptidase a	0
RF_ctg_37072_1058	ankyrin repeat domain	2.64493e-155
RF_ctg_37073_1561	glutathione reductase	0
RF_ctg_37077_389	c2 domain-containing	4.80177e-48
RF_ctg_37080_916	atp synthase beta chain	0
RF_ctg_37085_1071	aaa-type atpase family expressed	0
RF_ctg_37087_998	endosomal p24a protein	0
RF_ctg_37093_405	serine threonine-protein kinase	1.6416e-138
RF_ctg_37098_580	executer1 chloroplast	0
RF_ctg_37110_388	kynurenine-oxoglutarate transaminase	0
RF_ctg_37111_196	ubiquitin-specific protease 23	4.42228e-175
RF_ctg_37121_161	ccaat-binding transcription factor subunit	5.64383e-65
RF_ctg_37128_983	atp binding	7.44867e-150
RF_ctg_37143_492	nitrate transporter	3.85581e-169
RF_ctg_37149_384	atp binding	1.41516e-67
RF_ctg_37163_1318	metal-nicotianamine transporter ysl3	0
RF_ctg_37164_1281	sphingosine-1-phosphate lyase	0
RF_ctg_37180_870	nyc1_orysj ame: full=probable chlorophyll b reductase chloroplastic ame: full=protein non-yellow coloring 1 short= 1 flags: precursor	0
RF_ctg_37183_630	cbs domain containing protein	0
RF_ctg_37191_202	lysine histidine transporter	8.11348e-114
RF_ctg_37195_824	silicon transporter 1	1.20311e-95
RF_ctg_37198_936	eukaryotic translation initiation factor 3	1.01038e-91
RF_ctg_37205_686	3-isopropylmalate dehydratase large subunit	0
RF_ctg_37209_1327	phosphoglucomutase-like protein	0
RF_ctg_37213_395	lectin receptor-like kinase tg-20	1.34678e-74
RF_ctg_37219_1350	nac domain ipr003441	4.25746e-105
RF_ctg_37220_495	hexose transporter	8.75903e-170
RF_ctg_37227_359	uncharacterized protein	2.98616e-92
RF_ctg_37237_411	mitogen-activated kinase kinase kinase expressed	0
RF_ctg_37243_797	protein	0
RF_ctg_37244_232	cell division protease ftsh-11	0
RF_ctg_37271_818	cellulose synthase	0
RF_ctg_37272_834	nad dependent epimerase	3.70097e-125
RF_ctg_37281_903	dwarf plant9	0
RF_ctg_37294_1164	yt521-b-like family expressed	2.56502e-178
RF_ctg_37298_458	gamma hydroxybutyrate dehydrogenase	1.39262e-157
RF_ctg_37299_1116	gh3 family protein	0
RF_ctg_37312_884	serine-threonine protein plant-	4.59754e-115
RF_ctg_37318_537	serine hydroxymethyltransferase	0
RF_ctg_37319_310	heme oxygenase 1 protein 1	6.81988e-130
RF_ctg_37341_272	phosphate triose-phosphate translocator precursor	0
RF_ctg_37348_1548	mitochondrial processing peptidase	0
RF_ctg_37351_1281	ring finger and chy zinc finger domain-containing protein 1	2.81134e-112
RF_ctg_37404_496	short-chain dehydrogenase reductase family protein	1.21577e-24
RF_ctg_37424_1784	pdr-like abc transporter	0
RF_ctg_37454_314	plastid rna-binding protein nus1	5.26309e-107
RF_ctg_37455_478	peroxisome type ascorbate peroxidase	2.57452e-169
RF_ctg_37498_774	e3 ubiquitin protein ligase	5.11909e-110
RF_ctg_37546_657	pentatricopeptide repeat-containing protein	4.53277e-78
RF_ctg_37553_1834	cell division protease ftsh-4	0
RF_ctg_37556_1260	uncharacterized aarf domain-containing protein kinase	0
RF_ctg_37562_189	citrate synthase 3	0
RF_ctg_37591_1347	ring u-box domain-containing protein	0
RF_ctg_37604_921	constans-like zinc finger protein	2.56944e-65
RF_ctg_37606_443	coatomer beta	0
RF_ctg_37614_1301	chloroplast inner envelope	8.52489e-177
RF_ctg_37625_145	60s ribosomal protein	3.32819e-179
RF_ctg_37645_1153	carotenoid cleavage dioxygenase	0
RF_ctg_37659_1261	autoinhibited h+ atpase	0
RF_ctg_37667_1352	eukaryotic translation initiation factor 3 subunit 8	0
RF_ctg_37670_1075	seryl-trna synthetase	0
RF_ctg_37695_420	uncharacterized protein loc100280384	1.9491e-57
RF_ctg_37699_1220	2og-fe oxygenase family protein	1.59281e-175
RF_ctg_37711_1355	uncharacterized protein	0
RF_ctg_37725_403	uncharacterized glycine-rich protein	9.40699e-69
RF_ctg_37734_793	disulfide-isomerase precursor-like protein	0
RF_ctg_37736_228	mitochondrial transcription termination factor family protein	2.1471e-71
RF_ctg_37737_846	serine-threonine kinase receptor-associated	1.49245e-162
RF_ctg_37738_785	cysteine synthase	0
RF_ctg_37744_1359	pectin methylesterase	0
RF_ctg_37748_485	hypothetical protein OsI_20940 [Oryza sativa Indica Group]	5.78168e-99
RF_ctg_37762_149	3-ketoacyl- thiolase	0
RF_ctg_37763_779	purine permease	7.89217e-137
RF_ctg_37764_534	arginine serine-rich splicing	4.74968e-38
RF_ctg_37773_167	harpin-induced family protein	1.37841e-54
RF_ctg_37776_1623	regulatory subunit	0
RF_ctg_37782_417	n-carbamoylputrescine amidase	0
RF_ctg_37784_360	nucleoside diphosphate kinase 3	3.6618e-112
RF_ctg_37785_181	asparaginyl-trna synthetase	0
RF_ctg_37803_1052	chloroplast ribosomal l1-like protein	1.03214e-153
RF_ctg_37815_365	pentapeptide repeat-containing protein	3.82531e-83
RF_ctg_37817_157	heat shock factor binding protein	3.08321e-29
RF_ctg_37819_426	sec14 like protein	6.26038e-92
RF_ctg_37823_774	glycine-rich rna-binding protein 7	6.43598e-41
RF_ctg_37840_744	24-methylenesterol c-methyltransferase 2	0
RF_ctg_37844_917	lactoylglutathione chloroplast	0
RF_ctg_37858_1393	atp-dependent clp protease proteolytic subunit-related protein 1	4.79589e-167
RF_ctg_37859_200	manganese superoxide dismutase	2.86146e-132
RF_ctg_37860_243	PREDICTED: hypothetical protein [Vitis vinifera]	4.52442e-63
RF_ctg_37865_516	thylakoid lumen protein	2.95183e-83
RF_ctg_37872_105	protein	2.56033e-154
RF_ctg_37874_1364	aig1 family expressed	3.54721e-158
RF_ctg_37891_974	hypothetical protein OsI_24378 [Oryza sativa Indica Group]	6.88724e-89
RF_ctg_37896_131	uncharacterized protein	4.30529e-19
RF_ctg_37906_737	late embryogenesis abundant protein lea14-	1.22498e-158
RF_ctg_37908_865	type ii peroxiredoxin 1	3.3932e-98
RF_ctg_37909_193	peptidyl-prolyl cis-trans isomerase	5.92016e-108
RF_ctg_37910_971	60s ribosomal protein	3.28987e-74
RF_ctg_37917_693	translation initiation	0
RF_ctg_37936_596	lycopene beta cyclase	0
RF_ctg_37942_705	ketol-acid chloroplast	1.17479e-143
RF_ctg_37957_1235	pentatricopeptide repeat-containing protein	1.63011e-164
RF_ctg_37972_226	atp binding	4.37437e-140
RF_ctg_37994_293	auxin-regulated protein	1.28134e-152
RF_ctg_38043_464	unnamed protein product [Vitis vinifera]	3.83651e-105
RF_ctg_38068_835	ubiquitin-associated protein	6.3364e-24
RF_ctg_38072_142	---NA---
RF_ctg_38074_309	saposin b domain-containing protein	3.46466e-57
RF_ctg_38075_649	dicarboxylate tricarboxylate carrier	8.69973e-165
RF_ctg_38076_420	plastid-specific 30s ribosomal protein chloroplast	1.5307e-47
RF_ctg_38079_99	tubby structurally-related protein	4.33478e-65
RF_ctg_38086_177	hydroxyphenylpyruvate reductase	2.56303e-86
RF_ctg_38091_731	pp2a1_orysj ame: full=serine threonine-protein phosphatase pp2a-1 catalytic subunit	0
RF_ctg_38098_135	er6 protein	7.34401e-73
RF_ctg_38103_308	beta chain	2.72647e-160
RF_ctg_38106_161	l-asparaginase 2	3.45979e-150
RF_ctg_38114_1332	calcium-dependent lipid-binding domain-containing protein	3.1805e-101
RF_ctg_38119_747	zinc transporter	3.39277e-152
RF_ctg_38125_225	ubiquitin-conjugating enzyme family protein	1.44e-87
RF_ctg_38130_621	chac-like protein	1.63481e-116
RF_ctg_38135_240	rickettsia 17 kda surface antigen family protein	4.64386e-79
RF_ctg_38141_742	mitochondrial phosphate transporter	0
RF_ctg_38142_275	hypersensitive-induced response protein	5.78071e-176
RF_ctg_38147_811	2-oxoglutarate-dependent dioxygenase	5.78688e-98
RF_ctg_38156_870	glycine-rich protein	5.74315e-72
RF_ctg_38159_495	precursor alliinase	0
RF_ctg_38162_295	glycogen synthase kinase-3	0
RF_ctg_38164_235	ferredoxin-thioredoxin variable chain	2.75059e-38
RF_ctg_38167_646	40s ribosomal protein sa	1.39053e-143
RF_ctg_38183_653	lem3 (ligand-effect modulator 3)-like	1.39469e-126
RF_ctg_38185_420	protein	1.99709e-127
RF_ctg_38188_1158	photosystem ii stability assembly factor hcf136	0
RF_ctg_38196_273	ferritin	5.2632e-91
RF_ctg_38199_526	uncharacterized protein loc100306088	4.51414e-137
RF_ctg_38200_837	dna-damage-repair toleration protein drt100	1.17821e-151
RF_ctg_38202_369	cellulose synthase a3	3.96222e-97
RF_ctg_38204_931	peptidase m50-like protein	3.6208e-80
RF_ctg_38207_326	glutathione s-transferase	1.75906e-88
RF_ctg_38213_421	ubiquitin-conjugating enzyme e2 i	1.37587e-112
RF_ctg_38222_193	chloroplast atp sulfurylase 1 precursor	0
RF_ctg_38232_430	uncharacterized protein	1.65502e-80
RF_ctg_38233_235	ubiquitin carrier protein	2.83309e-96
RF_ctg_38237_293	transcription factor	1.29183e-47
RF_ctg_38247_1078	structural constituent of cell	4.61406e-55
RF_ctg_38268_100	---NA---
RF_ctg_38275_994	myo-inositol 1-phosphate synthase	0
RF_ctg_38285_598	ferritin- chloroplastic	8.70146e-119
RF_ctg_38287_539	uncharacterized protein loc100275738	2.01096e-107
RF_ctg_38305_233	transcription factor	3.4786e-79
RF_ctg_38333_347	ethylene response factor	1.75969e-28
RF_ctg_38355_370	transcription factor	7.62158e-38
RF_ctg_38358_698	udp-glucose:protein transglucosylase-like protein 1	0
RF_ctg_38364_425	uncharacterized protein loc100275426	9.66497e-40
RF_ctg_38369_682	14-3-3 protein	1.41363e-161
RF_ctg_38390_541	heat shock	1.2613e-104
RF_ctg_38393_556	bes1 bzr1 homolog 3	3.79654e-31
RF_ctg_38409_115	---NA---
RF_ctg_38420_1253	cytochrome p450-1	0
RF_ctg_38442_545	50s ribosomal protein l24	2.60158e-80
RF_ctg_38469_154	subtilisin-like protease	0
RF_ctg_38476_429	ribosomal protein l10 family protein	1.17851e-88
RF_ctg_38478_144	protein	9.21528e-50
RF_ctg_38491_371	zeaxanthin epoxidase	5.04988e-52
RF_ctg_38495_332	arf gtpase	2.68635e-66
RF_ctg_38499_424	ubiquitin-conjugating enzyme	1.98726e-100
RF_ctg_38509_133	profilin-like protein	1.78034e-68
RF_ctg_38523_508	glyoxalase bleomycin resistance protein dioxygenase	2.7056e-68
RF_ctg_38524_1180	hypothetical protein OsJ_01911 [Oryza sativa Japonica Group]	3.29385e-61
RF_ctg_38535_113	dna-directed rna polymerases and iii kda polypeptide	4.17967e-65
RF_ctg_38559_673	nad -linked oxidoreductase-like protein	0
RF_ctg_38562_279	protein	6.49238e-29
RF_ctg_38564_749	protein phosphatase 2a catalytic subunit	0
RF_ctg_38574_540	regulator of ribonuclease activity a	5.2355e-106
RF_ctg_38576_1220	mgdg synthase type a	0
RF_ctg_38578_75	50s ribosomal protein chloroplast	2.81303e-25
RF_ctg_38586_1156	aminolevulinic acid dehydratase	0
RF_ctg_38605_737	metal-nicotianamine transporter ysl7	0
RF_ctg_38633_177	60s ribosomal protein	2.34678e-91
RF_ctg_38646_392	ferredoxin	1.58338e-64
RF_ctg_38648_676	hnh endonuclease	1.79794e-104
RF_ctg_38712_434	---NA---
RF_ctg_38714_293	uncharacterized protein	2.94649e-48
RF_ctg_38751_718	eid1-like f-box protein 2	6.4336e-140
RF_ctg_38801_492	abc transporter b family member 28	0
RF_ctg_38829_548	calcium-dependent protein	2.67577e-155
RF_ctg_38844_479	riboflavin biosynthesis protein ribab	3.71296e-112
RF_ctg_38897_147	riboflavin biosynthesis protein ribab	6.25356e-100
RF_ctg_38909_175	uncharacterized protein	2.26738e-48
RF_ctg_38912_544	sap domain containing expressed	6.73239e-68
RF_ctg_38930_790	uncharacterized protein	4.88604e-26
RF_ctg_38931_130	60s ribosomal protein l29	9.20287e-32
RF_ctg_38953_372	predicted protein [Populus trichocarpa]	9.49672e-13
RF_ctg_38954_176	f-box family protein	2.01861e-91
RF_ctg_38997_580	uncharacterized protein	4.19371e-46
RF_ctg_39019_259	rac-like gtp-binding protein 2	7.87929e-130
RF_ctg_39020_403	af272573_1 14-3-3 protein	2.45032e-148
RF_ctg_39048_394	atp binding protein	1.48133e-120
RF_ctg_39062_84	pap fibrillin family protein	2.08064e-102
RF_ctg_39071_220	histone h4	8.6738e-50
RF_ctg_39158_266	beta- -glucanase	1.44672e-70
RF_ctg_39194_316	ob-fold nucleic acid binding domain-containing protein	1.89744e-68
RF_ctg_39214_510	protease complex subunit 3	1.43818e-158
RF_ctg_39215_234	chloroplast thylakoid lumen protein	3.42964e-12
RF_ctg_39226_403	sucrase-like protein	7.72314e-160
RF_ctg_39277_492	aldose 1-	8.19362e-156
RF_ctg_39278_650	nad h-quinone oxidoreductase subunit chloroplastic	2.18801e-77
RF_ctg_39319_327	peroxisomal biogenesis	6.66097e-115
RF_ctg_39358_1694	glucose-6-phosphate dehydrogenase	0
RF_ctg_39371_425	DRP [Cucumis melo]	3.81422e-178
RF_ctg_39679_341	hydroxycinnamoyl transferase	4.74955e-88
RF_ctg_39724_1346	methylmalonate-semialdehyde dehydrogenase	0
RF_ctg_39731_1313	glutaryl- dehydrogenase	0
RF_ctg_39733_773	aarf domain-containing protein kinase	0
RF_ctg_39752_1143	map kinase	0
RF_ctg_39774_324	snare associated golgi protein family	2.20983e-108
RF_ctg_39778_350	lung seven transmembrane receptor-like protein	0
RF_ctg_39785_822	presequence protease 1	0
RF_ctg_39794_932	phosphoglycerate kinase	0
RF_ctg_39801_707	gtp-binding protein	2.18397e-146
RF_ctg_39806_175	cbl-interacting protein kinase	0
RF_ctg_39825_1097	mitogen-activated protein kinase	0
RF_ctg_39827_566	uncharacterized protein loc100501574	9.61289e-133
RF_ctg_39829_1100	predicted protein [Populus trichocarpa]	4.91531e-132
RF_ctg_39830_448	ureidoglycolate amidohydrolase	0
RF_ctg_39839_384	uncharacterized protein	1.14549e-72
RF_ctg_39840_156	40s ribosomal protein	7.34661e-175
RF_ctg_39847_815	liver stage antigen 3	8.23579e-17
RF_ctg_39851_524	pre-mrna-splicing factor cwc15	1.18706e-58
RF_ctg_39865_165	transducin wd40 domain-containing protein	4.29099e-75
RF_ctg_39874_204	40s ribosomal protein s13	1.02667e-94
RF_ctg_39875_620	dre-binding protein dreb1	5.7763e-56
RF_ctg_39876_321	uncharacterized protein loc100278862	5.3665e-38
RF_ctg_39889_100	uncharacterized protein loc100384303	7.34168e-78
RF_ctg_39909_246	protein	1.9634e-93
RF_ctg_39910_1199	PREDICTED: hypothetical protein isoform 2 [Vitis vinifera]	0
RF_ctg_39922_167	60s ribosomal protein l7a	5.97809e-146
RF_ctg_39924_108	ketol-acid chloroplast	1.16445e-159
RF_ctg_39925_460	uncharacterized protein loc100304297	1.14696e-123
RF_ctg_39926_452	translation initiation factor if-	6.29629e-59
RF_ctg_39927_1026	rubisco methyltransferase family protein	0
RF_ctg_39943_161	chaperone -domain containing protein	1.49401e-43
RF_ctg_39962_934	chloroplast omega-6 fatty acid desaturase	0
RF_ctg_39970_624	tcp transcription factor	2.83118e-43
RF_ctg_39976_446	ribosomal protein l17-like protein	3.53203e-92
RF_ctg_39981_552	fructose-bisphosphate aldolase	0
RF_ctg_39998_447	sodium-dicarboxylate cotransporter	1.13476e-100
RF_ctg_40015_489	annexin p35	7.80753e-105
RF_ctg_40017_236	dpp6 n-terminal domain-like protein	1.2986e-153
RF_ctg_40023_769	magnesium transporter mrs2-11	2.78868e-124
RF_ctg_40034_155	auxin-responsive protein	6.57453e-57
RF_ctg_40044_277	30s ribosomal protein s10	1.07936e-77
RF_ctg_40045_353	coproporphyrinogen oxidase	6.39957e-156
RF_ctg_40074_156	poly-a binding	4.2925e-92
RF_ctg_40078_1480	protein	0
RF_ctg_40080_290	1-deoxy-d-xylulose 5-phosphate synthase	4.84988e-137
RF_ctg_40132_307	phosphoenolpyruvate carboxylase	4.16212e-150
RF_ctg_40163_213	photosystem ii oxygen-evolving enhancer protein	1.29347e-27
RF_ctg_40165_463	adp-ribosylation factor 1	2.08104e-125
RF_ctg_40166_297	sucrose:sucrose 1-fructosyltransferase	3.82898e-54
RF_ctg_40167_138	ubiquitin-conjugating enzyme e2-17 kda	4.56555e-87
RF_ctg_40168_854	uncharacterized protein loc100273779	3.73612e-80
RF_ctg_40210_271	60s acidic ribosomal protein	6.00991e-27
RF_ctg_40212_511	atp-dependent clp protease subunit	3.54476e-144
RF_ctg_40223_104	uncharacterized protein loc100276777	1.06022e-73
RF_ctg_40230_682	protein rer1b	6.10433e-81
RF_ctg_40234_336	at1g78070 f28k19_28	6.18155e-105
RF_ctg_40248_378	global transcription factor group	2.14316e-44
RF_ctg_40256_524	ribosomal protein l10	2.16901e-92
RF_ctg_40271_375	protein	6.30207e-60
RF_ctg_40273_426	glutathione s-	6.67933e-84
RF_ctg_40277_182	double-stranded dna-binding-like protein	6.5017e-53
RF_ctg_40285_80	glutaredoxin-like protein	2.05524e-63
RF_ctg_40286_231	uncharacterized protein loc100274379	8.02882e-79
RF_ctg_40295_551	uncharacterized protein	9.87149e-60
RF_ctg_40308_337	peptidase family m48 family protein	2.64785e-43
RF_ctg_40338_581	endo- -beta-d-glucanase	1.49678e-121
RF_ctg_40345_206	---NA---
RF_ctg_40364_370	temperature-sensitive omega-3 fatty acid chloroplast precursor	4.96441e-109
RF_ctg_40369_220	trna-dihydrouridine synthase	2.86271e-27
RF_ctg_40377_429	fiber protein fb2	4.78339e-61
RF_ctg_40387_112	40s ribosomal protein s3	1.34068e-148
RF_ctg_40398_338	60s ribosomal protein	6.02539e-57
RF_ctg_40403_326	pointed first leaf	2.96227e-86
RF_ctg_40404_551	actin-depolymerizing factor	5.77612e-82
RF_ctg_40408_338	cysteine synthase	4.33455e-153
RF_ctg_40420_391	chloroplast photosystem ii 22 kda component	1.73757e-90
RF_ctg_40421_175	poly -binding	1.06021e-61
RF_ctg_40444_86	ndh-dependent cyclic electron flow 1	3.69666e-28
RF_ctg_40447_898	formate dehydrogenase	0
RF_ctg_40449_183	protein acclimation of photosynthesis to environment	1.31051e-101
RF_ctg_40453_356	negatively light-regulated protein	3.87102e-23
RF_ctg_40456_969	atp-dependent clp protease proteolytic	5.89151e-151
RF_ctg_40457_461	pyruvate dehydrogenase	0
RF_ctg_40464_140	60s ribosomal protein l44	6.15808e-49
RF_ctg_40476_902	amine oxidase	0
RF_ctg_40491_224	---NA---
RF_ctg_40492_198	cysteine proteinase inhibitor	7.06052e-89
RF_ctg_40495_249	uncharacterized protein	2.12964e-13
RF_ctg_40501_302	rh20_orysj ame: full=dead-box atp-dependent rna helicase 20	4.33093e-19
RF_ctg_40505_188	subtilisin-like protease	6.14244e-32
RF_ctg_40514_332	uncharacterized protein	5.35972e-54
RF_ctg_40520_449	lysosomal cystine transporter family expressed	1.13809e-135
RF_ctg_40559_368	unnamed protein product [Vitis vinifera]	0.000179257
RF_ctg_40565_180	protein chloroplast expressed	1.82045e-68
RF_ctg_40576_1042	dead box rna helicase	0
RF_ctg_40584_288	plastid division regulator	8.58516e-60
RF_ctg_40586_354	transmembrane bax inhibitor motif-containing protein 4	7.06434e-119
RF_ctg_40598_780	cytochrome c biogenesis protein precursor	2.12826e-137
RF_ctg_40605_232	nucleoside diphosphate kinase 1	3.53558e-97
RF_ctg_40661_416	protein	1.53571e-126
RF_ctg_40662_173	dna-directed rna polymerases and iii kda polypeptide	6.2875e-29
RF_ctg_40670_307	ferric reductase-like transmembrane component	8.47021e-45
RF_ctg_40705_141	vesicle-associated membrane protein 725	3.8053e-24
RF_ctg_40722_128	nucleoside diphosphate kinase	7.33633e-101
RF_ctg_40725_196	hypothetical protein MA29G21.11 [Coffea arabica]	7.1246e-20
RF_ctg_40731_198	30s ribosomal protein s20	1.81583e-45
RF_ctg_40743_230	ubiquinol-cytochrome c reductase subunit 9	3.76504e-30
RF_ctg_40770_316	60s ribosomal protein l44	7.1336e-52
RF_ctg_40792_388	ozone-responsive stress-related	4.87535e-36
RF_ctg_40799_203	---NA---
RF_ctg_40835_590	nadh dehydrogenase i subunit n	2.93196e-103
RF_ctg_40858_472	hypothetical protein SORBIDRAFT_03g002080 [Sorghum bicolor]	3.4817e-53
RF_ctg_40864_86	uncharacterized protein loc100272838	1.63198e-76
RF_ctg_40887_312	precursor of carboxylase h-protein glycine decarboxylase complex	2.94987e-41
RF_ctg_40891_468	erwinia induced protein 2	1.0721e-60
RF_ctg_40915_62	---NA---
RF_ctg_40958_100	---NA---
RF_ctg_40963_171	universal stress protein family protein	8.877e-59
RF_ctg_41027_526	protein	5.76736e-68
RF_ctg_41036_951	skip interacting protein 10	1.73173e-120
RF_ctg_41090_96	acylamino-acid-releasing enzyme	1.35021e-48
RF_ctg_41126_132	ru large subunit-binding protein subunit beta	4.91904e-38
RF_ctg_41183_237	1-deoxy-d-xylulose 5-phosphate reductoisomerase	3.00883e-66
RF_ctg_41198_195	uncharacterized protein	1.82787e-14
RF_ctg_41242_638	---NA---
RF_ctg_41253_483	yggt family protein	9.48811e-67
RF_ctg_41289_200	3fe-4s ferredoxin	9.27375e-64
RF_ctg_41344_935	auxin-independent growth promoter	0
RF_ctg_41347_266	ss chain localization of the large subunit ribosomal proteins into a a cryo-em map of triticum aestivum translating 80s ribosome	5.4426e-40
RF_ctg_41401_258	ribosomal protein	1.92138e-113
RF_ctg_41471_232	skp1-like protein 1a	4.58755e-60
RF_ctg_41474_297	uncharacterized protein loc100276139	1.70906e-31
RF_ctg_41483_182	sucrose expressed	6.82231e-22
RF_ctg_41508_129	protein	3.99104e-124
RF_ctg_41649_213	rna binding	1.12422e-122
RF_ctg_41663_479	uncharacterized protein loc100382685	4.14773e-93
RF_ctg_41696_299	heat shock cognate 70 kda expressed	2.59499e-101
RF_ctg_41870_701	pdr-like abc transporter	0
RF_ctg_41873_1001	PREDICTED: hypothetical protein [Vitis vinifera]	0
RF_ctg_41893_501	beta-d- expressed	5.80945e-42
RF_ctg_41899_264	30s ribosomal protein	5.24529e-68
RF_ctg_41944_122	ras-related protein rab7	1.1936e-06
RF_ctg_42005_898	shaggy-related protein kinase eta	0
RF_ctg_42022_161	cytochrome p450-dependent fatty acid hydroxylase-like protein	3.5031e-30
RF_ctg_42024_889	spx4_orysj ame: full=spx domain-containing protein 4 ame: full=protein spx domain gene 4 short= 4	2.23258e-96
RF_ctg_42030_644	proteasome subunit beta type 1	6.02157e-131
RF_ctg_42048_913	chloroplast ferredoxin-nadp+ oxidoreductase precursor	0
RF_ctg_42081_186	60s ribosomal protein l37	6.86304e-53
RF_ctg_42088_158	protein	8.27196e-31
RF_ctg_42096_107	phloem protein 2	1.11156e-16
RF_ctg_42108_322	cytochrome c oxidase polypeptide vib	9.9555e-49
RF_ctg_42129_875	dnaj heat shock n-terminal domain-containing protein	3.74736e-143
RF_ctg_42136_1286	plastid transcriptionally active 17 protein	0
RF_ctg_42194_660	nicotiana eukaryotic translation initiation factor 4a	0
RF_ctg_42227_326	light-harvesting complex i protein lhca5	4.94358e-27
RF_ctg_42228_153	uncharacterized protein	7.42108e-99
RF_ctg_42242_934	caax prenyl protease	0
RF_ctg_42244_166	hypothetical protein	1.88337e-50
RF_ctg_42262_622	transcription factor	1.85644e-83
RF_ctg_42340_180	protein	1.16395e-47
RF_ctg_42394_369	acyl-protein thioesterase 2	7.65089e-79
RF_ctg_42405_162	60s ribosomal protein l18a	1.35876e-115
RF_ctg_42468_500	gf14-c protein	5.14583e-100
RF_ctg_42509_282	myo-inositol-1 phosphate	4.63944e-57
RF_ctg_42595_2007	insulinase (peptidase family m16) family protein	0
RF_ctg_42600_653	ramosa 1 enhancer locus 2	2.37672e-101
RF_ctg_4261_185	peroxisomal membrane 22 kda family protein	4.00429e-33
RF_ctg_42625_450	fibrillarin 2	6.70438e-154
RF_ctg_42627_235	cytochrome b5	6.28817e-74
RF_ctg_42629_612	abc1 family protein	5.25434e-122
RF_ctg_42639_841	af272573_1 14-3-3 protein	2.18765e-149
RF_ctg_42648_307	60s ribosomal protein	2.47817e-74
RF_ctg_42659_571	fiber protein fb2	1.94927e-52
RF_ctg_42665_766	phosducin-like protein	2.27327e-105
RF_ctg_42667_344	haloacid dehalogenase-like hydrolase domain-containing protein	2.50976e-85
RF_ctg_42681_243	nucleosome assembly protein 1	3.16358e-86
RF_ctg_42696_549	cold acclimation protein cor413-pm1	1.86807e-93
RF_ctg_42719_559	phytol kinase	2.99846e-97
RF_ctg_42755_495	chloroplastic quinone-oxidoreductase	1.98111e-83
RF_ctg_42758_422	peptidyl-prolyl cis-trans isomerase	1.22891e-51
RF_ctg_42781_171	predicted protein [Hordeum vulgare subsp. vulgare]	2.2269e-12
RF_ctg_42795_202	14-3-3 protein	2.49552e-99
RF_ctg_42811_194	protein	2.95889e-23
RF_ctg_42824_334	b12d-like protein	2.36659e-44
RF_ctg_42826_141	casein kinase ii alpha subunit	6.98572e-55
RF_ctg_42841_505	hydrolyzing o-glycosyl compounds	1.47525e-85
RF_ctg_42850_143	uncharacterized protein	1.32708e-36
RF_ctg_42865_77	---NA---
RF_ctg_42901_191	hydrophobic protein lti6b	2.20818e-30
RF_ctg_42907_238	---NA---
RF_ctg_430_674	probable wrky transcription factor 33	2.91e-104
RF_ctg_4305_193	---NA---
RF_ctg_43078_525	mads box transcription factor	1.4088e-92
RF_ctg_43213_122	---NA---
RF_ctg_433_147	triose phosphate phosphate non-green precursor	1.98e-78
RF_ctg_43397_177	Os07g0119800 [Oryza sativa Japonica Group]	2.0887e-14
RF_ctg_43744_93	ribosomal protein l36	7.18776e-40
RF_ctg_43745_130	at4g15540 dl3810w	1.56821e-10
RF_ctg_4390_122	heavy chain	5.3255e-69
RF_ctg_44265_136	trypsin inhibitor	4.50059e-26
RF_ctg_47138_186	glyceraldehyde-3-phosphate dehydrogenase	1.24486e-37
RF_ctg_47721_267	---NA---
RF_ctg_48097_1159	kinase family protein	0
RF_ctg_48145_486	lactate malate dehydrogenase family protein	0
RF_ctg_48161_346	serine thronine protein	1.37682e-174
RF_ctg_48167_330	cdpk substrate protein 1	1.1826e-91
RF_ctg_48169_1204	PREDICTED: hypothetical protein [Vitis vinifera]	0
RF_ctg_48184_434	gtpase activating	2.46507e-156
RF_ctg_48218_1353	pentatricopeptide repeat-containing	0
RF_ctg_48275_589	pre-mrna splicing factor	7.7725e-57
RF_ctg_48317_556	2-dehydro-3-deoxyphosphoheptonate aldolase 3-deoxy-d-arabino-heptulosonate 7-phosphate synthetase	0
RF_ctg_48352_843	gamma-glutamyl hydrolase 2	1.23539e-144
RF_ctg_48462_284	uncharacterized protein loc100279440	2.27706e-38
RF_ctg_48477_420	aspartic proteinase	0
RF_ctg_48487_990	branched-chain amino acid aminotransferase	2.23544e-153
RF_ctg_48488_364	myb family transcription factor	9.16882e-54
RF_ctg_48540_944	nadh-ubiquinone oxidoreductase 51 kda subunit	0
RF_ctg_48598_785	cystathionine beta-synthase domain-containing protein	4.65179e-90
RF_ctg_48614_1025	dna photolyase protein	2.58278e-149
RF_ctg_48625_385	6-phosphogluconate dehydrogenase	0
RF_ctg_48629_279	er lumen protein retaining receptor	2.50751e-176
RF_ctg_48653_1924	endomembrane protein 70 containing expressed	0
RF_ctg_48663_76	24 kda seed maturation protein	9.6415e-96
RF_ctg_48669_389	2-oxoglutarate malate translocator	0
RF_ctg_48684_206	senescence-associated protein 5	1.12374e-132
RF_ctg_48694_1318	sucrose phosphate synthase	0
RF_ctg_48698_204	guanine nucleotide-binding protein subunit beta-like protein	9.32916e-92
RF_ctg_48716_153	proteasome subunit beta type-6	1.80412e-134
RF_ctg_48735_114	24-sterol c-methyltransferase	8.39424e-102
RF_ctg_48746_961	glutamine synthetase	0
RF_ctg_48760_257	pur alpha-1	1.08155e-107
RF_ctg_48766_98	ndh-dependent cyclic electron flow 1	0
RF_ctg_48791_292	atp synthase epsilon mitochondrial	5.9903e-32
RF_ctg_48797_328	binding protein	7.17011e-91
RF_ctg_48818_438	xpa-binding protein expressed	1.57844e-142
RF_ctg_48825_199	atp-dependent clp protease proteolytic subunit-related protein 4	8.36525e-148
RF_ctg_48831_196	potassium transporter	9.49566e-49
RF_ctg_48846_193	isco large subunit-binding protein subunit beta	0
RF_ctg_48857_358	atp binding	3.52132e-52
RF_ctg_48861_586	chloroplast chaperonin 21	5.68402e-117
RF_ctg_48875_385	v-type proton atpase subunit e1	8.51825e-79
RF_ctg_48881_882	uncharacterized protein loc100501925	9.96434e-28
RF_ctg_48896_546	ribosomal protein s2	7.79414e-139
RF_ctg_48897_136	aspartate aminotransferase	6.63759e-114
RF_ctg_48905_299	gpn-loop gtpase	1.03088e-143
RF_ctg_48920_507	methionyl-trna synthetase	2.78916e-132
RF_ctg_48964_143	mitochondrial import inner membrane translocase subunit tim17 tim22 tim23 family protein	4.0884e-32
RF_ctg_48965_551	s-methyl-5-thioribose kinase	0
RF_ctg_48992_211	rhomboid-related intramembrane serine protease-like protein	1.00722e-98
RF_ctg_49006_132	aspartic proteinase nepenthesin-1 precursor	1.08675e-84
RF_ctg_49203_519	tetrapyrrole-binding chloroplast	6.67784e-70
RF_ctg_49263_108	uncharacterized protein loc100383346	3.23112e-33
RF_ctg_49328_513	avrrpt2-induced aig2 protein	1.08152e-58
RF_ctg_49337_205	litaf-domain-containing protein	1.91181e-76
RF_ctg_49343_318	kinesin like protein	6.02726e-33
RF_ctg_49436_403	uncharacterized protein loc100272816	3.11533e-58
RF_ctg_49498_816	chlorophyll a b binding	1.89826e-148
RF_ctg_49538_636	nad-dependent epimerase dehydratase	4.88478e-145
RF_ctg_49590_1164	protein	6.54526e-140
RF_ctg_49669_755	protein	4.65145e-117
RF_ctg_49836_399	proline-rich family protein	8.46705e-24
RF_ctg_50536_172	uncharacterized protein	2.91728e-15
RF_ctg_50586_517	at5g10360 f12b17_290	6.99777e-124
RF_ctg_50602_385	nuclear rna binding protein a	1.30728e-13
RF_ctg_50604_87	ribosomal protein l10a	1.02195e-58
RF_ctg_50639_156	60s ribosomal protein l23a	3.29824e-26
RF_ctg_50651_545	inorganic pyrophosphatase	3.52829e-131
RF_ctg_50695_252	elongation factor 1-delta 1	2.85772e-36
RF_ctg_50699_366	transcription factor	2.38366e-26
RF_ctg_50789_237	low quality protein: zonadhesin-like	0.000499524
RF_ctg_50797_715	latex-abundant protein	0
RF_ctg_50872_147	---NA---
RF_ctg_50887_234	chloroplast outer envelope 86-like protein	2.18012e-52
RF_ctg_50917_96	30s ribosomal protein s5	2.9441e-26
RF_ctg_51010_341	adp-glucose pyrophosphorylase large subunit	1.78693e-88
RF_ctg_51088_468	heterogeneous nuclear ribonucleoprotein	5.49083e-60
RF_ctg_51107_235	heme-binding-like protein	1.8593e-73
RF_ctg_51129_348	nucleic acid binding	8.39675e-23
RF_ctg_51183_514	cobalt ion binding protein	3.62233e-18
RF_ctg_5122_73	regulator of chromosome expressed	2.33027e-48
RF_ctg_51299_139	hypothetical protein SORBIDRAFT_01g028680 [Sorghum bicolor]	0.000855055
RF_ctg_51301_161	aspartic proteinase	1.77281e-22
RF_ctg_51368_132	uncharacterized protein	1.618e-31
RF_ctg_51393_161	3 -5 exonuclease and kh-i domain-containing protein	2.86642e-81
RF_ctg_51412_288	s-methyl-5-thioribose kinase	5.14569e-70
RF_ctg_51418_60	protein	9.17784e-73
RF_ctg_51429_580	50s ribosomal protein l19-1	8.41667e-46
RF_ctg_51454_179	metal ion binding	1.2743e-35
RF_ctg_51492_129	cox viia-like protein	1.71034e-28
RF_ctg_51518_106	leucine aminopeptidase	3.64122e-54
RF_ctg_51628_240	aspartic proteinase nepenthesin-1 precursor	3.43861e-12
RF_ctg_51658_89	---NA---
RF_ctg_51699_238	acyl- -binding protein	3.46889e-47
RF_ctg_51784_187	uncharacterized protein loc100500421	1.21944e-21
RF_ctg_51820_311	translation factor	2.04742e-67
RF_ctg_51825_123	60s ribosomal protein	1.43946e-86
RF_ctg_51837_466	60s ribosomal protein l21	8.31638e-112
RF_ctg_51842_183	thioredoxin m	5.71485e-59
RF_ctg_51851_190	protein	6.67473e-52
RF_ctg_51911_379	rubisco subunit binding-protein beta	2.00428e-46
RF_ctg_51988_132	lipid transfer protein 3	1.01755e-40
RF_ctg_52030_54	brg-1 associated	1.67418e-40
RF_ctg_52101_217	---NA---
RF_ctg_52212_351	uncharacterized protein	5.12298e-41
RF_ctg_52698_210	conserved hypothetical protein [Ricinus communis]	5.07434e-12
RF_ctg_52860_225	sucrose synthase	1.40034e-33
RF_ctg_53186_212	bowman-birk type trypsin inhibitor	5.18287e-25
RF_ctg_5648_68	casein kinase	1.45918e-56
RF_ctg_56544_105	class ib chitinase	5.1464e-14
RF_ctg_56593_279	---NA---
RF_ctg_56660_92	glutathione s-transferase	1.13225e-19
RF_ctg_56713_73	---NA---
RF_ctg_57539_91	---NA---
RF_ctg_59760_795	cupin family protein	0
RF_ctg_59774_327	protein grpe	1.22807e-105
RF_ctg_59842_705	2-dehydro-3-deoxyphosphoheptonate aldolase 3-deoxy-d-arabino-heptulosonate 7-phosphate synthetase	0
RF_ctg_59853_549	glutathione peroxidase	4.27676e-107
RF_ctg_59879_1064	acetolactate synthase	0
RF_ctg_59912_527	spfh domain-containing protein 2	8.5741e-170
RF_ctg_59921_656	ribonuclease caf1	2.58124e-140
RF_ctg_59945_896	ferrochelatase ii	0
RF_ctg_59948_2739	eukaryotic translation initiation factor 3	0
RF_ctg_60106_771	e3 ubiquitin protein ligase	1.48443e-126
RF_ctg_60149_757	calmodulin	5.81054e-101
RF_ctg_60159_783	protein phosphatase 2c	1.79973e-171
RF_ctg_60167_826	agmatine deiminase	0
RF_ctg_60177_522	rieske iron-sulfur protein	4.94396e-125
RF_ctg_60189_161	phosphoglycolate phosphatase	5.23982e-180
RF_ctg_60191_415	uncharacterized protein loc100278698	7.71136e-46
RF_ctg_60195_1190	thylakoid-bound ascorbate peroxidase	0
RF_ctg_60205_145	c13 endopeptidase np1 precursor	0
RF_ctg_60210_402	uncharacterized protein loc100305824	9.21089e-133
RF_ctg_60213_599	amino acid	7.10963e-117
RF_ctg_60219_810	caffeic acid o-methyltransferase	3.92847e-143
RF_ctg_60252_747	26s proteasome non-atpase regulatory subunit 6	5.61379e-151
RF_ctg_60253_581	uncharacterized protein	2.96168e-33
RF_ctg_60255_530	phosphoethanolamine n-methyltransferase	0
RF_ctg_60259_420	calcium-binding protein cml20	9.3195e-87
RF_ctg_60270_742	clavaminate synthase-like protein	1.45245e-169
RF_ctg_60274_1037	carbon-nitrogen hydrolase family protein	4.6748e-177
RF_ctg_60290_414	diadenosine 5 - -tetraphosphate hydrolase	1.75215e-62
RF_ctg_60295_692	rubber elongation factor	1.41972e-89
RF_ctg_60325_524	nadph:protochlorophyllide oxidoreductase a	0
RF_ctg_60342_373	---NA---
RF_ctg_60366_519	caffeoyl- o-methyltransferase	1.18619e-85
RF_ctg_60385_270	oligopeptide transporter opt family protein	0
RF_ctg_60414_718	40s ribosomal protein s7	4.75069e-109
RF_ctg_60425_805	rubredoxin family protein	2.13121e-98
RF_ctg_60426_1252	ornithine carbamoyltransferase	0
RF_ctg_60444_290	peroxisomal membrane protein	2.19215e-176
RF_ctg_60448_1050	fiber protein fb2	2.36779e-87
RF_ctg_60454_364	nuclear transcription factor y subunit c-4	5.44029e-62
RF_ctg_60470_369	leucine aminopeptidase	1.86444e-40
RF_ctg_60473_287	bola-like family protein	3.08191e-31
RF_ctg_60478_225	transcription repressor trm protein	7.49346e-90
RF_ctg_60492_675	aldose reductase	4.86364e-156
RF_ctg_60496_1288	serine threonine-protein kinase snt7	0
RF_ctg_60518_923	chitinase 1	8.11936e-108
RF_ctg_60542_291	60s ribosomal protein l37a	1.97908e-45
RF_ctg_60549_303	hak12_orysj ame: full= potassium transporter 12 ame: full= 12	0
RF_ctg_60571_274	non-canonical ubiquitin conjugating	1.43579e-119
RF_ctg_60572_239	ribosomal protein	9.80009e-54
RF_ctg_60579_345	oligopeptide transporter opt family	0
RF_ctg_60593_425	transcriptional corepressor	3.36481e-62
RF_ctg_60595_476	methyltransferase pmt21	0
RF_ctg_60601_1431	gamma glutamyl	0
RF_ctg_60612_461	short-chain dehydrogenase reductase family protein	3.98664e-119
RF_ctg_60645_1393	cytochrome p450-type monooxygenase 97a29	0
RF_ctg_60651_1064	dna binding protein	2.66526e-77
RF_ctg_60661_324	uncharacterized protein	4.73199e-149
RF_ctg_60680_127	actin depolymerizing factor 4	1.95899e-87
RF_ctg_60683_328	beta-substituted ala synthase 3_1	7.5119e-138
RF_ctg_60698_341	nicotinamidase 1	1.55367e-115
RF_ctg_60708_965	5-methyltetrahydropteroyltriglutamate-homocysteine expressed	1.3824e-159
RF_ctg_60716_472	nucleosome assembly protein 1	3.18976e-47
RF_ctg_60720_210	uncharacterized protein loc100277421	5.00043e-58
RF_ctg_60733_467	60s ribosomal protein l11	5.52456e-98
RF_ctg_60738_201	sulfite reductase	0
RF_ctg_60749_493	vacuolar atp synthase 21 kda proteolipid subunit	1.85531e-87
RF_ctg_60774_628	protein	2.00433e-60
RF_ctg_60778_383	40s ribosomal protein s12	5.48216e-60
RF_ctg_60787_229	ubiquitin-conjugating enzyme e2	1.04531e-105
RF_ctg_60858_333	uncharacterized protein	1.82196e-76
RF_ctg_60876_676	atp-dependent clp protease proteolytic	9.62573e-125
RF_ctg_60957_323	iron-sulfur assembly protein	2.92108e-73
RF_ctg_60976_555	plastid-specific 30s ribosomal protein chloroplast	1.0603e-95
RF_ctg_60984_752	silencing group b protein	1.81243e-86
RF_ctg_61033_193	40s ribosomal protein s4	1.20376e-173
RF_ctg_61041_695	mps one binder kinase activator-like 1a	1.50899e-153
RF_ctg_61046_328	small nuclear ribonucleoprotein e	1.22728e-49
RF_ctg_6115_87	hexose transporter	3.94839e-180
RF_ctg_61189_423	heat shock	3.23429e-29
RF_ctg_61616_641	phosphoenolpyruvate carboxylase	1.87894e-165
RF_ctg_61812_653	adp-ribosylation factor 1	8.4563e-126
RF_ctg_61829_330	40s ribosomal protein	3.61248e-68
RF_ctg_61834_236	signal peptidase complex subunit 1	1.7181e-34
RF_ctg_61842_132	thioredoxin h	1.60654e-36
RF_ctg_61850_58	---NA---
RF_ctg_61889_212	p23 tumor	1.47983e-35
RF_ctg_61943_491	rna-binding protein	8.83134e-66
RF_ctg_61997_405	1-deoxy-d-xylulose 5-phosphate synthase	1.21992e-89
RF_ctg_61999_342	l5 ribosomal protein	1.12074e-112
RF_ctg_62015_401	polyubiquitin 2	5.52442e-84
RF_ctg_62033_86	40s ribosomal protein s19	3.87028e-81
RF_ctg_62036_69	malate dehydrogenase	5.2739e-48
RF_ctg_6204_568	transmembrane protein	6.18562e-57
RF_ctg_62079_100	---NA---
RF_ctg_62085_234	---NA---
RF_ctg_62092_225	ran-family small gtpase	6.00984e-60
RF_ctg_62122_388	40s ribosomal protein s3	2.65077e-141
RF_ctg_62130_276	plasma membrane h+-atpase	1.24136e-91
RF_ctg_62134_306	retinol dehydrogenase 14	1.26879e-95
RF_ctg_62177_303	translation initiation factor 4a-2	2.01172e-61
RF_ctg_62180_387	protein sur2	5.28571e-152
RF_ctg_62188_292	rub1 conjugating enzyme	4.6684e-92
RF_ctg_62198_302	---NA---
RF_ctg_62224_120	uncharacterized protein loc100276641	4.66907e-17
RF_ctg_62228_195	uncharacterized protein	1.51866e-40
RF_ctg_62236_282	atp synthase d mitochondrial	6.03025e-71
RF_ctg_62242_69	uncharacterized protein loc100277035	1.89364e-10
RF_ctg_62251_114	dna repair protein rad23-3	2.60271e-35
RF_ctg_62254_194	PREDICTED: hypothetical protein [Vitis vinifera]	1.88444e-05
RF_ctg_62285_445	dead-box rna helicase-like protein	4.6055e-171
RF_ctg_62286_333	secretory protein	1.01159e-89
RF_ctg_62361_349	PREDICTED: hypothetical protein [Vitis vinifera]	6.52616e-149
RF_ctg_62395_309	pr4-type protein	5.1705e-38
RF_ctg_62399_201	nascent polypeptide-associated complex subunit beta	4.4926e-42
RF_ctg_62516_451	gata transcription factor 23	2.25718e-19
RF_ctg_62593_226	plastid-specific ribosomal protein 2 precursor	9.33986e-41
RF_ctg_62601_190	poly polymerase catalytic domain containing expressed	8.86876e-10
RF_ctg_62613_100	transcription factor	6.17518e-06
RF_ctg_62618_306	---NA---
RF_ctg_6264_477	cysteine-type peptidase	5.93035e-99
RF_ctg_62697_170	---NA---
RF_ctg_62767_65	plastid-specific ribosomal protein 6	1.01016e-18
RF_ctg_62847_64	1-deoxy-d-xylulose-5-phosphate reductoisomerase	6.49926e-41
RF_ctg_6292_171	protein	6.17435e-16
RF_ctg_62936_60	---NA---
RF_ctg_62951_244	adp-glucose pyrophosphorylase large subunit	1.95596e-112
RF_ctg_63003_396	nac domain ipr003441	8.6332e-66
RF_ctg_63036_174	---NA---
RF_ctg_63056_253	iron ascorbate-dependent oxidoreductase	2.13648e-18
RF_ctg_63142_84	leucine aminopeptidase	8.47246e-87
RF_ctg_63352_237	methionine sulfoxide reductase type	2.39288e-31
RF_ctg_6423_320	phosphoenolpyruvate carboxylase	0
RF_ctg_648_198	vacuolar atp sythase subunit c	6.09285e-42
RF_ctg_6484_223	tetratricopeptide repeat -containing protein	3.97114e-68
RF_ctg_6629_69	glutamate dehydrogenase	2.69087e-84
RF_ctg_6769_273	ubiquitin carboxyl-terminal hydrolase family protein	4.34e-85
RF_ctg_6939_259	peroxiredoxin q	6.55e-72
RF_ctg_6942_320	eukaryotic translation initiation factor 4e-1	8.44e-51
RF_ctg_7096_281	tbc domain-containing protein	4.28e-42
RF_ctg_7209_150	hypothetical protein VITISV_014471 [Vitis vinifera]	2.38e-17
RF_ctg_7374_120	thylakoid lumenal kda chloroplast	4.45e-31
RF_ctg_7407_105	calcium calmodulin-dependent serine threonine-protein kinase 1-like	6.79e-32
RF_ctg_7532_60	dead box atp-dependent rna	0
RF_ctg_7596_95	squamosa promoter-binding-like protein 14-like	7.14e-102
RF_ctg_7761_335	histidine-rich protein	5.06e-16
RF_ctg_7950_51	l5 ribosomal protein	6.6e-107
RF_ctg_7996_156	---NA---
RF_ctg_8058_123	dolichyl-diphosphooligosaccharide-protein glycosyltransferase subunit stt3a	1.02e-91
RF_ctg_8081_188	sec14 cytosolic factor	6e-45
RF_ctg_8295_64	---NA---
RF_ctg_8743_92	phd finger family protein	1.68e-31
RF_ctg_9303_578	abc transporter	0
RF_ctg_9311_64	protein phosphatase 2a structural subunit	0
RF_ctg_9325_109	constans-like zinc finger protein	1.34e-64
RF_ctg_9368_87	serine threonine-protein phosphatase pp2a catalytic subunit-like	0
RF_ctg_9438_266	oligopeptidase a	1.36e-68
RF_ctg_9541_90	ferredoxin- chloroplastic-like	2.09e-48
RF_ctg_9629_406	sodium-lithium tolerant 2	2.07e-87
RF_ctg_9709_230	one-helix protein	7.56e-39
RF_ctg_9913_162	stress enhanced protein 1	1.13e-21
