# Supplementary material for: SNP-markers in Allium species to facilitate introgression breeding in onion
Source: BMC Plant Biol. 2016 Aug 31;16(1):187. doi: 10.1186/s12870-016-0879-0 (PMC5006257; doi:10.1186/s12870-016-0879-0)
Supplement: Additional file 3: — Table S3. Sequences flanking reliable single nucleotide polymorphisms (SNPs) in onion cDNA al_contigs conducive for genotyping using the KASP platform. (XLSX 1413 kb) [file 12870_2016_879_MOESM3_ESM.xlsx]

## Sheet: Sheet1
Supplemental Table 3. Sequences flanking reliable single nucleotide polymorphisms (SNPs) in onion cDNA al_contigs conducive for genotyping using the KASP platform.
Onion_contig name	Selected for KASP platform	Workable KASP-assay	Selected flank
al_contig_1000_107	no		AGGCATAGAATCCGTACATCAGTGTCATCGATACAAATAATGAAAAAGTC[G/A]CAAGGGAAATAGCGCAAGACCACATATCATCTGAAAATATGAATACCGAA
al_contig_100024_244	no		GGATAAAAGATCTTCCCATTATTAGAACTTTTTATTACAGGTCATCAGAA[C/A]AGAATATGCTGACTAAAAGGTAAAAGAAAAAAGATTGTATATCCAAATAC
al_contig_100027_245	no		TTTTCTAGCCCACACTGCAATAAGTAATCCTGCTAACTGCCTTGAGCCAA[T/C]TCGCTCGAATGCCATCCCTTCGTCTAAGGCCTTCCCTATGGCATCCACCC
al_contig_100037_217	no		AAGCAAAAAAGATATACATGGTAGGTGCCAGTATCCTGAAACCAGAATGA[A/T]ACCCTCCAACCCAATCATGGCGATAGCATGAGGCTCTTCCTTTGACATCG
al_contig_100037_93	no		TGGCCTCCTAGTAATGAATGAATTATTCCACAAAGTGCCGTAGAAGCCAT[A/G]GTTTCAACTGTGCTCAGTGCTCCATCTGTATCTTTACTAAGTTGCTCTCC
al_contig_100047_190	no		GCACCAGAGTTAAATGCCTTCTAGCATCAGTGGAAGACTATGCGTTCGCC[A/G]TAGATTTAGCGGATCTGAAGACGTTACTTAATGAAGATAATAATTGACTT
al_contig_100056_236	no		ATAACATGTTTACAAATTTTAAAATATATAGACTAGCTATTGGAATGAGC[T/G]ATAGTAAAAGAGAGTATGTTAGTACAGTACAGTAATGAGAAATAGTGTAG
al_contig_1001_92	no		AATGTTATCGTTTATGACTTTGTATTTGTAGCACATCTAAATTGGGAAGG[C/G]ATTAGAATATGAAGAAAAAGGTGGTGGTCAATTGGGAAAGCCTTATGTGT
al_contig_100119_606	no		ATAACATGAACTTTTTTGCAAAATTTTGCAAGATCTATTGGTTGGGTACA[T/C]TGGGACACCAAACGCTGGGATTGAAGGATTTGTACCAATATACTATGGGT
al_contig_100160_179	no		TTGCTGCAGCATTGAAGTTTTGCGATGTGAAGAGATGGTTCTGGGGGTGG[A/T]GAATGCTAGTTAAGGTCAGGTGGTGAGCTTGGAGTGTTGTATGTGAATGT
al_contig_100164_104	no		TATCAGTTCAATAACTTCTAAGCTAGTGTTACAGCCTTACAGGTTTTATT[C/T]GCAACCAACGCTTAAATATATTTTAGCTAGTTATTGTTTCTTATGTAATA
al_contig_100197_117	no		TGTTTAGGGGGCTGCTGCGCCGCCTAGGGATGACCGAGTTCATTGGGATC[C/T]GGGGCGAGTGTTGTGGATGTTGAGGGCTTCGCAATGGAAGCATTGGATCG
al_contig_1002_91	no		AAAAGAAGATTGCGTGAGGCTTGGGCGTGGGCGACTTTCGATTGATGTAA[A/G]GGGAGAGGTCATGACGGCTGTAGCTGGTGCGACTTGGAGTTAGCAATTGG
al_contig_100256_255	no		CTGCACATTTCATGGAGTGGTTATTGACATTGGATACTTCTTCGAGTAGA[T/C]TGATAAGAAAGAGTCATTAGTTATATAGGTTTTTGGGAGGGCTTTTTATT
al_contig_100262_202	no		CAAGATATTATTTCTTCTTCTGCTCAGCTGTAGAACAGGCGAAACCCTAG[C/T]ACACTGATTTTAGGATAAAATCTAAAGAAGAGGGTGATTTTGCTCCTAA
al_contig_100268_134	no		CTTCTACTTGAATGAGTCAGTGACAAATTTATCATCTCCTCCGCTTTAAG[T/A]TTTCTCCTATAATTCAGGATGGACCATGCTTCCAGTGATGAAACCAGAAA
al_contig_100298_827	no		CCATATCCAGAATAATCATACGCCATTAAATTAACTTCCAAATGAACAGA[A/G]ATCTCCGCAAACAAATCATACATCATCCCCAAATCAGCTGCATTTCCATG
al_contig_100311_81	no		AAAAGCATAAGCATAATAACCAAAGGAAGTTACTGCATGGTATCCTGGAT[T/A]TTCTATAGTGTAACAAAAGCGACCTCCCAATGATTGCTGAACAACTAAAA
al_contig_100315_112	no		CCAATATTGATTTGCGGCAAAATCAACTAAAAATAGGTTGAATCTTATGA[A/G]CACAACCATAATTTCAGTTTTATCCAAGATTACATTATCAAACACAGGAA
al_contig_100348_137	no		ACATAATGCCGTCCAAAATATGCGACTGCCACGATGTTCTGAGTATTGGA[A/C]GTGGAAAGTAGTAACCAAAATATGCGACTATTATGATATTCTGGTATCAA
al_contig_100360_108	no		ATGGGTGTTGTAATGTGGAGTATTTTTTGTTTGAGGAGGGTTGAAATGGC[C/T]GTGAGTTGAGGCAGTAAGGTGGTGGCCAGAGAAGGCAATTGCAGAAATGT
al_contig_100361_97	no		GAAACAACATGATAAAATTTTGTATCAAACATCTAATTCGGTATCTCTGC[G/T]GAAAATACAGATTTCTTTGTTGTATTTTGGTTTCCGTTGGCATTCTTTGA
al_contig_100375_96	no		ACACGGTAGATACTGCAAGCGATTTGCACTATAGATAAGGCAATCAACTT[G/C]CACTTCGTAATGTTGTGCAAAATACCTACGCTATAGACAGTGGAACGAGC
al_contig_100473_109	no		ACCATTTCTTTATCCTAATCTCAAAATTGAATGTCCATGATATGTTTTTG[T/C]ATTAGAAGAGCGCTTAGGCTTAAACAAATCGGTAATGACTACAGTACATG
al_contig_10056_213	no		ATGAGTTTCTAATGGGAGATGAGAGGCATCCGAGGTCAAAAGAAGTGTAC[G/A]AAAAATTGGACGAGGTGGTGATGAAATTGGAAATTGTTGGCTATGAACCA
al_contig_100562_244	no		AAATTTACTCCAACCAACAGTAATAGTATCACCCCAAACTATCACACTCT[A/G]CTGCCAATGCAAGCTCAATTTCTACAGCTCAGTGAACTCATCACATACCA
al_contig_100565_115	yes	no	TAGTCGCCATGGCCTCCGCCCGGCCAAATCTCAAGATGCCCACCTTCTGA[C/T]CGCAACCTCCTTAGTGCCGGTCTCTGCCCCGATAATCGCGCAACTGACGT
al_contig_100590_98	no		CTGGACCAAATGTCCTTGTTAATTATAAGGATCATGTACGCATTTTCTAT[A/G]TATGGAGGAATGAATATGACAACGGTTATGCTGGATAAAATTATATCTCC
al_contig_100600_106	no		ATGAAACCTTGCAGTGCAAATTGCATGACAAAAGCAAAAAGAAAACAAGC[T/A]TAAATTTGTAGAGGCTGGAACCTTGGATCATATTTATAATTTATGTACCT
al_contig_100650_119	no		GCACACTTGCACTTGAGATGCATTTGCATTACCATGTCTTGTTTTACTTG[A/T]GATGCATACTTGCACTTTGATTATGGTGCACTTGTATATGTTGCTACTTT
al_contig_100675_192	no		CTTTTCCTCCTCCCTATACAACTCAATCACCGTCATTGTCAAACACCCAA[T/C]CACAATGCCTCTCAACCTCTTAACACCACCCAATCACCAGAAACCAAACC
al_contig_100676_74	no		AAAGCGCTCCTAATGGAAACCCTTCTCCGCTTCCTCTCGATTTTTCTTCC[T/C]ACTTCTCCGTCAATGACTCACCAATAAAGAACAATTCTTTCCCCCCAAAT
al_contig_100688_371	no		ACTTATTTGATCAGCAACGAACTATTTACAAGTCACGATTTATCGGCAAG[G/A]GTATTATCTGCTATTTGGATTTGATTAGGATTCGAAATGTGCACAGTCAC
al_contig_100716_138	no		ACATGCACGGAGGGAAAATGGGTAATGATGGAAGTTGGCACTTTGAATGC[A/G]AGGCTGGAGGTGCTGCTGTGGGTTGTTGTGACAGTGTAGGAGGATGATGA
al_contig_100718_100	no		CAAAACCCAATTTTCAATGACCAATTATTGCGAACGCCTGCTCCACTCAT[A/G]ACGCAAGAGAATCTCTTACCAACTAATGGCTATCATATACAAGATGAATT
al_contig_100719_94	no		TGGAAAAAGGAAAAGGCGGTGATGCAAGAAGAGGAAGAGCAGAAGAAATC[G/C]CTAGGTCAAACCTAAGACGGCTGGTGGCTTCATGCTGAACAGGGGAATTG
al_contig_100782_95	no		ATGTACTACAGAAGGAAATTTGAGCAATCATTATCAATGACTCTTGAATA[T/A]GAATTAGAAACTTGTCAAAGTAACCTTGGACCAGCATCAACTAAATGAAC
al_contig_100830_110	no		GCACGAAGAGGCACGAAAGACTTGATTCAAACGCAGCACAAACACGAACA[A/G]TCGAACAAACAATCAATAAAGAAAAGAAGTAAAGCTGAGAATTGAGTGCT
al_contig_100832_153	no		AACCAACTCACACTCGTCTCCTTCCATTAAACAATCAAGTAAAAAATCAG[C/A]AGTCGGCGTATGATTGCGCACTGCAGCTTTTATATCCTCAACTTTGATCG
al_contig_100839_112	yes	no	TAAGAAATGAGCATGAACGCACAAACTGGATTTCAGCCAGGAAGCAAGCA[T/C]GGGAAGGGAAAGTTTGAACTTCGAACCGCACAAAAACGAAATTGAAAAAA
al_contig_100851_227	no		ATGGAATGAGTAAGAATAAATCTCGGCCTCAAGGTCAAACTAAGTGCGCC[G/C]TAATATCCAGCATTATATCTCTAATACCATCTAGAATAATGAAACATCAC
al_contig_100864_189	no		ATCAATTAAAAGAAAATTTGAAGAGATAACTGTAGCAGCTATAGCTCTGA[G/A]GACCCTAATATCACCATAGACCGCACAATTGCACTCGATTGAATCCATTC
al_contig_100869_80	no		AAAATCATAAAACTCCATGTGATTTCTATACAAATGAGGATTCATAGGTC[A/G]ATAATCTCAAATTAAACTGTTGATAATTTAATTAAGACAAAACTATTTCC
al_contig_100872_416	no		TGTATGTGTGTGTGTGTGTGCATATGCATGTATATATATGTATGTGTGTA[T/C]ACATATATCTATGTATGTATGTAGAGAGATAAGAGCGTTCAATGACACCT
al_contig_100886_113	no		CCCAAATAAAACCCTATATTGTAAAACAATTAAGCCCAATCCATCGAAAG[T/C]TGATCCGATTCTCATTATATAAACCCCTCTTCACTAACCCATTACCACAT
al_contig_100944_99	no		TCCATGTTTGTGAAGATTAAAACTTATTAAGTAACTATTTGTGGGTAGGG[C/A]AAAACATACTAGTCCAGTTGACCTTCGAACAATACTAAGTCAAAGATTTA
al_contig_100945_74	no		GCAAACATAAATAAGGTTAATTAGTGAAGGTTAGGTTGCTCAGTTAAAAC[T/A]ATAAAATTAGGTAACGCCTGGGTGATCCTAGATAGGGTCTTTGATAGCAT
al_contig_100958_217	no		ATCATGACCATCATCAATCCTGACCCTAATGATGGACATCAGAGGCTTTT[C/T]ATGAGTGATTTCTATCAAGGCCCTGGCATAAATAAGTTTCTTCCTAGCAA
al_contig_100972_109	no		TTGCATGTCAAAAAATGAATAAAATCTCTGCGCGTTGTACTGCACGTGCT[C/T]CTCAAACCCTCTCTTCAAATCGATTTTCATCGACGACAATTAAAACCCCG
al_contig_100994_233	no		TTTTACTGTATTGAGTGACGTCCTTGAATTTGGGTTGCTGCCAGATGGGC[G/T]CTCCAAGACAAGACGAGCAGACAGCCGTCTAGGACAACCGATCCAACGGG
al_contig_101017_242	no		AAATTATATTATATATATTATGATGATGTGGTCACAAATAGAATTTCTAA[T/C]AGCTTACTAAAAGCGCTAAATCCAAAGTAGGCTTGTATGCACTAATTCTC
al_contig_101022_120	no		ACGGATGTCCTACCACGGTGGATGGCTGAGGCTGCATTGAAGTTCGCATC[G/A]AGACATTCTTTATCATGGGTTGTTAGTTTATGACAAATTCCTGGTCATC
al_contig_101052_119	no		TGCAGATCAAGCTATATTTCATAATTAAAGACAGAAGTATGGAACTACAA[G/A]ATGTATGTTTCGGCGATATTTTTGCAAATTGATTCAGTAACACTTTTTAC
al_contig_101054_220	no		CTTGCTGAACCCAACCTGACAAATAAGCTCCAGCTATCAAACCAGTCACA[T/C]GCCACATTCTCTCGTTCACGTACCCCTTAATCGCTTTCTCCGCCTTCTTC
al_contig_101074_84	no		TGGGAATGCAAAGAAAGTCATATAGCACTTTTAGCATGTTATTGTTTCTT[A/T]GGTACTTTACTGGTTGATGTCTTATAATAGCACGATTGAAAATATAGAG
al_contig_101078_131	no		ACATGATCCTAACTATGACTGTGCGTTATGTTATACTATAGTATCTTATA[C/T]GTGATTGAGTTTAATGGAAAATCAATGCTCTATTTGGCTTGGATATAACT
al_contig_101078_317	no		GCATAAATTTTGGTTTATGTGATTTTTTTTTAAACAGACCCAAGCTTCAA[C/G]AGGTATATTATTCAATTTAGATTATTATATCTTGCAGTTTGCTTCAGAGT
al_contig_101100_186	no		TCTCCAAAACAATATGTATATGTTTAATATGCATCATATGCTTGAACCTG[A/T]GGTCTGAAAATAAAGTGTACATATATGGAAAAAGGAGTGCATAGTGGCGT
al_contig_101114_264	no		GTTGCTGCATTTGGCAGTTCAAACCCAGGAACGGTTGTGATTCAGAAAGC[A/G]CTGTTTGAGAGTGGGATTGCCGATGATGTTCTTGCTATGGCTTTCAACAC
al_contig_101123_139	no		ATACAAGAAAAAGAAAAGGAGACAAGACGGCAAGAAGTCTTCTTGGCTAT[C/T]AGCAGCACGTCCATTGAAGTTATCAAGAAATCCATTAGAGAAAACTTGGA
al_contig_101123_230	no		AAAACTTGGAAAAGAGTCGATACTTGAAAGGATGCTCCATAAGTCGCCAT[A/G]GTTATAGTCACTGCTAGTAACAGTTGCATACAATTCTTGAACTCTGGACA
al_contig_101152_121	no		TCAGGAACAAAGGAGCAGCAGGCGCTTCAGTGACAACAGTACCAAACAAC[T/C]CAGCTTTACTTTGTCTGTTTCTAAGCAATTAATGGCAGGAGATCAAATGA
al_contig_101164_183	no		TGCAAATCTTAGCATTGGTGATCAGTTTGACTATGTATTGCATGTGGTCC[T/A]GGATGAATCTTTAGGCTTTGATGATGCTTTGAAGTCAAGTGACAGTTTAA
al_contig_101232_116	no		TGTTTGAGATACGCGGCTAACCCTAAGTGGGATATCTAAGAGATATGCGG[G/A]TGCAACATCTTCCATGGACCTGAACCGTTTCTCTAGTTCACATCAGTTTG
al_contig_101237_134	no		TTTTAATGTAGAAGTACCAAGTATGAATTGTTGATAGATGTTATTCGTTA[C/T]CGCTTCCTTGTAGCTAGCCTAAATGGACAGATTGTCCACCTATTTATCCT
al_contig_101238_56	no		CAGAATATAGGTGGAGGTAGTCCAGAAGACAAAACATTACTCGCTAGCTT[T/C]TTGCCATATAGCAAGATGTATATGGGATATGAAAAGGATAACATATTTAA
al_contig_101262_323	no		ACAGCCGAACTTCAATTCGAATCGCATCATAATCACCGCTGCTTGAAACC[C/A]AAACTTCCAGACCCGAAACCACCATTCGCGCCTCCTTAGATTTGCGAACC
al_contig_10128_97	no		TAAATTTAGCACCGATTTTGGTATGTGTGTCGTGTCAGTTTGGGCCATTC[G/T]CTGCTAACTAATTTTATTCTGGACATGAATATAAGATGAATGTCTATTTG
al_contig_101285_167	no		ATGGAAAGCATCAAGGGTTCTCTTAATGCAATTAATGGAAGTGATGTCAG[T/G]TTTTGTAAATATCATTATGTCATCTGCAAAAATAAGAGAGGAGACTCTAG
al_contig_101289_64	no		TAATCGTGCTAAAATGGAAGAACTAATGAACTAATACAAATCATTTTGTA[G/A]CAATACATACACATGTAAACAAGATAAACTCCACAAACCCCACGTGTCCA
al_contig_101296_154	no		TTGGCTGTATATAATCAAGGATCAAATCCCTAATGGAAAAGCAGCACAAA[T/G]TTTTAGCAGTCAATAATGGAACTCAATAGTTGACAACATTTAACAACATG
al_contig_101324_327	no		ACACATGCTCTAGTGGTCTACACTCAATTGCTTGCACACTATATTCCATG[G/A]TGTAAATGAAGTTGCCACTGACCCGAAGAATCATTGTGACGCTACTTATA
al_contig_101328_291	no		TCCGATCGATTGGTACAGTCAATCACAATCCTCAATATCTGGTAGTGTGC[A/G]TAGTAATTACCTTGCAACGTTGTTGTAACTATTCACATATATTAAGGGC
al_contig_101361_211	no		GCAGCATTTATGTTTGTACAGTAGAATTGATTTCACATGGTAGTAATTAT[T/C]GTCAACCAAAAATGTTAGCATTGAATAAATAGTATTCACTAGCATGTATA
al_contig_101405_66	no		GAATGGTGCACTTCCCGAAGATAGGTAGGAAGCGGGAAGAAGGAGGAAAC[G/A]CACAAATAGGGGACGCTTGGATTAGAGTGGAAGGAATAACCTCAAAAGAA
al_contig_101425_107	no		AATATCGTAGGAATTATTGCAAGTAAGCTGCTGGAATTTTCATTAAGCCG[A/G]ATATTTCACTATCCATTGTTGTGCCTTGGTGGATGCTGAAAGTTTGGAG
al_contig_101425_374	no		TATGCGTTGCTGTGTGGTATGAATTCATGTTCTAATGCAGATTCCTTGTC[A/G]TATGTGAATTCATATAGATCTTCTGAGTTCTTAGGAAGCTCAAGTTTTCT
al_contig_101430_53	no		AATGAAATCGAAGTTCTTCAAGCATTAACCTCCGATTCTTGTTCAAACAT[T/C]GGAGAAAATGGATCGTGAAATAGTTAGCAGATCTGGAGCACAACCGCTAG
al_contig_101443_116	no		CTCATTTCCAATCCTCTGCACGCAATAAATCTACATCACCTCCATCAAAC[T/A]GAAAGTAATTAATTATGGGGGTCTCTTTGCAAGTTTTGCCTCCACCTTCT
al_contig_101454_115	no		AGAAGAAAAACAGACAATTTTATAGATGTGGAATTCATAAGTAGGTTTGA[T/C]GTGTAAAGTTCGCAGTATTTGATATGCGTTTGGAGTTTGATGGCATTTGT
al_contig_101460_103	no		TGTATGAGGTAGACTGTGGTAGTTGCGATGTGGATATGGAGAAGGAAATG[C/A]TGTTTTTGATAGTGCACAGCAGTTTGTAGTAGCTTGAAGTGGCTGTTGTA
al_contig_101460_171	no		AGCAGTTTGTAGTAGCTTGAAGTGGCTGTTGTATTCAATGGTGGTGGTAG[A/G]TTTGTATGGTGGTCAGTTAAAGTGGAATAGGCAGGGAGGTCTTGGCAGTG
al_contig_101472_365	no		AATGTCCAAAAGAAATCCAATGGCATCCCGTCGATCAAGCTGCTGAAATC[T/C]ACCCCCTCCATAAATTTCGCCAAACCCGTAACCCTATTTCCGGGCCCTAT
al_contig_101522_188	no		CAAGTTGTTGTGCATCAGCATTAGTATTGGATCCTTATTCTCCATTTTAT[T/A]TTTAGTTATTCAAAGATCTAATTTTTAGAATACCCACTTTTCTTTCCCAC
al_contig_101522_91	no		TAGTCTAGACTTTGGTTTCACAAACAATAAGTTTCACTATGGAATTTGTC[A/G]TATAGCAACACTTGATAGATGAAAAAATCACATGTAGAAAACAAGGCAAG
al_contig_101537_368	no		TCATGAAAGCGAAGTTGGAGTATACTTTTCAAACACAACTTTCTTCGTTA[T/A]TTTTTAAAGTAAAATAAAGCATATTCCGTTAATAATAATGATTAGGTGGA
al_contig_101544_109	no		CCTGGTATTACCGTCATCCTCTGTTTTCGATTATTTGCTGTCGATTTGCC[G/A]TCGCCGATATCTACCTCACTTTAATATCTAAAATTCGGTATGAGTTATAT
al_contig_101553_76	no		CAAGTTCACCATTAACTGTATGAACAGTCATAGGCATCATTTCAAGTTAA[C/T]TACTGATTATATGAACCAACATTTACTAATTTGAAATTGACACACACAAA
al_contig_101572_153	no		GAGGGGAGGATTGAAGGCGGTTGAAGGTCTTGGCTAAAAGTAGGCGAAAT[G/A]TCAAACTTCGCTAAGACTCAAATCTCTATTTATTTTCTTCGCACCTAGTT
al_contig_101572_220	no		CTCAAATCTCTATTTATTTTCTTCGCACCTAGTTTGCTTTGAAGTAAATT[C/A]TTGCAATCCTGAGATATCAGGGTATTTCAGATTCGAACTGGCAGTTCAAT
al_contig_101574_189	no		AAAGAATCAACCAAATTTAAAACAGGAAAGTTCACAAAATCAATCCAATA[G/A]AGCATTCAAAGGCAAAACAAAGTAATTGCCTCGCCAAGGTTTCATCGGAG
al_contig_101582_156	no		GTAAGTGTAGATCATATTAGATGAAGATAAAATTACATTATCAATAGCTG[G/T]GCCAATAAATCCTTGTCCTCTTCTTTGTTCCCTGTTCGCATACATCCAGT
al_contig_101596_125	no		AACGGTGCTTCACAGTACCTCAGCAGCGTCTCTGCCAGCCTCAGGCCCCA[A/G]CCATCCTTCAGTGCAGCATTTTTAGTGTCATTATTTATGTTGCAACAACT
al_contig_101616_248	no		CGGCCTTCCAGCATTTGATGGTTGTAATAATGCGAGCATAAGAAGAAAGA[A/G]GAAGAAGAAGGTAGCATATTTTTTGATCATGCTTGTTTTGCCCATCTTTA
al_contig_101633_440	no		CAATTACAATTACAAAATGGTAGAATAACCTCAGTCTTAGAAAATAGAAA[G/A]CAAGAGACGTCCACTCCGACCTACGTCCACTCCAGAGGACCTTCTACTGA
al_contig_101683_515	no		TAGCGACAACTAAAACTGATAGCGACAACTAAAACTGATATTCAAATAAA[C/T]CACCCATAATCTCCCATGTTTTCAAATTTATCAAACTCGATCATCATTAT
al_contig_101691_269	no		CTCCTTTCTTGGATAAAGGCTGTTTGTAAGATGCAACACACAGAAGTTGA[T/C]GACTTTTCATCTTTATTTACGGGGAAGGCTTTTAGTTGTCTTGTTAAGTA
al_contig_101716_105	no		GACAGCTTGTTTATACGGGTTGACAGCTTGTTTATACGGGTATTAATGAT[A/G]TATTTCATATACTATTTTTTGTTAACAACATTATTGCATAACAATATACT
al_contig_101724_203	no		CCTCCCTGCCTCACATGCCATCGCTGTCGTCCCTCGCTGACATATCTATC[G/A]ATGCATAACCCTAAAACAATACACGCTAATTGCCACCAAATCTGTATACT
al_contig_101730_140	no		TTCTCCTGATACTTACTCTGTAATAGTGATATCTGTATTTTAATTATAAG[C/T]AATTAGCCGATTCTTCTTCAATTATTTATGTAGATATCTAAAGATTTGTT
al_contig_101734_136	no		TTAGGTTAGAATGAAAGGGCAACCGCGGACGTGGTTGAAACCTGCACAAC[T/C]AATTCCTTCTATAAGTAGTAGAGATTTGCATCGCACATGCCAAAGTACTA
al_contig_10174_95	no		CCCGTGATTCAGATTGGATCGGGTTTTGAAACACCACCTGCGGGCCATTG[T/C]CTGCACTAATTAATAGGACTACTTCAATATATAATGTTTCTTTTAAAGCT
al_contig_101775_171	no		CATTCTCGGCTACGGTTGTGTTAGCATGTGGTGAGTTTCTGTTAAATAAT[T/C]GATAATCATCTTAGCTTGACGACATAAATATTTGTTGTTGCAGGTGCAAC
al_contig_1018_100	no		ACATCAGAGTTACACAGATTACAACAACATTTCACATTTAGACAGTTATA[A/T]AGATCTATCTAATACATTACATTCAAGATACAACAGGCATAGATTTCAAC
al_contig_101902_471	no		AGGAAGTGGAAATATTTATAAGCAGTGTTGTAATTGTTATCATATCCAAA[C/A]TAATATAGAGTTTCATTAAGGCCATAGTTTTATTGAAGAAGGAGAATAAA
al_contig_101904_212	no		CAAAAGATTTCTATTCTACTTTGCTGCCTTCGGTTTTGCATCTAAATCTC[C/T]TCTAAGCAGTCCAAATTTTCAACCCAAAGCATCAGTATATGTCACTTGTA
al_contig_101951_194	no		GGCAAGGGCACACCATTAATAGCTTGAGTATGAAGGTGTATTTTTATCCC[T/C]CCAGTTTCATCATCGTAACTTCATTTTAACCTGATTGTTACTGCAAGTTA
al_contig_101981_93	no		AAATTCCCTGTAACAAGTCATGAATTTTGAAGCAAGCACCAAATATCTAT[C/T]AAATGCTAAACACTAAGTAAGATAGCTGGCCACATTGTGCAAAATGCAAT
al_contig_101982_455	no		ATGACACACTGAGCTTCTATTGTCGAATTGCAATCCCCAATTCGACAGTC[G/T]ATCCACTGTTAGTAAGTGTTTCAGTAATGCTTTATACGCACACATTGACA
al_contig_101996_413	no		GTAACTCCCAACTCCACTTAACAACTTCAAATTATAGTCTATCAATAAAA[A/G]TCCAACTATATCTAGTCTTAACTTCTAACTCCAATTTAAATTTCAGTCAG
al_contig_102004_90	no		GGAAAAGAAATTGAAGCACAGCTTTTGCCCATCATGAATCCTTCTTTGGA[G/A]TTAAGAAGTCGCTATGCCAAGGCATATACAGGCACATCACCTCACATTAC
al_contig_102014_306	no		TGATGAATTATGTGGTCAGGGAGTTGTATAGTGAGATGTAGTAGAATAGT[G/A]GTAGGATGTAATGGAGTGTTGTTGTATGTCGAAGTGGATGAGATGCTTGC
al_contig_102024_159	no		GAACGATGAGGGTAGAAAATATATGTTCGACTAACATCCTGCATGTCATT[G/A]GTAATCGAGACAGCTTATATTGATGACTCTTTGATTGCTACTAAAGTTTG
al_contig_102027_106	no		GCTCTCTTTATGCATTGCTCCACGAATTCTTCATCTCTGCTCTTGAACAG[T/C]TTCCAACAGCAAGAGAAAGCAGAGGGCTTGCTTTGACTGAGCACCAAAAC
al_contig_102030_182	no		GACTTTACTATTGTTTGCTTTTGACTAATATTGTTAGAAACGAGGAACTG[T/A]ACAATGTTTTCCAAGCATACTCGCTAACAGGCAGAGTATGCTTAATTTGC
al_contig_102044_96	no		CTGATGGGCATGTACCATTCATTGAATTGCGTTATAGTTGAATCCTCTAA[A/T]TTGTTTAGAATTTGTGCAAGTCACCTTAATCCTTACACACCTGAAGGATG
al_contig_102056_215	no		TTAATAGAGCTTGAATGGACCCTTTGTCAACATATGTTTCTACTGATTAT[T/C]TGTGTTAGCTTGGTCGGTTGGATAAACTTTGGACTGACATTTGTATTCCT
al_contig_102056_321	no		CGGTATATTAAAATGGCTGGAAAGACAAATTGCACCCACAATATTTACAT[T/G]TATCATATGTAAATTTGATTAAGGTATACTCATCCTTATTCTAAAATTAA
al_contig_102088_112	no		TTATGCCATAATGAAATGAGTCAATAATATAAGCAGAATTACCACTTTTA[T/G]TCATATCAATATTGAGTTTAAACATCCCATCACACATATACCATTTTACT
al_contig_102136_106	no		ACTGCTGTTATGCACATTCAAAATGTTACTGCATTGATTATTTTCTCTCA[G/C]AACAGTTGTAAAGTCGTTGAGAATCAAAATTGCAAGGCATGGAAAGTTTC
al_contig_102161_207	no		CGGTTAGCAAGTTACTCAATCGGTGATGGATGAGGTTCTAAGTTGAAGAC[G/A]AAGAAAGTTGCTTTTTATGAATCAAAGGAATTTTTTGGTTTCAGACTCAG
al_contig_102179_205	no		GGTATCTGAATCCAAAAGCATTCCCAATCTATGTGAATTTTAACTTAGAT[G/A]CATCAATTTGTCGGAAAGCTAAGATTATACATTAGAGCAATATGACACAC
al_contig_102199_145	no		TGTAGCAAGTACTTAAGTCAATTGCAAACAGATCATGAATGAGAACTAGT[G/C]TTGAAGAGCAATGAAATATGTAGTAGGAATTCGTCTGAATCGCGATATTG
al_contig_102208_86	no		AGCCTAGTAGTATATTATAGCTTGTAACTTCAATATAAATACAGACAGTA[T/G]CATATCAGATTTGTACAAGTGAAAATCAAATAATAAAGTGCTGTACATTC
al_contig_102209_111	no		ATAGTAAGAAGTATATGGGATATGAAAAAGGAGCACAGGACACTTGGATG[T/C]ATCTCTCATGCAAGGAAACTACGAGCTTGGAAATTAGAGAACGAGCCTCC
al_contig_102209_337	no		TCACATTCCATTCGGGGAGATGACAATTACACTAGACGATGTGACGCAAA[A/T]ACTACGAGTTCTTGTGATGGATATTATGTTGACGTATGAAAGGGGCGGTA
al_contig_102218_133	no		TGTCTCTGGTAAAGCCAGCAACTTGGTGTGCCATGACCCCATCCAAAAAA[C/A]CAAATGAAACTGTCCTATTCTCCATAACAGAGAACTCATCAGCCTGAGCC
al_contig_102218_207	no		ATAACAGAGAACTCATCAGCCTGAGCCAAACATATAGGATCAAATACACC[G/A]ACGACTCCTCTACCGGGAAAATATCTGAATCAACACTACATACATTATAT
al_contig_102242_161	no		TGTACTTGTGTAGGAAGAAGATAAGAAAGAAATGAGAAACGAGGTGTCTG[G/A]TGATATGGGGTGGATAAGCTGTCCAATATAAGTGATTCGTAATTGTGAGA
al_contig_102242_293	no		AACACTCAGAGGACTGCCAAGGCAAACTTGACTAAGGCAGTCAGGCACCT[A/T]GTCTGCTTGCCTGCTTATTCAACTTTGAAATAACATTCTGGTACAAATAA
al_contig_102243_145	no		GCCCGCACAAATTTTGTTATCCTAACTCATTTCGTAAATGAAAATCGAAC[T/G]GACTCGAACGGAAGCTTTTCGACCACGGACTCGAACGGACATCAGACTCT
al_contig_102258_115	no		CTCACCTTCGACCATATAAGCGATCACAATACATCCTCCTCTAAACCATC[G/A]GTACAAAACAAAAACTAAAACCCCCTACCACAACATCATTTCTCAGTGC
al_contig_102266_91	no		GCAAACCTTATGTTTCTCTTTTCTTTATACCCAGGTAAACTGGTTTGGAT[T/C]CAATCTTCCACAACTTCATTGACATCGTCGTGCTTTGGTCAGTTGAGTTA
al_contig_102280_227	no		CACTTATATTATAATTCATACTTTTACATATATATGTATAGAATTATATC[T/G]GACATATATGTGTGTGTACGTATGTGTGTGCGCATGCACATACGTGCAAC
al_contig_102341_129	no		GATTGAGTTTTGCAACTTTATGTGCACACAAAATATTCCATGCTGCAATA[T/A]TGTTTATCATTGATTAAACTGATGGGTTTTTTTGGACAAGCTTCTAGTTC
al_contig_102387_184	no		TGCACATTGGAAAAGGAAGTATGAACATGAATTATGAATCAGGTCCTTTC[G/C]AAAGAAGCGCGCTTTAATGAAGCAATAACCGATGAATGTGTGTGTGTGTG
al_contig_102389_265	no		TAACCTGATTTAACTTCACAGTGCTCCACAGTGCACATATTATAATATAT[T/A]TTTAAATCCCCGTTCACAACCATCTAAATCTGAAAGTACAAAAACTAGAT
al_contig_102445_137	no		CATCGTTGGCATGTGCCTGTCCAATCATAAACTGATTGTTGACTTGCTCC[G/A]TACTTTGCTGATTATTGTCGTAGAACGGGAACCCTACGTTATTATGAAAG
al_contig_102482_199	no		TCGTTCAGCATCACTCGCATCCACATTATGTTTCTTTTTTCTTTTTGTTT[G/C]TTGGGCCATCTGGTTGTATGGGCCTGATTTACTTTTAGCCTGATATCTGT
al_contig_102490_145	no		TATGGAATAATGCCTCTGAGAAAAATTGGAGTAAAATTTTCAGTTAATTA[A/G]GGGCTTTCTCAGAACACCAAACCCTATCTCTGCTGCTCGTACTACTTATT
al_contig_102492_85	no		TCATTTGACTGAAAATGACTGCTTAAGCAGTACCATGCATTCACCAGAAA[C/T]AGTTCAGAAATATGATCATTGTACTGTTCTGTACCTGCACTATTGGGTTG
al_contig_102548_89	no		AAAGCATATTGGTTTCATTGCATAACAAATTGCAACTGCAATTGTAAACA[A/T]GGCACTATATCTCAGGGAAACCGTCATTGTTCACACCATGTATTTAACCA
al_contig_102629_135	no		TTGCATATTCCAACAAGATAGAAACAAAGTTCATGTTACACAATTTTACA[T/C]ATTTCTAATACATATCTAATATTCTTCCACTGTACACTCAGATAAATCAA
al_contig_102633_117	no		GAGGAAGATGAGGTCGATGATGATGAGGAAGAGGAAAAAAAGAGGAGAGA[G/T]AAGTACGAGAGGAAGATGATGATGGGGATGACGCGGAAGACGAAAAGGAA
al_contig_102635_257	no		TATATGTGCAGTTATTTGTTGAACTGGTGATGTTTTTTTTGAAGTGTGGG[A/C]AGGGGATGATGGTTTTTTTTGAAGTGTGGGCAGGGGATGATTTGTAGAGA
al_contig_102641_150	no		GGTTATATTCATTGTTGTTACATTTTCCATCGTAATTGTAAGAGTAAAAC[G/A]TAATGCCATAGTAGCACACATTAACATAAACACACTCCCGTATTAACAAC
al_contig_102719_219	no		GAATGGCAAATTTGAGTGAAACCATGAAGCGAATAATTACCGAACGCAGA[A/G]CTAGATTTGATTTGGCAGAAGCAAAGGCAGCTGGAAACATTATTATGGCA
al_contig_102719_363	no		CTCTCTGTTTAAGTGTGATTAATGTTTTGTTCCTGTGTTTGTTTGTATTG[G/T]TGGTGATGATTGTGGTTCTTGTTTTGGGTATCTTACTCGTTCGCAGCAGT
al_contig_102722_476	no		TCGAGGCAGAGGAATTTAATTATTATATTTGAGGTATGGATTTATACTTG[C/T]TTAATTGTATTTATAAATTGGAAAATTTCATCGTAGATGTAATTGGCAAC
al_contig_102778_233	no		TTGAAAAAGAAAGGAGTTGAATGGGAGACCAAAAGTGGAAGTATCTGTTT[G/A]TTAGTAACAATTACTTTTTGAACAATTTTATGTACAAATATTTGCATATA
al_contig_102793_70	no		CGAAGATATCAAATGGGATACATCAAACTCGCATGTCCAGTAACTCATGT[G/A]TGGTATTTGAAACGCCTTCCTAGTTATATCGCGAATCTTTTAGATAAACC
al_contig_102795_331	no		GATTGACTGTGGTCAAAAGAAGTGGTTGCGGGGCAGTGAGAGGTTGTTTG[A/G]ACTGTGTGAAGTAGTGGATGAGTTTTTGAAGATTGTTTATGCTGACAGG
al_contig_102814_268	no		ACAGTCTTAAGTAGGAATATAAATAATATATGTCTATCTACCATACACAC[T/C]GAAACCAGGCGTGAGACTGACAACACGTATGCTTGCTCTATGTATCTTAC
al_contig_102845_131	no		GTAACACTTAAACCTTGTCAACAAAATTTGACTTGGACACAAATTATTGT[C/T]TGGTACATTCAATAAAATTGTCTATGGATGGAGCAAAGTTTGTAGACTCT
al_contig_102926_271	no		GTTTGATAGTAGTAGTTATTGGCATGGTTCTGCATTAATTATTTTGTTGT[G/A]TAGGTTATTTGTATTCTAGCTATTGAGAGCTCCATTTGCAAAATAGATTG
al_contig_102974_95	no		AATCCACAAAGTAATGCCCAAATAATATTTACACGAGAAAATGAACGATT[A/G]GACAAAATTGTTCAGAACTCGGATGATAAAATGGAATGGCTAATCTAAA
al_contig_103009_137	no		ACTTGAAAAATTAAACAAAAAACCAGAAAATATATGCATTTTTAGTGTTA[C/T]TATCCAAGCGGACCCGAATCGAATCTCGGGTTGGGTCATGTTTTTAAAAT
al_contig_103027_180	no		TGTTGAAAAGATGTGAATCAAAATGTCGAAAATAAATAAACTAGCAACAA[C/T]AACACCAGCAGTGTAATCGAACGGCAGCTTAATCGACGCGCTGAAGATCC
al_contig_103078_151	no		GTGGCAAGCCATCTGACTTGTCATGCAAGGTGAAGCAGCAGTTGAAATCA[G/C]CAAGCACAAGCCTGGGGCAAGAGTCTTGTCGAAGAGCAGGCAGATTGTTG
al_contig_103099_79	no		TCAAGAACATTAATAAAAAACCCTAATCTAAAATCATCGATCTCTAGATC[A/T]CTCCGCTTCCGACAACAATTTCTTCTCAAACTGTAACCATTAAGCGTCTC
al_contig_103112_177	no		TTGTATTATTGCAAACGATTACGCATAGAATAATAATGTATGTTGAGGGT[G/T]CAACTTTGAGTTGAGTTGTATTATTGCAAACGATTTGCGAAGAAAAATAT
al_contig_103114_160	no		AATCATATTATTTTCCAATGTATATTTAATGCACTATACTTTCCATTACT[A/T]GGGCAATCATCCATAAATCATTTAGACAACCTGTGATTATAAATTGCCA
al_contig_103120_225	no		ATGATGTTAAGTTGGTCTCTTATGGAAGCTGCAGGAGGCTCTTAGTTGTC[C/T]GATTATGAAATATACAAATTGTTTTAGTAGTTGTGTGGATGTATACTCGA
al_contig_103152_282	no		GGCTGTGGCAAAACCATTCAATTGTATCAACATGTCCAATTTCATATATG[T/C]GAGGTTTGGTGATGATGCATGAGGTGGTAGTCTTGTTAGTAGAACGTTGT
al_contig_103159_522	no		AAAGGCGCTTGCCCAAATTTCCCTTCATCTTCCATCGTAAATTCGGATGA[C/A]ACCGACAACGCAATCAAAAAGAGGTACGTGACACCGGCACAAGTTTCAT
al_contig_103165_123	no		TCCAAAATGTTATAATAAGCTTGTGCATATCTATAATAAGCTTCATTTGT[C/A]CGCATAACTTAATCAGTTTGTTCATGTGTAGTTAGGTTCATATTGTGCTG
al_contig_103185_192	no		TTTGCTTTTACATGTAAACATGGTTATTCCCTCTTTTATATAACATATTA[T/C]TGCCAGCACAAATTTGATCAGGCAATGAAAAGTTTAGGTACCATTTTGTC
al_contig_103187_218	no		CGCTAGCATAATGAGAGTTGAAGAATGGATAATGTGAGACAAATTGTGAA[T/C]TGAAATAAGGGGAAGATCGATCGGAAGAAGAAGAAGATAATCTTGAGAAA
al_contig_103200_133	no		AAATTATTCTAATTCTGAAGCGATAGAATTCTTCTTTAGGATGTTAAATG[A/G]AGGAATAAGACCTAATAATTTGACTTTAACTGCCATGTTTGCTCTATGCT
al_contig_103255_132	no		GAGATGATGAACTTAAATCATCCGATATATTAAGGTAGAAGCGCACACGC[G/A]TGTTCATTTCAATTTCCACTAAGCAATAGGTTATGAAATAATATACATAT
al_contig_103255_53	no		ATTACATAGTAAAGGTTCGCATTAAACTATAAAGTATGTGCAATATTTTC[G/A]ATTTAATCTGACAATATAGTGCTTCCATGAGATGATGAACTTAAATCATC
al_contig_103259_104	no		AAAAATGAAGTAATTCGTTACAGTTTTGTAACTGAGCATGTAAAATTGTA[T/A]ACATTGTCAAGTGAACAAGCACTTGATTAGAATTATTATTTGTGAATTAT
al_contig_103269_83	no		ACTCTTAGAGGAGTTACTGTGGTGTTTAGACCATAAAAGAAGTGTAAATT[T/C]TATTGCTAGTCATTCAAAAGATTTGTTGTAGAGCCAATGCATACTTCTTT
al_contig_103274_142	no		GAAATTGAGAAAAGAACAAAGAGATGTGGAAAACAAAACAAGCTTAGAGA[G/A]GAAGAGTGAAAAATGGTTGGTAAGACTGAGTGAGAACAAAACAAAACTGA
al_contig_103288_91	no		AAACAGATAATAGGACAGCTGGATGGAAGTACTAATTGCCAAATCCCTTC[C/T]TTATCAGTCGCTCTTCTTAGCAATTCAACAAAACTGTATTTTGAAGTCTG
al_contig_103325_436	no		GGAGATAAACAAGAGATTGGATCTTCATAAAATAGTTGTCAGTGTGGATT[A/G]AACCCTCCTCAATTTTGACGGTGGAAGCCGACATACATGGAACAACCACA
al_contig_103362_276	no		CATTCAAATTGTACAAAACAAATAAATAAAATAAAAACAAAGAAATTATA[G/A]GATTAACTTGCAAACAACTAAAATCCAAGAGAGAAGACCTTGGAAATTAA
al_contig_103396_100	no		GGCCTAAGGTTGTGATTTTAGACAAATTAAAGGCGAATTCGACAAATCGG[G/A]GATTGGATTTGATTTTATGGCGGAATTTGACATCGATGGCCGGCTTTTGG
al_contig_103403_301	no		TTGTGTCATGTACGAGATCACTGCCTTGAAAGCGAAATTCGGCACGATTA[T/C]GGTACAATCGATAATTGTTCCAAGGTTAACACAACGACTCTTCAAACTTG
al_contig_103474_87	no		GAGTAAAATAAATGAGTGGTTATAAATTTTGAAATATGCGAGTATGCAGT[T/G]ATCACGTGTCAGTCAGAAGAAAGAAATATATAAAATTTCTAGGCACTTCT
al_contig_103485_140	no		TATGGATTTCTTTTCTTTTCTACTGAACAATATTATGGAGCCCATGGCAG[T/A]GCTGGTTAATTTCTATTTGTTGAGACGGTTTATTTGAGTTGATCCTATTA
al_contig_103490_99	no		CAGAAACTGAACTATCAAATATACGAATATAGCTCAAGTCAATGCTCTTT[C/T]GTTTCTGCACTTCTGGAATTTTGTCATCAGTAAACCGTGGTTGGCAAAAC
al_contig_103524_88	no		TTGTCATATTAATCAGAAGAGATAGTTCAAGTGGTGGAGCTTGCTTATGG[T/C]AATGAAGTTTGACCCTTTTGTGGTTTCATGAAAAATATGTTAACTAAATC
al_contig_103544_161	no		CCCACCTTCCTCCCTTACCACCAACATCATATACAATATCACATTCTCTG[C/T]GCTTCCCTGTATAACAGTCAAAACTGCCACACCAACTATTCTTACTGTTA
al_contig_103568_383	no		GTATGGAAGGATTGGAGGAGGTATCATGTTCGAGCCGAAGAGTGTGCAAA[C/T]GTTGCTGATTTGGGGAGTTGCTACTTTAAGCTAGCGTGGTGATGGAACTG
al_contig_103602_82	no		AAATCTTCAAATTCTACATTTACTCCTGTCTTGACTGTTTCTTCTAAACT[A/G]ATAGAAAAGCCGTGCTTGCACCCCTTGCGTTTAAGATTATATCATTTTGA
al_contig_103620_220	no		TACAACAGGACAACTGTGTGATGTGGACACCGCATTTCTTTCCTTTCCCT[G/C]CATTTGCACAAGAAAAGACATGAAATGCAACAGTGTCATCCTTCAGGAAA
al_contig_103633_119	no		TGTCGGTGTTTCATACATCAGATTAACAGATCAAAATTCATTGCTTAGTA[G/A]GTTCTACTCTGAGGTGCAACTCTAAAGGAGAGGCACTTGCTAGTTGCTAC
al_contig_103724_193	no		GCCTGGAGAAGAAGGACATCGAGAACTAGATGTTGAGCCATCGTCGATCG[C/G]GATGGTCGCTTAACAGCCGCCGCGATGGTCGCTGAAACCCTAGTTGTGAA
al_contig_103805_140	no		TTGCAAATGCCATCCATCCATACGCGTTTATAAATTGAAACTGAATCAAA[A/T]GGGAGGGACGCCTAAAACAACCCTAAAGATCAAAATCAAAAATTTCATCC
al_contig_103821_140	no		TTCAGCTCAGCTGCTTACTTCTAGCTACAGTACCATACCACCACTTAGCA[T/A]GCATGTCCACTTCTCGTGCATGCTCCATACTATTTGTTTACATGCCAGCC
al_contig_103852_112	no		AGATCCGATCCAAAGGGCTGTGTGAAGCACGCAATAGTAGCGGAGAATGG[T/C]GTAAATGAAAAGATAAGGATGCACAAAAAGAGAAAGAGAACTACAGCAGT
al_contig_103883_66	no		GACAATGACCCGTCTACCTACCATGGATAGTTTAGAGGTTGGCCAGGAGG[G/A]TATCTTGGCAGTGATCTTCTCATACAGTTGGAGGCATTGACCTATTCTGA
al_contig_103905_582	no		GAAACCCAGTTCCATATACAAATATCATCAGTATAAATAGCTTGCCTCAT[T/A]CATTGTGAATCGATGAAAATGGAACATTTATATTTCTATTTTGTTTATAT
al_contig_103917_182	no		TTCTTATGGTTTATTCTTAAATCTGTCTGCCTACATTCAAAAATATAAAG[T/C]GACCCCCTGAATGTAAAGCGGTCCCATATTTATCATTTTAAAATAACCAT
al_contig_103960_167	no		GGAAGAAAACCCTAGCTATGGATGAAGACAATGAAAGTGTGTTGATAGAG[T/C]AAACAGCAAAAATCTACAAACTGAAAGGAGGAACATTAAAGAAACTTACA
al_contig_103960_78	no		GATTCAGAAGAAGAAAATAACTCAGCTTTTAGGAGATAAGTGGATATGAA[T/A]TTGAAAAAATAAATTACTAGATCGACTGAGGTGGAATAGGAAGAAAACCC
al_contig_104008_207	no		AAGTACATCAAAAAGGGCCATGACAGAGCAACCGTTGTTACCGCAGACAG[C/T]ATAAACAAAGAATTCACATTAGTTTGGGAGGTCGATGTAGTAAATACTTA
al_contig_104068_85	no		CTCACATCAATATTCTTTTGTGGGGGCATCAAGGTATTTGGCATTTTTTG[T/C]CTAAATATAGGAAGCTTCCATACATACTTACACATACTCCCTAGTACTGT
al_contig_104086_256	no		GACACGGGTGGCTGCGACTTGCGAGCGTGGTGGCGTTGTTTCGCAGCAGG[C/T]GATTGATCTAAGGAAACCGCGTTTTCTTTTTTTCTGAATTTTTTTGTTGC
al_contig_104092_279	no		TTATGAATGTGATTAATCAATGACACAATATTGTCACTAACTCTACATTT[T/C]AATCGATGGTAGTTTACATTTTTTGTGTTTTCTATAATGCATGCATCACT
al_contig_10410_126	no		GAGGTCGAATTGCTTGGGTAGTTGCGCTAGTAGTGGTGCAAGGTGAGGAG[C/A]CGGATGGATGTTTCGGGTGGCGGCAATGTGAAGGTGCAGAGGCCATGGTT
al_contig_104129_162	no		GTCCTCCAGAAACAAGTCTTCAAATTCTGAAATGGTCAGGCTGACCCGGG[C/A]GAACTGCGGTTGATGGAGGAGACAGATAGCCATTCATCTTCATTGCCATT
al_contig_104132_232	no		GAAAGGGGGCGGTCGATGGGGTACCACGGGCTTGGCACGTGCAGGCTGGC[A/G]AAGGATGGAACAGCGTGGTCGAGCGTATGGTGGCGGCGGCTCAATCTGGG
al_contig_104145_131	no		GGAGTGGAAGATGGAATGTCTTGTTGGTTACTGTCAGTGTTGTAGATGGT[A/G]TCGGACGGGAGTATGTTCACAGAGGGGCAGGTAGGTGCACAGGCAATTGG
al_contig_104166_247	no		ATCTCGCGCCACGCGCGCGCGATGGAGGCTACGAGGAGATGCAGGGGCTC[A/G]CGATTTTGATGATGGTGTCGTGAGTGCGACTGGGTGATAGGGTTTGACAG
al_contig_104192_172	no		TACACCTCTCCTCTAATTTCAATAGAACTTGAAGCTGGTTCTTTCTTCAC[A/G]CCAAATTTATGCAGATCTCTACGCATATAATCAACTCTTTCCCACATTTC
al_contig_104232_240	no		AAATGTCATCAATTACAAGATAGGACAACTCACAAAGACATTGATGATGG[G/A]AAAAAAATCCAACTGGAACATAAAAGAAATTTGGCAGCTGTCCGCAGGAC
al_contig_104241_160	no		GGTTTCAAGCGATTGCGATTCACGTGCTGGTTGCGGATGATTCAATCGCG[G/C]TGGCGATTTAAGGAGTTTGTTATGTTGTGGGTGAATTGGGATAGGGAGTT
al_contig_104281_85	no		TTCTGTTTTCAATTGCTGCTCTGCCTTCTTACTGCTGCTCCAGCCTGTAA[T/C]AGCAATACCACTGACATCCCATACAGCTTCGACCTACTTGTACTGCCAAC
al_contig_104295_182	no		AGACAATCGCACTTCGAACCATTCAAACCAGACTACATCCCCGGCTATCA[A/T]CGAACAACCCACAACCTTCTATCGCAACCACCGCGCGACTTCCTCCACAT
al_contig_104306_244	no		TGATTTTTGATTCGGTAAAATAAATTCCTATTGGTACCTCTATGGCTATG[G/C]AGATGAGCTTCCGTAGCCTCTTTGAGAACGTTATAGCTTAAAAATGGATC
al_contig_104322_282	no		TGATATAGCCGAGCCCCATGACCGCACCCCCGGCCAAGCATAGCCCCGCC[T/G]CGGCCCAGATCCGCAACTTTCACCCTCCACTCTTCCATGCGGCTGCCGAA
al_contig_104450_116	no		TCGGTCCAAATGGGACGTGCCCTATATGCCGAGTAGAACAGGCCGAACGA[T/C]GCTGGGGTGCCGAGTGAAACATGGATGCCGAGTGCAAACTTGGACTGCCG
al_contig_104456_163	no		TAAGTCCTGGATCGGCGAAGAAACAATTTAGCGAAGCTTGCACCAAACTA[G/A]GCTCAGAATATTCACGGATCTTGAAAGAATCTGCAAACAGCCTGAAGGAA
al_contig_104508_184	no		TCTGAGGCGAGGTCGGCAATTAGAGAAGTCGCGACTGCTGTGGCGATTCA[C/G]GAGGAAGTGGTTGTGGTTTGATTTGGGTTTCGAGTTGATGGTTGGGGGTC
al_contig_104522_58	no		TTTTGTCATCTGCAAGTAAGTATTTTGTGAGGAACGGTGATTATGTTTTG[A/G]AGATGTGTGGGAAGCGATCGTGTGGAGGCATGTTGAGATGATGCGATCAG
al_contig_1046_118	no		GTTATTGCTTTTCCGCCAAAGCTTATGCATAATAATAGTGAGTTAATGAA[A/G]CGACTTTAAAGAGGATCATAATTTAGAATACAATTGAAACCCTGATTCTG
al_contig_104628_212	no		TGCTGGTTTAAGGAAGAAGATAGGGGCAGTGGATATTCAAGCGAATTGCT[G/T]GTGAATGTTTGCTTGTGAAGTTTTGTTGAGCGAAGGCAAGTGCTTGGCTT
al_contig_104629_178	no		GATTGCTGCTCGAAAGCTAAGATCATCACTAAGCTAAACAATCATTATGT[G/A]TCATATGGTGGGATATGATTTGTTTATACAAGTTTAACTAAACATGATGT
al_contig_104652_177	no		GGAAGGCGTTGTGGAGAGCGAGGACAAGCGGCAGGAAAAATCCGAAGACA[G/T]TCAGCAAGACACCGACTGGAAAGAATTTTGGCCGCCGAATCCTAATAAA
al_contig_104652_229	no		CAGCAAGACACCGACTGGAAAGAATTTTGGCCGCCGAATCCTAATAAATC[G/A]CTCGAAGAATACGAGGAGGAGAAGCGCAGGGCCGAGGAGAAACAGCAGAA
al_contig_104698_235	no		AAGAAAATAAGATCTAAAACACCCAATTCTACTTAAGTATAAATATGCTC[T/A]AATTTGACCACTATAAAAATCCATCCACGGAAAACAGAAGGCATCCCTCT
al_contig_104737_153	no		CGGCTGTACAGCACGGCCAGCTCGGTGAACAGCCCCATGTGGGCGCGGTC[C/A]AGGCCCAGCCCGGCCTCCAGCAGGGACATCAGCTCGTCGAATAGGCCGCG
al_contig_104741_355	no		ATGGTGCTATGGATAGCAGATGAATGGTTTAGGAAGGGTGCAGCAATGTG[G/A]AGTGTGGGATTGTGATGTTGGAGGTGCAGTCAGTGGAGTATTTGGGTGAT
al_contig_104746_200	no		CGTCCTCCGTATAAATCCAATAACCACTAAAAGTGCTTTACAAAATGACG[A/C]GACTAACCCTAGAATTTTATCAAACTTTGTAACCTTTGTTTGCTCCGTCA
al_contig_104754_110	no		AATGCTTTGCGCAGCTTCTCCATCCGGTCGTTCTTCTGCTTCTGCTTCTT[T/C]TTAGCCATGGCGCAGAACTCCTTGAAACTAACTGTCCCGTTGCCGTCTGT
al_contig_104823_73	no		TCACCTGCTATCTTATGGATTCCAAAAAGGCAACCAATCTTTCCCAATGC[G/A]TGTCTTAGTCTTATATAATTTCTGTTATTATGTAATAGTGAACCTTTTCC
al_contig_104840_324	no		TCTAGTGGAAGTGAAGGATTTCTTCAAGTGCGGCTCTCGGCATGGAGCAG[T/C]TAATGGTGGTACCATAGCATAAAGATGGTCGGAATTTGATCATCTACAAG
al_contig_104872_234	no		TAGTATGTTTACTTCCATCTTTCTATCCTTTTCAACTAGCCATAATACAC[A/G]CCACACACTTAGAAACAACTGCAAGTCACAATCGGAATAAAAACCAATAA
al_contig_104872_288	no		CACACTTAGAAACAACTGCAAGTCACAATCGGAATAAAAACCAATAAAAA[A/G]TGTTTGCGTTGGTAATTAGGAGGTCATTAAAACGGCATACATTATATCGT
al_contig_104877_336	no		AGGGGAAGCTTGCAAAGGTGTAGGGACGAGTTTGGGTGGGTTAGCTTGAG[T/A]TAAACAGTGAAGTTATGCTCTGTTGAGTACAAGTTGAGAGAAAAATGGAT
al_contig_104933_183	no		CTCGCAGCGGCTGATCACGATGCGAAGCAGCGTCTTGTCGTTGGTGCCCA[A/G]GCCCTTCATCGCCTTCTGCAGCGACTTAGCAAAGTAGGCCGGCTTGTTCT
al_contig_104983_449	no		TGAAGGCAGTAGATGACGTGGGTTCGAAGGCAAGGAATAGAGGATGGTGG[C/T]AGTGAAGGTGAAATGCTAAGTCGAGCGCAAAGTCTTCGAGTAGCTATAAA
al_contig_105036_466	no		TTACATTGAGAGCTTACTATTGGTCAATAGATGAAAAGTTGTTGATTTAC[G/T]ATTTCATTCCAAATGGCAATCTATCTTCTGTGCTCCATGGTGATGGTAGC
al_contig_105038_84	no		TGTGCAAGCCAAACAGGGCACATACACTCTAAATTTAGTGTCAGAAAATT[A/G]GTACAAAAAGATTGCAGGGTTTCTATTATTTTTGGGGCATCCACTCTAGC
al_contig_105079_127	no		ACGTGTGTAATAAATCGGGGCATGGACTTTTTGTTCTGCCTGTGCTTCAA[A/G]TCGCGGCGGTAAAGAGAAGGAAGTAGTTCTTAGTGATAATCCAGTAAGGA
al_contig_105079_214	no		TAATCCAGTAAGGACTAAGAATTCTAGAAAGGAGTCGAGGAAAGGAAAAG[C/A]GGTGGCTGCAGAAGGCATTTTGGTTATGGCTTTGAACTCGGATACAGTGA
al_contig_105097_167	no		TAGGTCACGCGAGTGGTTTGCCACTCGATCAGTCGCTTGACCTCCTCAAG[C/T]TGTAGAGAGATGCTGTCTAGCTTGGCGTGCACCTCCTTGAACTGTTCGCG
al_contig_105140_232	no		AGCAGTGAACAGAGAACGCAATAGAAAATTATAACTATGAAAAAATGCAA[T/C]GTAAAAGTGTTTTTTCTGAAATTGTAAATGCAGTGTAGATTAAAAATGAT
al_contig_105187_166	no		CATCACAAGATGTCACACATCTCTTGCATCGAAGACTCGGCCATGTTAGT[C/G]ACAAAAGTATCCAATTGATGAAAAAGAAAAATATGGTTCTTGGTTTACCT
al_contig_105216_229	no		ATGATTCAATCGCGGTGGCGATTTGAGGAGTTTAGTTGGTTTTGGATTTT[A/G]TGAGAGGAGACTGAAGAGGTCGGAGGAGATACAAGGAGTGGTTTGGGTTG
al_contig_105220_194	no		GCTAGAGAGAGCTAATGACGATGATCGACTGAAGTTGTTACTATTTTTCT[G/C]GATAAAACATTAGTTTTTGATCCATATATTTAAAAAGGGCTTAATTTATT
al_contig_105268_239	no		ACAGTGGCGCATAGGCTTAGTACGGTGATAAATTCGGATGTGATAGTGGT[G/A]ATGGAGAAAGGAGGAGTGGTTGAAGAAGGTAGCCATTTGAGTTTGATTGG
al_contig_105310_172	no		CCCAATTGTCGCTGTGTGACAAAAGGCGCACAACGGACATATGGGAGCGA[G/A]ACATCAATCCCCCCCATCCATTCCGGTAATGAGATGTCAATCTCATCAGA
al_contig_105315_92	no		AAAATGGAAGCAAGATCCTACATGGGTGCAATCCATGCAAAACGAGAGGC[G/A]TGGCACGTCTCTGGCTTACAAGTACTTATTGTTAGTCTAGAAAAGTACTT
al_contig_105316_596	no		TTGTATATTTTGCTACAACATTTCTCTGTTTTTTCGTTGGGTGTACAATT[G/A]GAAAGATGCTGGTAGGTAGGGATCCAAATGATAAGAGACTTCAGTATCCT
al_contig_105329_96	no		AACAGCCTGTGCCCTGCCAAGAAGGGATCAGATTAGCATCTTCATCTCCC[A/G]CTCTGGCTGCATCTCAGTACCTATCCAAGAAACAAGGCAGCAATCAGTTC
al_contig_105428_272	no		ATGTATTGATTGCCATAGCTTGTTTGTTATAAAATCATTGTGTGGTGATT[C/T]TATGTTAAATTCCTTTTAATATTGTAGAAGACTAACCGACTTTGTTGGAC
al_contig_105455_248	no		CTTGTTAGGGTTGTCTAGCATTGTAGCAAGAAGGAAATTTGGAACTGGAA[C/T]AGTCCCAAGTCACTAAATAATTTGAAAAAGTGGTGTATAAATCTGTTGGG
al_contig_105464_161	no		CAACTTGTGCACATTGACATTTGCTGACCCACAATCATATTTCAACACTA[C/A]GAAGAATTATATCACACTACATGACAATTTGGCCAGAAGAGACTGGTTTT
al_contig_105501_57	no		GTTGAGATGGAGAAGTGGTTAAAGGTTGTTGTAAAGCAGAGGGAATGTTG[C/T]ATATATGGTGCTGAGGTTACTGAGAAACCATTATTATTAAGGATTGATTT
al_contig_105525_147	no		GCAGTGGCAACAGTGGTATGTTGTAATGTTGGAGGTGGTAATTGCTTCGA[A/C]CAACGGGTATTCAAGAGAAGTTTGGGAAGGCGATGATTGTCAGGGCAGTT
al_contig_105535_238	no		AGAATCGAACAGAGGAAACGAACAAGGATGAAACTGGAAATATAATGATT[C/A]GTGTGTATTGATGTGTCTGTATTATTAAGTTGCTCGGTTTATGATTTATT
al_contig_105535_299	no		ATGTGTCTGTATTATTAAGTTGCTCGGTTTATGATTTATTTTCGATTTTA[C/G]TTAAGTGTATTAACGTGTGTGTTTATTTTTCATACCTCATTTAATTAAAG
al_contig_105546_328	no		TAACAGTCTAGAGATCTTATTGCTGTCTGTGCACTCATAACTTCCTGATC[A/G]CTACTTGGATAAATGGTCCTTGACGAGTTTGATGAAAAATCATTATTTTG
al_contig_105598_117	yes	yes	GAATTTGGTTGGTGATTCAGGGAGGTAAGGCAATGGATTAGTGTGTGGCT[G/C]ATTTGGTTTATGTTTGGATTGTGTGCTGATAGAGTTGATGTAGGGAAGGT
al_contig_1056_315	no		CTTCAGCAGAGATGCTCCTCTGAACCCTCCCTCTGGGCGCCACCAAATTC[G/A]GGGGTGGTGCTGCCTGAAAACACACAATGACAACCGCCACATTGTCTCCG
al_contig_105671_233	no		TCGTTCTCAGATCTAACCCATCCATAAAATTGGGCTTTCATTTCCACATC[G/T]AAAAGTCTCCATCTTTGCTCCATAGTACATCTCTTCCTTTCGATCATTCT
al_contig_105676_136	no		AAGCGCTCCGCGTCCAATGTCTTCTCCGCCTTCCCCGAGTCCGAGCTGGC[T/C]GCCTTCAAGCAGGGCTTCCAGATGATGGACTACGACAAGGACGGCGTGCT
al_contig_105681_104	no		GAGAAGCTGGACGATGTAGCTAAGGAGCTGCGCGACAAGTACAGCGTGCA[G/A]GTGCGCATCATCGTGGCCGACTTCAGCCAAGTGGATGTGTACGACAGGAT
al_contig_105821_204	no		TCGATTCTGGAAGCACACATAATTATATTCACCCCAAAACAGTGCGTTTT[T/C]TGGGATTACGAGCCGAGAAACAAGACAACTTTGCCGTCACCGTGGGAAAT
al_contig_105854_141	no		TGGCAAAAGACGAGTGGCCTGAATACTACGATGGAAAGCTAGGGAGATTT[G/A]TTGGTAAACAGGCAAGGAAGCTACAATCATGGTCAGTGGCTGGTTACTTG
al_contig_105878_251	no		TCCAAGCCATTAACTCGTCCAACTTCCTCCTCGAAAATTTTCCAGATTGG[A/T]ACTTTGCCCTTCATCGCTTGAGGTGAACACGGAATCCAAATAGTTGTGAG
al_contig_105935_68	no		CTTGAGGGTCAAATCTTCGAAATTTCAACAAAAAAAGATGAGGTTACAAC[C/T]GAAAAGAATAAACTTATCTCCGACTTGGATAGAGAAAGGAGAATGAGGTA
al_contig_105996_154	no		ATGTAACACCTGAGAATGTTCGATCTGCTACTGATATGAACCAAACTGTG[A/G]TTGAGGCATTGCAAATTACTCCTGGTACTGGTAGAGAAGAGTCTACTCCA
al_contig_106049_132	no		TGGATGCTTTGAGATAAGGTCAAGAGGGTGGAGAGGGAAACCAAGGCTGT[C/T]GAGGATGTTCAGGTTTTAAGGGAGCCTGAGCTGAGGAAGAAGGATGAGGC
al_contig_106056_115	no		AGTTTGCCCTTGATGTGGCAGCAAATGAAGTGTGATAGAGGCAGTAAGGT[A/G]TTGATGTGGTCTGATGTTCGGGATGGTGGTGGCAGAACTGGTGGTATGGG
al_contig_106084_386	no		AACTACTGCCTTCCTTCTGAGGCTTTTGTTGGATTCGTTAATAATTTTCA[G/A]TTGATTATACGATGATGATGATGTGTGCCAAATGGTAATCTCAATTTGAG
al_contig_106091_117	no		CGGACAAATACTCTTTCAAATTTTTCATATTCTATCTTCATATTTAGCAC[A/G]TCGTGCATGTCATAGGCTACTATAGAGTTATTCAAGTAATTTTATCATAA
al_contig_1061_132	no		TTATCAGTTGTCTATAAATTTGGTTGGCTGGCCATGGAGCGTGCGCGCCG[T/C]GCATGTTTCTGTATATTTATGCATGCATGTGTGCAATTATGTATACATGT
al_contig_106119_100	no		GCAGAGCACGGTATCTCGCGTGAGCAGGCCATGTCGCAGCTGCACGTCAT[C/T]GGGCAGGACGGCCGGATCTACCGCGGCGTCGAGGCGTTTCGCAGGATGTA
al_contig_106123_296	no		AATAATGGCAACATAATGAAATTAAATAACTTCAATAAAAGTGTATGCCT[T/C]ATGCACAACATGTAGAGACATCACACACATGAGTTATCAGGGCTACAATT
al_contig_106317_81	no		AGAGGGAGGGTTTCAATCTGTGGTTGAGAATCTGAACGGCGTGCGGTAAG[G/A]ACATGAGTTAGATTCAAGTGTGAAGCGAACAGATTAAGGATTGCCTTTTT
al_contig_106366_123	no		TCCATTCAATCAATACGTCCAGGAAGTGTTACCCCACTTAAGGATTGCTC[T/C]GTCACAGATGCATCCGAACGGATATGCTTCATTGAACAGCTTATCGTTTT
al_contig_106371_96	no		ATCGCTACCAATCTATCACATTCAACCACCCACCTCCACAACATCACCAA[A/C]CCTTTAGCCACTAAAGCAACTATCGTCTCCCCGCGCACGCCTCAATCACA
al_contig_106404_169	no		GTATAACTAGGCGAAAAATATCTTTGGAAATCCCATCAAAGACATGATAC[G/A]AACTATAAAGGTCCAACGAATATTGTCATAAAGCTTTAGCATGGATCTTG
al_contig_106418_166	no		CCACGACTTACTATATCAAGAGTCCTAACACTGAGTTGGTATTTGATTAT[C/T]TGAAACAAACCATTCCCAGCCATAGCTTTGTACTTGTACTTTACCACCGT
al_contig_106497_115	no		ATTTACAGAATTCTGGACTGCATGCAAATAAGCTTACATTATCATCAACT[G/C]AAACAATTAAGTTAAAGAAGTTAAATCCAAAACGTGTTGGGGCAGCGTGG
al_contig_106497_183	no		AAGTTAAATCCAAAACGTGTTGGGGCAGCGTGGGCAGACAGAAGAAGAGC[C/T]GAGTTAGAAATGGAAAAGAAGGGAGAGAAAAATCCAAGTGATATTGATGC
al_contig_106518_247	no		ATATAAATACAATGAAGGCACGATAATAAATATCTGGTATCTATTTACAC[C/A]CCTTGGGACTTCCTAAATGGGGAAATAGGTTTTTATTTAGTTTTCTAATT
al_contig_106601_60	no		GCAGTCTGATGTGAAGTAGACGGCAGTGAAGTTTAGGTGTATGCAAGTTG[T/G]GAGTGGCAGTTTGGTTGTTGCAATGTGCAGTGGGAGTGAAGAATTTGTGG
al_contig_106605_484	no		TTCATCAAAGGCTTGGAATCCAAAGTAGACAACTACCCCTCAAGTATCAC[A/C]ACCACTCACTCTCAGTTATGTTCTATACACACACCCGATGTTTTTTTGCG
al_contig_106607_94	no		CCAAGCTTTGTGGATATCTCCGGTGAAAATAAAACTTGGAGTTTGTACAG[T/C]TGTACACTGTTGATATTGGCTTTCACAATCAAAATGGAGTAAAACAGTTT
al_contig_106636_124	no		CAAGTTTTACTCCCATTGCCATTTATGAGTGTGAGAGATCGTCACAGTCA[A/G]GGCAGCATATGCAACATCCCAGACTTGATTTTTGATGGGGAATCGGTCCT
al_contig_106644_183	no		ACCCTAGTTCGAAACTCGTATGCGACTGTCGAGCATACCCAAATCATCGC[T/C]GAACCTCCCAATCGCCTACCAGATCGAAGCTCTACTCAAATCTTGATTTT
al_contig_106690_131	no		TCCATACAATTTGACCAGGAATTAATAGGATATAGGTGCTAATTTTAAAA[G/C]CAGCGACCTCGTTATAAATGCAACGGACCGGAGACTCGTGTAATATATAT
al_contig_106785_99	no		TCTTGCAACTTCTCGTCTACTTTTGCACCTCACTACACATCAATACATCA[C/T]TATTCACTTCCCTCAATTCAACTTGCCTCAACAAATACCCTGCATACAAC
al_contig_106823_198	no		ATTTATTTTTCATTTTTCCCTTGTGCACTCTGTAGCACTGAAATAAATAT[T/A]AAAAAAAGGTCAATGGTATGATAAAGGTTTACTACGAGGTCAACATATGC
al_contig_106838_124	no		CAGGCAAGGGAATGGGGTGGAGAGTATGCGGTTATGGTGCTGGAGGGAGA[T/C]GAGGCGGAGCTTCGGTGGAGGTGCGGCCATTGGTGGAGGGGTATCGCCGT
al_contig_106891_94	no		GCTGGTAGAGATTGTAGATGTTCAGGCCGTCCGTGATGCGCTCGGCGCGG[G/T]ACAGAAGGTCGGCGCAGGCCGGCTTCGACTTGCCGGCATAGAAGTCGCAC
al_contig_106952_320	no		TGCATAGGGCTGTCTCGATTGGAGAGGTGGGAGAGGGCCAAGTCCTGCGG[G/T]AAGGATCCGCCCAAAGAGATTGGGGACCTTCTGTCCCGGTACTTGGAGGA
al_contig_107020_424	no		TGTTTTTGAATGAGCACCGTGTATATTGTACTTGTATTTTCAGTGAGAAG[G/T]TATAGACATTTGGACTTTTTGATTAGCTAGCTCCCTTTAGCGATTTACAT
al_contig_107100_178	no		AAGCTTAGGACCTAGAAATGCAATCAATTGAAAATAATGGCACGAGGGAG[T/C]TATGTGACCTAGCAAAAGGAGCCAAGACCTTTGGAATCAAATGGGTATTC
al_contig_107117_154	no		ACAAAAATGAGGTGATTGAAAAAGGAACTTATAAATAAACAGTGATTTCG[C/T]ACTGAAAGACATGGAAAATGAGAAATTTTGGTTACTGTACGAGAACATGA
al_contig_107143_299	no		AGACGATTGCTCAAAATAGATGGTCATGTGATGTTTAAAAAGAAGAGGGA[A/C]GCATACTTATAAGATCAAGTCAATTGTTTTGTCATGGTATTTTATTTATG
al_contig_107167_125	no		CGTCTACTTCTCCATCTTCCTTCACTTCTCCACCCGCAAAGCATGCTGTC[A/G]GACTATTACGATTTCTCTCTATGTAACAGAATTAATGTTGTAAATTTGGA
al_contig_107247_93	no		AGATTTTGTCTCCTTTAATGTTCCTTTTGTAGTACCGGAGTGGGTTATGA[A/G]TTTACTTTCTAAGTGACATAATCGATAGCTCAACCATTAGTAAACACTCA
al_contig_107266_433	no		TTCAACTCAATATATATTAATAATCAAATAGTGTGAATCCTTATAACATA[C/T]TACAATTAATTATCTCAATGCATGACCTATGCACCATGGACCTATAAATT
al_contig_107317_191	no		GTAAACATTGTGATGGCAGAGGTGGAGATGACCCTGATCCCCCTGATGAC[G/A]GTGATGATGACAAATGTAAAGACAAAAGGCATTGTAAAGGTCATAACTTA
al_contig_107322_168	no		TTAATTAGGTGATGACATTATAGATGGTTGTCAAGTACAATTCCATTTGC[T/C]AGAGAATTTTCTGAACTTGTTGACATATCAGCTCCTAACTACAGTTTTGT
al_contig_107322_303	no		ATTGAAAATTGCAAAGTAATACATAATTGGGAAAAATAGGGATCACTGGT[A/G]ACAATAGTGATATTTTTGTTTGGGAGCTAACAAGTATAAGATTTTTCGTA
al_contig_107342_252	no		AAATTATGATATCTCTTTGAGACTGGGTTACCTTTATATTGAAAACCTGT[G/C]TTAATACTATAGTACTATAACATCTTAATTGTTCAGTTATTTACTAATCA
al_contig_107361_168	no		TTTTATCTTCTTATAATGGAAGCCACAGAACACTTAGAGATGCAAGTTGC[T/C]ACAGCCAGGAATGAATACTGACTGCCTTGATGAATGAATTGCAGCTACCG
al_contig_107397_123	no		GTATACAACAAAGGTTTGAAAGGATATTGGAAGGAGGCGGAGCAAACAAA[T/C]GAATCATCAGAGTCAAAAGCGAAGAGAATTCTTCATTGGCGACAGCGTGT
al_contig_107452_364	no		GTCGAATAGTGCAGCAGGGCATAGGTCGGGTTCCAGTGCACGCGGGTTCT[T/C]ATCAGATTCCTGGTCTTCATTTGTACTTCGGCCAACAGGTGCTGCATCTT
al_contig_107466_141	no		TATATATGAGTGTACATATACACACAGACACACACATATACATATATGCA[C/T]GGGTGTGCACGTGCAAAAGATGCATGTTCACTTAGGAGTTTAGAGACAAT
al_contig_107469_191	no		AACTCTATATGATTGCAACACGTCAGTGCAGCTGTAGAAAGTAGATGTTC[G/A]TTATGCAGCGTGAACATAAAAGCTTTTATCTTGCTTTTTCTGTAGCATGA
al_contig_107478_95	no		GCTCCGGCTGGCAGCATAGCGTGCACCTGGGTGACGTAGATGTCCCACCA[G/T]TGCTGCAGAAACTCCGATTGGTGCCCGGTGCCTTCGCGCGGTTCAACCTG
al_contig_107602_59	no		GGTAAACAAATGCATTAACGCATAGGAACAGTTGCTAAAGTAAAAAAAGT[G/A]CATCAAGTCATCCTGAAAAAGCTCTTATAATTTGTAACACTGAAGCGTAT
al_contig_107611_98	no		CTATTTCATTTGCCATCCTCCCCCTTCAATACATAATCACTGCCTATGTG[T/C]ACAAACACCTATGCATCAATTCAATTCATACAACTTGCTGCTCCTCTATT
al_contig_107664_96	no		CTCTCACTGCTACGATTTCATCCACAGCAAAACCTAATTGGCAATTCATC[A/G]GTCTACAACAAAACAAAATTAACGATCATTGACCACCGCTCCTGCTCGGA
al_contig_107671_124	no		GGGGATATTGGGGAGGCTCGTGTGGCCTTTGACATGGTTTCCACACACAA[T/C]GTGATTACTTGGACCTCTATGATTTCTAGATGCACACTAAGTAATTTATG
al_contig_10768_109	no		AATGTATAATGAGATTACGTTGATGGAGGTATACGTTGGATAATATCAAG[A/C]TATCAAGAAAAGAGGCGGAAATTTTATTCATGGATTATGTAGACGCGCCC
al_contig_107759_106	no		GTAAAAATTGTAAATGCCCATGATTACAGTTTTGGTTGCACCACTAATAA[G/A]TGTGAACTCTATGGAGGCTTAAGTAGACACATAACTTGAATTTGTCAAAT
al_contig_107822_170	no		TGTTGAAATCTACCACAATATTGAGAAAAGTTCTCGTCTACTTTAAGACA[C/T]GTATTCACCTTGTTTGAAATGAGTTCCTATCAAATATCAAGTACAAAAGT
al_contig_107854_182	no		ATATCCCATGGTTCTTTAATAGAAAACTCAACTTAAATTGTCCATATTTA[A/T]ATATTGAATTTGCAGCTAGACAAAAAGATAATGCTTCATTACTACTGATT
al_contig_107886_175	no		TGTGGGACAGTAGAAACTGTAAATGGAACAAGGTACTTAGCTGGAAACTC[G/A]TGCAGTAGCCCATCAAGTAGGATCATTTGGGATGGAGATCATTACACAGA
al_contig_107900_89	no		GCTGTTTATTCACTCATTTCCGTTGTGTACATGTAACAATACATCCTCTC[A/G]TCATTGGACTCCTAGTTACACAATTCAACACGCATAGAACAAACTAAAAG
al_contig_107923_315	no		GAATGGCCAAGTTCCAGTTCTTCCTGCTTCTGAAACTGGAGGAACAAGTA[T/C]TCAAGCTCCCATTTTCATCGATTAGTACTCCAAATGTTTGAAATTTCGTT
al_contig_107924_202	no		CAATGTTTTGCATTCTTTAGTGGAGGCTGTGCCAGTTATGTTCAATATAG[C/T]CTTGCTGTTGTACACATCTGGTTTGGAGGGTAGGAATGGCAATGGGGCGG
al_contig_107981_108	no		CAATAATATAATGAAAGTCTAGCTGTCTATAGCCCTACAGGTTTGCAGTT[C/T]TACTTCATCAACAATATGTTCTCTTTTGAGCTATAGCTCATGAGACAATA
al_contig_107982_154	no		GACGCCGATTCGAGGGGAGACACTGCTCGATGGAACAGAGAGGCAAACTG[G/A]TTGAGATGGACGTGCGATTGCAGCTCCAAAGATGATTAAATGGTCCAAAT
al_contig_108122_69	no		GTAAACGGCAGGAGGCACTATGAAGTTTTCAGGTAGAAATGTTTGATGAC[T/A]TCTCTTGGTTTAGCATGGTAATGACTAGAGGATGTAGTGTGGTTGAAATG
al_contig_108180_184	no		TCGCAATGACATCTCGCAGCTAATCATCATCGCCATTGTTGTTGCCCACT[C/T]CCCGCCATCGCGTCAACTTAGCCCCACTCCTCAACCATCGGTCGGCTCTC
al_contig_108186_186	no		ATATAGTGATGCACTATCTGATCCATTGATGCACACATTAGGGGAAGAGG[T/C]GGCAACTTGGAAGACACCCCGTAGTTTGAGCGTTGTCGACTACGTGTAC
al_contig_108216_474	no		TCAGAAATTATTTGAAGGTTGCATATTTTGTATACAGCTACCATTTGCTT[C/T]GGATGCATATTAGCTATATGTATTGTGATTATTTATATTTTCATTGCTAC
al_contig_10826_297	no		TGATTTAGTACAAGGTTCATCCTCTTTAGTATTTATCCATATCCATATTT[A/C]TTTGTCATGACTGCTAAATATAGGAATAAATTTCAATTCTGGTTTAAGTG
al_contig_108341_128	no		AAAATTCGCAAGAAGTATCCTGATCGTGTTCCTGTAATCGTGGAGAAGGC[A/C]CCCAAAGCTCGGGTAGGCGACCTGGACAAGAAAAAGTACCTGGTGCCCTC
al_contig_108341_388	no		CATCGCGTACAGCGACGAGAGCGTGTACGGCTGCTGATTGAGCTGCTGCG[G/A]TGTCCTTCGAGTTGACTTGGAGCTCGGGATTTATAAATTCACCCAAGCGA
al_contig_108341_451	no		TGACTTGGAGCTCGGGATTTATAAATTCACCCAAGCGAACTCGCTGTTAA[C/T]TGATTTTTACCGCATCTCCCTATTTACAGTTTCCACTAATTTTTTCTCAT
al_contig_108347_415	no		TTATCTTCCTTTGATTTCTTGTCGATCAAATCAATATAGATTACATATTT[G/A]GATTTTTAGTTTCATGATTAATCAATCTTAAGGTATACTAAAATCCTAAT
al_contig_108386_232	no		GTCGATAGGGGATCACTTTTTCCTCTGTGGGTTTCCTGGTCGTTGTGCCC[G/A]AGGCCAAAATTTCAAGGTCTATACCCAAACGAAAGGCACCTCTGTTGCCC
al_contig_108424_134	no		TCCTGAACTTTACATACTAGTTTTCTTCGAATGGAATTTAACAGAGATAA[A/C]AGAAAGAAAGAAAGAAAGGCTAATATACCCAAACTCCATGAATTATTTAT
al_contig_108570_100	no		TAGGGGAAAGACTATAAGAGATTGATGTTATATCAGGTACGTCCTCACTC[G/T]ATATGTGATGGACATGTTGGTGCCACATATTTCTTTATTGAGCTATTGGT
al_contig_108586_246	no		GCGCTGCACGATGGTGAAAGCCAACTGGTCGTATGTAAAGTATATCTGCA[A/C]GTGAGGCGTGTCTAAGAAGCCACCTGAGCAAGAATTCAAGCTATAACATT
al_contig_108666_183	no		GTCTTCTTTGCTGAGGAAACACGGATGTTTTCTGGAAGTTCATAAAGACA[G/A]TCCTCTGCATTCTTTGGCTTAACTTTCTGTTCCTCATGTTCCACGATCCC
al_contig_108689_144	no		TGAAGACCTAAGAAAACTGACACTAAGTAAACTTTGTATGAGAAAACTGT[T/C]CTAGTGGTCATTGACTCTAGCTACTTTTGTTGTTTAGGTGCCGCCAATGT
al_contig_1087_634	no		CTTCTTGTGCGTACCTTCATGTTCCTGGGATTTGCTCCCCTAGCTCCTGG[T/A]AATACTCTTGTGCCGCGTAAAGCAGATCCAGGCAACCTCTACATGCTCTA
al_contig_10871_245	no		ATAAAATGTTTTCCATTTATTGACAATGCTATGCAGCACAGTTATTAGTA[T/C]AACTTATAACTTATACGTAATAGTAGAGACCTTATAGTAGAAAATTTATG
al_contig_108730_244	no		ATTTGGCTAACATCTCATTTCCCTCTTATTTACCTTTTATTATAAAACGT[G/A]ATCCAACTATACAGTTGTGGACAAAGTTCAGTTAATATTTTTTGACCTTT
al_contig_108732_85	no		TGTTCGTGGGATATAAACATATCAAAAAAAAATCAGTTTGTGAATTGCGT[C/T]ATTCTATCGATGTATTTGGTCTGATTATGGAATATGATTATTTGCATTTG
al_contig_108743_137	no		TTTTGCTATTGGGGTTTCAAAAATGGGCCCAAGATAGACTTTGAGGTGAA[C/A]GAGGTAACAGGAAAATTGAACTTCGTCTTGCAAGGTTTTATACATATTCT
al_contig_108752_172	no		TTTAAATTCTATTCTATTACCATATCCTGATGCCTTCATTTTATAAGTGA[A/G]TAAACTCCCAAATTGTTCACCAAAAGTTCATATATTTTGATGCATAAGTG
al_contig_108792_363	no		TCTGGTTCAATCACACCTTCTTTATCAATTTCTAGATCACTTTCCTCACT[T/C]GATGGTTCGTCTGCCTTTAAGTCTTCCTCCACCTTCTTACTATCAGGTTT
al_contig_108874_363	no		CCCTATTAATTTTGCAAATTTTGGTTGAACAGATTCGACACTACCAAATC[C/T]AGAAGTTGAGCTTTTCTTCATGGTATTTTGGTTTAATCCCTTGGCCAAAA
al_contig_108956_134	yes	no	CTTGAGGCAGGAGGTAACAGGCAAGCGTGAGAGGCAACAAGCGATAAGGC[T/G]AGGCGAGTGCAAACCCTACTTTTTATTTTTATTTTTTATTTCCAGTCTGG
al_contig_109000_103	no		AGTGAAGAAAAAATGCAGACAGCAGCAGTAAGTAATTGATTACACACAAA[T/C]TACGGCTTCACAAGTTCACAATCACAAAAGTTGTTTTGTTTGAGGTGACT
al_contig_109089_89	no		CAGATTGCGGACCTCGAGTCCAAGGCGCAGTCGCTGCAGCTCACCATCGA[G/A]CGGCTCAGCGTCTCCCTGGCCAAGACTGAAGAGGACGGCAGCCAGCAGAA
al_contig_109134_275	no		TCTCCAACTTTCACGCTAACTGGTTGAATCTCTCCACCCTTTCCTTTAGA[A/T]CCCGATCCAACAGCGACTACTGTTGCTTGCAATACTTTTCCTTGAGATTT
al_contig_109174_485	no		TCTACGTACTGCCGGCCAGGCTGCGGGCTCCCTGCGACCGTCTGCGAAAC[A/C]AGTCGATGAGCTGCCGCCCGGTGCTGGGCAGCTGGGTGTACAGCGGCCTC
al_contig_109195_122	no		CCAAAATACAATAACCAACAAATTAACCTAAAGTCAAAATCAAAACTAAA[G/C]TATAAATGGGGAGAAAGATCATCAATTGCGAATTCACCAAGAATCAATTT
al_contig_1092_199	no		GATGAAGCAGAGACTCCATTCTATACTCCTACTAAAAAATGTTTTCCAAA[A/G]CATTGATGAAGGCTTTCAGGACTGCATCACTCTATCCTGGGTAGGTAAGC
al_contig_109205_97	no		CTATTATGTTTGTTTGAATGAATGTATCCCTTAAATTTCACAACTTTGGC[C/T]TGCAAATCTAGGCCAAACATATTAGAGACCATAGTTCTGTCACAACTCCT
al_contig_109208_115	no		TGTGTGCATGTGTGTGCATGTGTGTGCATGTGTGTGCAGGGGTGTGTGTG[T/G]GGGGGGGGGGTTCCCAGATATTCAGGGCAAGGGACCAGTCGGAAGGGATT
al_contig_109237_386	no		TCAGGGCCTTGTTGCCTTTCTCCTTCAGCTCATTGACCTGCTCCATAGCG[C/G]AGCGCGGTCCGGAACCCCGTTGAATCGAATCCGTCCGCTCCGCGTTCCCA
al_contig_109256_133	no		ACAGTGTGTGGAAACATGTATGAAGAGTTATTCGTAGTCCATGAACTTCA[C/T]GTGTAAACACAAAACCTAGTATAACATTTCAACTTACAAGGTTGGAAATC
al_contig_109256_72	no		CTAAACCAAAATAGTTGATGTGATCGTACGACAAGATAAGACAAAATGAA[C/T]TAATTTATCTACAGTGTGTGGAAACATGTATGAAGAGTTATTCGTAGTCC
al_contig_109275_189	no		TTAAGTCCCCAGTAACAAGCAGAGTTAGATCACACTCAACGCATGACTTC[A/G]GACTATTTGACACCTTACCCTTTCTAACAAAATAACCACTTGATTACATG
al_contig_109280_193	no		TCCATGTAGACATAAATGACAGCTATTTTGCAATGTTACAGTTAGTCTTC[G/A]TTCTACCGAAATTCTCTTGCATAAGGTGTATACCTAGACATCCTTTAAAG
al_contig_109436_132	no		GAGAACATCAACGCCCGATTGGCTTTGGTGATGAAGAGCGGCAAAGTTGT[G/C]CTCGGTCTCAATCAGACCATCAAATGCCTGCGCCAGGGCAAGGCTAAGCT
al_contig_109549_85	no		TAAATGATGCAAATGATATGCGTGTGAAAATAGTAATTAATGGTACAAAG[T/G]GTTCACGCTCTACACATGAAAGATAAAAGGTTATATTTGAAATTTAGAAC
al_contig_109570_200	no		ATAACTTGCTGTCAAAAATTGACATATTACTGCAAGTGCTAATAATAGTT[A/T]GGCCATCCTATAAGTGTATTCAATACTTTGCTTTAAGTTCTGGATGATGG
al_contig_10964_127	no		TTGACAGTGGCGATTGATTCCAATTCCACATTTTGACTTTAACTCCATGA[C/G]AAACTATAAAAGATTAAGTTATGTAACGAACATTATTCATCCAATTCAAC
al_contig_109677_160	no		GACCAGCTTTGTTGGCATCCAAGTAATCCTGACCTATTTGTTACGGCGTC[T/C]GGAGATAAAACCATTCGCATCTGGGATGTGAGGACTACAAAATGCATTGC
al_contig_109733_103	no		GCTTACTAAGATTTTCAATGCTGCTGGTCTTAGAAAATATTGGTTTCCTG[T/C]ATCTCGAATGCCTAAAAATGGTGGTAACTGGCCATTGCTTAGTGATATGA
al_contig_109735_144	no		TAATGAAACTTGTGATGATAAAGTGGAGGATGATAAGGAAGTAAATACTG[T/A]AAGAAAGAAATTAGAAAATTGTGAAATAAACTTTGACGAAAGCAATAAAC
al_contig_109740_93	no		TGGGCTGGATATTTTGGATGCGGAGATCAGGTATGAATAGGAGCTGCTTT[G/A]AAATGCTGCACGGATTGCTGTTTTAGTTCAATCTATTCTCTCTTCCAGTA
al_contig_109839_217	no		CGAGGGGCCCCTCTCGGGTTACCGAATTCAGACAAACTCCGAATGCCAAT[T/C]AATTTAACTTGGGAGTCAGAACATGGGTGATAAGGTCCGTGTTCGAAAGG
al_contig_109873_103	no		CACGATTTTAAACTCAGCTGACCGGCCAGAATTTTCAGTCAACCGACCTG[A/G]AAATAACGGCTATTTTTCTGAAGAGTTGCGATCGTTCGTGAAGAGGAATC
al_contig_109932_82	no		GGCCGACCCAGAGCTGCTGGACTATGATGATGAGGAGCAGGAGGCTGAGG[C/T]CGGAACCAACGTTGCCAAGGTATCGGAAGGCAAGAAGGCAGGTCACAAGG
al_contig_109947_169	no		AAACTCACGAAGGTGCAGCAGGGTGAGCTCATCAAACTGCTCAAAGCAGA[G/A]GAGAACCTCTGTGTCTTTCTTCTTCATGGCCTCATAGTAGGGTGAGTGCT
al_contig_110236_191	no		CTGGGGGTACGATGGCTTTTGACCTTGCTTAGAAATATCGGTCAAACAAA[T/A]AATGTAGTTGGAAAACTTAGAAATACATTGGTGTTTTATATCATGTACTA
al_contig_110242_178	no		TGAAGTTGAAAATTCAAATTTGCCAGTCTATAAAAAGTGCAGAGCACATT[T/C]CAGTCTCAATTGGCCAAGTAGATCACCTGGTGGCGCTCCATCAACTCGAT
al_contig_110261_123	no		GCTGTTTTTTATTTTTTGCGCCGAAACTCCTCTCAAAATCAACCCTTTCC[C/T]GATATCACCAGACCGGAACTCCACTCCGCCAATCTCCACCCGCCTCCTCC
al_contig_110282_171	no		ACCATGATGTTGGCGGAATAGTTGTCGAACACGGTGGGAATGTACTCGTT[A/G]GGAAAGGCATTGGTGGTGTAGGAGATCAACAGGCAGGTTTTACCTACGGC
al_contig_110295_216	no		CCCGGGGGAAGAGGAAGAAGGGCTCCACCATGGAGCGCTGGGGACAGAAG[T/C]ACATGACCGCCGTGGTGAAGCTGTTCGGGCCCTTTACCAGGAATTACTAT
al_contig_110295_306	no		GGAATTACTATGTTCGGGCCGTCCTGCATCTCCTGCTCTCGGTGCCCGCC[G/A]GCTTCCTGCTGGCCACCATCCTTGGGACCGCCTGCCTGGCCATTGCGAGC
al_contig_110311_295	no		AAAAATGTCTGCTTTTGCTCGCATTGCAGGCAAGAAATAAATATTGCTCC[G/A]TGTGAGAGCCGTGAATTGACTAGCTACTTACAGTCGATTGCTACAGAGGA
al_contig_110311_68	no		GGCCAGTCCCGCGGATACGCGCTGGTGTACGACAGCCCCGACTACATGAA[G/A]AAGTTCCACCTGGTCAAGCGAGTCCGCGACGCGAGCCGGAAGCAGCGCAA
al_contig_110318_244	no		GCTGGGCGGGCCCAGCCAAACCCTCCTTCTTCCTAGAGCCCAGCCAGCAG[G/A]CAGGAGTTCCTGGACCCTCAGGACAGTGAACTTCCAGACCTCAGGGCAGG
al_contig_110421_70	no		GACGATGGGCGTAAATGCTTCCGTTTCAGGAGATGGATGCACCGATCCAT[T/C]GATCGGATCAAACCTCTTTGGACGAAAGCAGGAGAGTTGGCGATCGGGGC
al_contig_110488_114	no		TTAAGCAATCACCGTCACTACAAAGCAACACCATCGACCTAGTTGCTAGT[T/C]GCTCATACAATTATGTACACAGGCTCTACCGTAAGTAACAACTGCGTTTA
al_contig_110642_140	no		ATATATTTGTTGTAACTGCACTGAAAACATTTGTATTGCAATATCATAAA[A/G]CTTTCTCAATTTCTTTCAAAACTTTACACGGTACCATCCCTCTCTTAAAT
al_contig_110701_214	no		TAAAGTGTAGTCTACACATAACAAACCTCTCAAAAACATCATGATGCACA[G/A]TTTAAACAAGGAAAAATTTGTAAAACACCCTCTTCAAGTTTCAAAATACA
al_contig_110704_84	no		AAAAAATTAATATAATGGTCTGTATTTTTGATTAACCGTTTAAAACTTTG[G/A]TCGGCCTTAGATTCAATTCAGTAGGGGTGGACGCCGATCAAAGTTTTAAA
al_contig_110751_115	no		TTAACGACGACTCCAAGTTACACCTCTCAGTAGTGGGCTACATTAGTCTC[A/T]TATGTTCATTTATTTCGTATAACATGAAATAAAAGTTGTTTTACGGAATG
al_contig_110764_131	no		TGCGCCAGTCCCAGAAGTGCAGGGAGCTGCCGTAGCCCCCGGCGTTGAGG[T/G]CATCCAGACTGAAGCCGCGCTTGAAGCAGCGCGGAGCGCCCCACTCGCTG
al_contig_110849_92	no		TACGATATATTAGGAATTTTCCATATATATAGAATACATAGTTGAAACTG[T/C]GAGGGTGGGTGTGAGAATCTTTACAATACTCAAATTCATATATTAACAAG
al_contig_110907_272	no		TTCACTCGGGAAGCTGTGGCCGTCATCCTGAGCTCGATGGCCTCTCTGAC[G/A]GACTCGTCAAGTTGATCCTCGACTTCGGTGGCCCCGCAGAACACGTGGAT
al_contig_110927_240	no		TGCTTCAGTATGCCACTTTTTCAAAGACATTGTAGCTAAGGGTTGAGTTT[T/C]TTTCACAAGTGGCGCTTTTTTAGAATACCACCACTCCACCAGATGGAACA
al_contig_110941_148	no		AATGGCTATATGCTATATTATGTCACTAATGAATTTTGATTACTCCCACA[T/C]GATAAGGAAACTTATAAAGTGCCTTACTCTAATAATATTTGATTGTAGAC
al_contig_111018_68	no		GCAAAAGATGAGTTATTTAAACATCAAAACACTGAAATGATCTGTATGCA[T/A]CACATTTTTAGTTTTCGTATTAAGTATTGAGATTTTTGGTTAAAGTTTCT
al_contig_111181_83	no		ACTAATATTGTTATTCCAGTGTTAAATATGAAGCATTTTTTGTAACACGG[C/T]ATGGATTTAAGAACACAGATATCATGTGCTCAGAAAAATATTCGAGGTCC
al_contig_1112_93	no		AAATTTTATTGATACAAAATCATATGAAATGAAATTGAACCCATATAGCC[A/C]ATAACCACTGATAATAGTGGTAATGGTAAGACGTTTGGTTGTGTAATCAG
al_contig_1113_1821	no		ATTTTCATCTGAACCTGCAAAACTGTCAAAAGTTTGTTTAGAGTCAATGC[T/C]CGAGATGCATCTTACTGTGCATGTAACATGGCTTTGTGAAACGGTTTACA
al_contig_111302_128	no		CTAGACAACTAGAAATCTAAAGGAGCATTTTCATTTAGATTGTTACACAG[T/C]TCCCCCTGAAATCATGACAATATACATTTAGATTGTTCACCAAAAATTAT
al_contig_111327_86	no		TCGAACTGATTCCAGTAACAGACGGAACGAACTCCCTTAGAGAGCGAGCG[T/A]CCGACGGATCACAGACCGGCCTTGTACATCAGGATGGCGTAGGGGCCGTA
al_contig_111337_165	no		GTGCAGTGCATAGACATTCCATAAATAGTTTCACAATGAAGTGACTATTG[T/C]TTGTAGCTGGTATTGAGGAAAAATAGTTTAGCATATATAAAAATACAGAT
al_contig_111389_125	no		ACCTACGACGGCGTCGAAAAGAGGTTCATCAAGCGGGCCGAGAAGGAGCT[G/C]AACGAGAAGCCGGCGCAGGTCACGGCCCACATCGCCAGCCTGAGACGCTG
al_contig_11145_145	no		TGATTAATTAGGATGTTTCATTGGATTAATACTGCAAGTCAAGCACGGTT[G/T]TTGTAATTAGTACTTTATGACTCATTCTGTTATTTCACAAGAATGCTACT
al_contig_111465_135	no		TCCGCTGCGGGTGGTGTGCACGATAAAGAGCGCGCTAGTATACATGAAGT[A/G]GGCTAAGATGTATTCTTAAATTAAAGTCTTGTCTTGACCGAGTCTTTTGT
al_contig_1115_279	no		TTCACAATGAAAACTATGATGTCTGAGGCTCAGGATGCCACACCCGCTAC[T/C]AACTCTAGTAAAGCAATGGAACCTACCTTTCAAGTGGTTGCCGGAACAAA
al_contig_111527_196	no		GGGGATGGAGAGTTTGTGGAAGTCATTTCTTTACCCAAGAATGACCTGCT[A/G]CAGAGACTTGATGCTCTGGTAGCTGAAGAACATCTCACAGTGGACGCCAG
al_contig_111531_175	no		GCCTATGTGCACCTATTGGAGTACAACAACATTGAGGGCATGATCCTGCT[G/A]TCCGAGCTGTCTCGTCGGCGGATTCGCTCCATTAATAAGCTCATTCGAGT
al_contig_111545_240	no		AACTTGCGCCAGTTTGCAACAATGTAAACTTATATCATGAACTCAACTGC[A/G]CAGGTAATATTCAAGCTACAATTCCACTGAGCTTGCATATAAAGAACTGA
al_contig_111548_112	no		GTGGGCGGAAGAGGTGGCCCCGGATGCTGCGGCGCCCGCTGGCCGGGCTG[G/A]CTGCGGCCGCCCTGGGCCGGGCCCCACCGGACGGCATGTCGGGCCCCAGG
al_contig_111554_96	no		CAATCTATCATCTCTGCTAATGGAAAATATCAGAACACATTCACTTCTTG[C/T]ATCCAATTAATAAATAAATTTTCCATGGCTCTCTTTCAATTACTGTTGTT
al_contig_111648_122	no		ACATAATTTATTTTCTTCTTATGTTAGTTCAATAGATAATTAGCATCCAT[A/G]CATTTCTTTACTGGAGCAATTTGAACTTTCCTGTTTATATACCTGCGAAA
al_contig_111694_281	no		ATGTGCAGGATGGTGTCCCGGCTGTACACCAGGTCGAATGAGGCCTCTGG[A/G]TAGTCCACGGTGGTGCAGTCGGCCAGGACGAGGCGGACTTGATCTTCGCG
al_contig_111807_184	no		ACAATTTATCTTGTTGAAATCATTCACCATGTTAATAAAATTATACATTA[G/T]TAACAGACTCATCAATAAGATGAGAATTGGTCCAACAAATAGAACTACTT
al_contig_111841_99	no		ATATATAAACACCTGCTGTAACCAAAGTAGAAGAATGAACTAAAGCGGAA[A/C]CCGGAGTAGGGGCAGCCATAGCAGCAGGCAACCAAGAAGAAAAGGGTAAT
al_contig_111874_150	no		TGGACGATAAGCGATTTTCCTGCGTACGGGATGCTTTCGGGCTGGAGTAC[T/G]GGGGGTAAATTATCTTGCCCTGTGTGCATGGATTCAACAAAGGCATTTAC
al_contig_112016_311	no		ATACAAACAACATCTAATATGCTGCAAGGTTAATGAAACATAACCCTCTA[C/G]AGGCAGGCGTATGCACCCAAAAGTGGTCGGAATCCTAAACTTATGGTTAG
al_contig_112016_378	no		CCAAAAGTGGTCGGAATCCTAAACTTATGGTTAGTAATCCCAATATGAGT[T/C]AGAATAAACTTAGCTTGGTTACCATCACAAATAGTTGACATCCAGTCACA
al_contig_11203_209	no		GTACAGTAGGTATCCATTTTTTTTTGGTAGAATTCTTTTCACGTGAGTTT[G/C]TGAGTTTATAAATTGAAGGAAATATGGACAAAATTTGTTGTTATTTTTGT
al_contig_112105_151	no		AGCAAAGATGGAAGTAAATAACCAAGGTAAGCCTGGATGTGATAATACTT[G/C]ATAACACAAAGGATAAAATTAAGTACATGCAAAAGTTGAAAGTTAGTATG
al_contig_112130_235	no		CGCGGCACCCTCCACAGACGGCTGCTGCTCCACCCTGGGGGCCCTGCAGG[G/A]ATCAGGTGCCGGGCGCTGGGGCAGGGACCTGGCGGGGGATTCCAGGTGCC
al_contig_112146_241	no		GCCCGGCCGAGGGGAGGGGACGCCCCGAGCTTGGCCGCGTGCGAGGCTCC[G/C]GGCGCGTCCTGGTTCCTCGGCCCGAGAGCGCGCAGCCCGGGTCCCTCCTC
al_contig_112167_173	no		ATGGCCATCACTATCCCGAGCAAGGCTGAGCACATCGTGCTCAACGGTAC[G/T]CCGAAACGCGTGGAAGCTGCCAAAATCCGTCTACAGGAGCGCCTGAAGGA
al_contig_112175_81	no		ATCGAGAAGCAAGGAGATGATGGTACTATGTTAGAACTAGAAAATGGATC[G/A]AAAATACTTGCTAAGATAGTGATAGGCGGCGATGGAGTGAGATCGAGAAT
al_contig_112208_190	no		ACTCAGGCAGTTGTCACAACTCCCAGACCAACTTTAGCCCCGATTAGGTG[T/C]CCATCGGGCTGGCAGCTCCTTGACAACAGCTGCTACTACGTGACGTTTAA
al_contig_112224_145	no		GGATACATAGCAATATACAGATTGCGTGTGCATCAATAGTGGTACTTTAC[G/T]CCCTATTTAATCCTTCAAGCATTCCCAGTGGCAAGTCTACCTATAAGTGA
al_contig_112296_70	no		GAGACCCCGATTTGAATATTGAAGTTGAATTTGTGACTGTTGGAGTTGCT[T/C]GTAGACATAGACACACCAGATATACTAATATTCCGTACAAGAAAGAAGTG
al_contig_112453_135	no		AAAATTGAAAGGAGAATTTAAGGGGACGAGGAATCTAGAGACATTCACTT[C/A]TTTTGTAGCATCCATTTTAGCATCCCTACCGTATTTTGTGCTACACAATC
al_contig_112496_146	no		TTTGCTTATTTTCTTTTGGTGGCATTGGATTTCAGATACTGCGGAAAATC[T/A]AAACTAGCAACTAACTTCTAAACTAAAAACCCAAGATTCACTTACTTGAA
al_contig_1125_444	no		CACTGGAACTGCTGTAATTGTTGCACCTGTCGCCAGTATTACTTTCCATG[G/A]GCAAAGGTTCAGGTATGAAACTGGAGCTGGAACCGTGTCTCAGTTTTTGT
al_contig_112509_134	no		TTTTCCTTCAAACTACATAAACGCAAACATACCTTTAATGATATGACAAC[T/C]GTATGAAAACAGCTGTGGTTACATATGATATCATACTTAACTTTCATTTC
al_contig_1126_141	no		ATCAATAGCAACAATGGTGTGAAGGTCAAGAGAAAGAGAAAAAGTGTGCC[A/T]CGAGAATCACCATCGCAGCGTAGCTCGATCTATAGGGGAGTCACAAGACA
al_contig_112650_112	no		TTTGTGATTTATTATGCTCCAGACACGAAATTAGTTCTTATTATATAATC[T/G]TGTTTCCAAATAAATTATTCTACAAGAGGAAAAAGTTATTACTGAATTCT
al_contig_112808_177	no		CTATAGCCTCAAAACAATTTAATTCCAGATTTACAAGTTACGTATTAAAA[C/T]GTTATTCTCAAAGATTGAAACACGCAAGTTGAACATCATTTCATTATGTT
al_contig_112813_100	no		AGGGTATCGACTTGCCAAACTTGCTTCTGTTACCTAAGCTACTCCTTCCT[C/G]TTGAAGAGCTGGTATTTTATTTACAATGTAAGAAGAGGGTTCAAGAAGAA
al_contig_112814_218	no		AACATGCATTTTGTTTTTCTCGTCGGGAAAAATTGAGTGCATCCGGTTTT[G/T]TATAAGCACGCTTAGTTCTGCAATTGCAACCATACATGCCAAGTAGTAC
al_contig_112814_270	no		ATAAGCACGCTTAGTTCTGCAATTGCAACCATACATGCCAAGTAGTACTG[T/C]TGCTCAGTTTGTGAAGCTTATGTTGTATAATTCGATTGTAGTCCATCTCA
al_contig_112819_150	no		AGGAATTACAAGCATAGCTAAATGTACTATCAAATAGACATGCATAATCT[G/A]CGACCAAACAAAATTTGAATCTTGAACGATGCACATTAACATTAAAATTG
al_contig_112828_180	no		CCCAGGTTCTCAGCTTGCTGGAAAAATTTGTTGACATTTTCTTTTTGTAG[T/A]TGTTTCTTAAAGAATAACAGTAAACATTCCAATGTCCAAATCTTGGTTAG
al_contig_112843_212	no		CTTTGTCACTTCTTTTATCGATTCCTCGAATTGATGATGGGTTGAATTGC[G/A]GCTAGGATGAGATCTATAGCCCTTATCTCAGCTTGAATTGCTAAGGGCAG
al_contig_112879_73	no		GTTTATAGCAGCAAAGATGATGGGTTGTTAATTTCAGCTTTGAGTTTGAT[C/A]AAGTGGATGGAAATTTATAATTGGTTATACAAACCATGCATGAGATAAAG
al_contig_112967_96	no		AATTAATGATTTTAATGCTTGGCTTACGAGCTGAAAAATCGCGATTGTCA[A/G]TTTTTATTGTAGCTAGTATCAATTTGCTCAAATTATTAATGGAGCTCAGA
al_contig_113038_211	no		CCTCATTACCTTGTCTAGACTATGAAGGGGTTTTGAAATCCATTGTGGAG[T/C]ATCTGTAGTTGCAATTAAAGCCCTGCAAAATCGTCGCTATTGTGCACAAC
al_contig_113040_222	no		ATGTTTGATCTGATACATATGTAAGTTCTTGTTTGCCAAGTATATTAGAG[A/C]TGAAACATTTTGTAAGCACTTTTACAGTTGTTGATCTTTAAGTCAATATG
al_contig_113058_261	no		CTGCTAAGTGCCCTGGCAAGGGTGCCTGGTCCATCCCATGGAAGTGGCTG[T/G]TTGGGGCGACTGCTGTTGCCTTGGGGGGTGTGGCACTCTCTGTGGTCATC
al_contig_113073_108	no		CGATAAGGACGTTGCTTGGAATAAAAAAATTGTCGGATTGTTTTTGTATC[T/G]GAAGACACAACTCATTGAACAGTGCAGTCAGTGCGATGGCAGTGCAAGCT
al_contig_113073_164	no		CACAACTCATTGAACAGTGCAGTCAGTGCGATGGCAGTGCAAGCTAACCC[T/C]AACCCTAACCAGTCTGGAGCTTCTGGACAGCCCAGTTCCTATCCAATGGC
al_contig_113148_454	no		TGCTTCACCATCTTGGCTGCTGGAGTCTGACGAGCGGCTGTAAGGACCGA[T/C]GGAAATGGATCCAAAGCACCAAACAGAGCTTCAAGACTCGCTGCTTGCTC
al_contig_113225_159	no		GCAGCTGCAATTTCTCTGCCATGAGCTGAGACTGCAGCGTCTCCATCTCC[G/A]TGAGCCTGTTCTCCGCAGCCAGCTGCTTCTCTCTGACCTTCACCAGCTCC
al_contig_113278_296	no		TAAACATCGCATACAAAATCTGCTTTGAAAGCCTTATTACTAGAGTCATA[C/A]GCAATGCCTAGAAACTTATCAAACTTGATGATTTAGTGAGATGATATATT
al_contig_113350_195	no		TCAATATTGAGATACCACTGCATTCTTTCAGTAGCAGTGCTAACAGAACA[G/A]CAAACTTAATCAGGAGAACCATATAATGTGTTATTGATCATTATGTACTT
al_contig_113396_110	no		CATCATCAGCCCACTTCAGTTCAACCACCGCCTAGCTAGCAACATCAAAC[C/T]GTGGCAACATAGAACATTTTCATCCCCACTGCATTTTCACCTTCAACCTC
al_contig_113433_121	no		CAATGATGTCCAACTGTTAAATTATGATGTTGCAAATTGTGCCTCAGTAG[T/C]TGCTCCCATCTTTAGTGCTTCTATTCAAAAATGGTTCAATGACATTACTC
al_contig_113556_96	no		ACCATTGCCATGTTTTTACAGAAATTGCATAGTACGAGTATCACCGTTAG[T/C]TGCAAAATACCAAAAAGAAGCAAGTCACTTTGCAATTGAGAATCCAAATG
al_contig_113588_135	no		GTCAACGCAGAATTGCTGATCATCATGAGCGACGTCAAGGGCCTGTACAC[T/C]TCGCCGCCAGACCGCGAGGACTCCCGCCTGCTGCACACCTTCAATCCGGA
al_contig_113607_103	no		GAAAGAAACGGCTAAAATATAATGCGACACACTTGATTGTGCACCATGCA[G/A]TTGCTACAGCTATATTAAAAACATTCAGTTTAAGGATTTACGGAAGGGAG
al_contig_113653_71	no		GTTATTGTTGGTGGTTTAAAAAATTCCCCCCATGTAATTATTGTGAACAC[C/T]TTGCTTTGTGGTCACTGTAACATTTGGGGGGTGGGACAGGGAGGAAAAGT
al_contig_113674_254	no		CATTTTATAACAGATAGACAAACCAAATTATCACAGTTCAATCCATTCAA[C/T]ACCACATCACGGAAAATCACAGAATATCATCAATAGGTATTAACCTTAAT
al_contig_113681_167	no		TTAGGGACAATGGTCTACAAATGGGGGATATATGCCCTTTTGAACTGATT[A/G]ACAAACGCAAAAATTATTTTAAGATGTGTGTAAAAATCAGTCGAATATCA
al_contig_113712_159	no		GAGATTTTTATTTGAATTTCTGGCAGTTTCTTGGAAATTGCGGCCGAATG[T/C]ATGGGCCTTTTGGGATGTATATTTTCTATTTTAAATCGAGTATAGCATGT
al_contig_113721_143	no		AAGCGCCTGGAGTACACCTGCCACACGGCCTTCTTCGCCAGCATCGTGAT[T/C]GTGCAGTGGACCGACCTGCTGATCTGCAAGACCCGCAAGAACTCCATCTT
al_contig_113804_151	no		CCGAGTCTACGCCATGTCGAACACCTCCATAGCCCAGGGTCTCTGATGAA[C/A]TTACATGCATTTCGAGCTCCATTCTTCAACCTTCCCTTCCTCTTTTGTAA
al_contig_113807_218	no		GTCAAGAAATCCCCAATGTCAATTGATGCATAAGAGGTGGTGTTGCCGGC[A/G]ACCAAGTCCTTTCTGTTTGATCTAATATGCAACGAAATATTATTGAGTTC
al_contig_113924_377	no		TCACGTTCCCAGATCTGTTTCCCGAGAAAGACGAGAGCCCTGAAGGCAGC[G/A]CTGCCGACGACCTCTACAGCATGCTCGAGGAGGAGAGGCAGCAGAGGCAG
al_contig_113941_247	no		AAATACAATAAAGTTTGTACGATTCAGGAATCCATCATTATTAGAGAAGG[A/G]AAATCTGGGTATCAATAAACTACTAAGATAGGCTACGATCGTATTCAATT
al_contig_113943_123	no		ACCATTTGCAAGGAAACAATCTTCCAAGTTTGCATTTGATAAGACTTACA[A/G]AATTCAATGCTGCCAAGTCTTAAAAGGTGCAAAGCTTCCATCATGCTTTT
al_contig_113983_174	no		GCTGCACAGATGCTTAATATAATGCGTGAGGCCGATGTTCATCCCAATGT[T/G]ATTACGTATTCTGCACTTATAAATGGCTTGTGTAAAATGGGTAGGATAAA
al_contig_113998_231	no		CATATTAATCTAAGTCGACATCAAATATAAGTAACAAATCTATCCTTTAT[C/T]AACTTGCACACGATATTAGTTGGGTGTGAATGGATAACATTCACCTGAAT
al_contig_114180_402	no		AAACTATAGTAAGTATCACTCACAGGAGAATAGCGTCTATCGAAAGGAAC[G/A]TGGATCAAGCACGCTCCTCAGAGTTCCAATCAATAGTAACAGAAGGAGGC
al_contig_114211_84	no		ACGGCGTCCAGCGCGCGCAGGAGCTGCTCCTCGGATCCCATGAGCTCGCC[G/A]GCCAGGGTGTGCCAGTGCGGCCGGCTGCGCTCCGTGGCCACCGCCTTGCC
al_contig_114271_131	no		GCCCTGGAGGCCCTGCAGTAGGATGATCAGGCTGTTCTCAGAGATGGTCC[G/A]CTCCTTCACTGAATGGCTCACCGCCATTCTTCCACACCAGCTGCCTGCTT
al_contig_114309_57	no		AAGCGGTCGGAGTCGTGGTAAAACCGCTTAGCCTTGAGCTGGGCAGCGCT[G/T]GCTTCAACCTGACGATCGCTGCCAGTCTCCTCGGCCGAACAGAATCCAGC
al_contig_11431_199	no		ACACTATCTTTAAACGGGTTATCAAAGAAATTGCTAGCTGACAAATCATC[G/A]GTATGTACTGAAGCATTTAGACTTTGCTCGACTTCTCTGAAAACTGCTTC
al_contig_114332_117	no		TCTCCAGCATCACCATGTATCTAACTAGTCTATTCGATAAAATTCTGTAG[G/A]CATACACGAAGTCCACTCTCATATAGTCTGGATGATTCAATCGTGTAAAA
al_contig_114337_107	no		TAAAATAAAAGCAATCTGAAGTGAACATATAGCAAGTGCTAAGATGTCTG[C/G]ATGTCATCACAATTAATGTTGGTTCAGACAATGCAAATTAATAGGTACAG
al_contig_114363_211	no		CAACTGAGCGAATCAAGGACAAGACTACAACTGCAGCAACAACAACAACT[A/G]CTGCTACTACCACAACAACAGCTGCGACGACCACAACAACCGCTGCACCG
al_contig_1145_156	no		TTGACATTAGCATGATAGCAGGTGTATCATGGAGAGCAAAGCTAGTACAA[G/A]CTTCTCAGATGGTTGCCATTTAGCTTGTAGTGTTATTAAACCACCTAATT
al_contig_1145_259	no		CAATGTTACTTACCTTATGCATCTTGTCCGAGGACAATCTGTTATTTATT[T/C]CCGAATATCTCAACTGCTAGGTATCCTAAAAGGGATGATCACCATAAAAT
al_contig_114506_130	no		GTCAACAGTTCGGTTTTTTTATGAAACTGCAAGAACATACCGGGGCCAAC[G/A]GTAACTTATGTGTCCTAGACTAATATTCCATTGAAATTTTGAATCGTTAT
al_contig_114526_55	no		TGGAGCTTGTACCCTCTGAGCTCTGAGATGGGGTTGGGGGGACAGTGCCA[G/A]GGAGGGCCTGTGGGGCTGTGCAGTTGCTTCCCTCTGGGCTGGCTCTGAGC
al_contig_114638_131	no		TGAACCCATTACACTCACAGCTATATAATATTTCTACTAAATCGAAGTGG[T/A]ATTGCAGTAAACGGGCTAGCTACCCAAGTCTGCAGACATCTAAGAAAATG
al_contig_114747_84	no		AGAAGGGGTGCTTTCTGGTGATGTTTCGGCAAGTAGCAGGCAAGTGTTTC[G/A]GGGCAGTGCAGTGTTTCGTAGTAGATGCACAGAGGTATTGTTGAGGCAGT
al_contig_114756_289	no		GTATTGCCAGCCGTTTTGCGTTGATTCTAGATTTGAAGTCAACCCTCCGG[A/G]CCCAGCTTGTTGGTGTGTCTGCGCACACGTTTCATAGTGAAGGCGCTGTG
al_contig_114760_69	no		GCCATCGCCATGTCTTGGGACTCCTGGGTGTCGAACCTCCTTCAGTATCC[C/T]GGCGTCAACTTCGGCGCCATCTGCGGCAACGACGGCAGCGTGTGGGCCAA
al_contig_114773_138	no		CAGCAGTGTCTCTTGTTCCTTGGGGGTGGCACAGGCATCATAGGCGGCCA[A/G]GAGGCTGGCAGGGGTGCTGTATCGATCCACCAGGGCTGCTGCCTTCTCCC
al_contig_114812_80	no		ATTTGCAAAATCGGTAGCAAATTGCGGGGCTCATAAGTTCGACCACTCTT[A/G]CTCGCGCAACTCCGAGTGCCGGAAGCGACATCGAATGTTTGTAGCAGCCT
al_contig_114816_88	no		CTGAAGGAGGAGGATGGCAGCCTCAGCCTGGATGGTGCAGACAGCACTGG[C/T]GTGGTGGCCAAGCTCTCACCAGCCAACCAGCGGAAATGTGAGCGTGTACT
al_contig_114820_97	no		TCTAAATTACAATTGAGTTCTTCAAAAGCAATAGAATATATCAAAATATG[T/C]AGGTAGGTGGTAAACATGTTTCGGTTAAGAAAATAAATGAGTAATGATGA
al_contig_114870_120	no		TGAGGACATAGGAGTGACTTGCAGGATTCTCGCCAACCAGGATCACACTC[A/G]GGTGTGGCCGTTTGTTGCCTGAGGCCACCCACTCTTCTACCTCCTGCCGC
al_contig_11498_141	no		GGAGCCAGGACGCGCTGCTGGAGCACAGAGTGCAGGGGGGTGGCGAGGGC[A/G]CCCAGGTCGGGCTTGATGACGGAGGAGCTGTAGCCGGTGACCACGGGCTG
al_contig_115102_224	no		CAGTACCGCCTGCAGAGGGAGAAAGAATTCAAGGCCAAGGAAGCTGCGGC[A/T]TTGGGATCCCGTGGCAGTTGCAGCACTGAAGTGGAGAAGGAGACCCAGGA
al_contig_115136_239	no		CCCATCCAGCTGACGGCCAGGTGACAGTTCTGCAGCATGATCCAGCTGCC[G/A]TCCTCCATGGCCTTCTCAATCTTCCTGGCCGCGATGGGTCCCTGGCCCTG
al_contig_115219_156	no		CTTCGATGCGGCTGGGACAGGAGGCGCAGCGCTCGGCAGCCGAGGACGCC[A/G]CCGAACGACTACGGGCCGAGCTGTCCGAACTGTCCGAGCGACTGTCCGCC
al_contig_115230_405	no		TGCGACTTCTGTTGGCTGCTCTGGTAATGTTCTTATTGCATGTGTAAAAT[T/C]CGGGCACAAGGGACAGTCAGGCAATGATGTTAAAGACTAGAATTCCCAAA
al_contig_115244_305	no		TGTCAGCCCAGTCTGGCTACCAGGTGACCCTGGTGGACCTGAACGAGCAG[T/C]TGCTGGGCAAGGCAGTGCAGAGCATCCAGACCAGCCTGGAGCGGGTGGCC
al_contig_115277_116	no		ATTGAAATTAAAAATGGTAGTTAATTCCAGATTGTTAATAAATAGATAAC[T/C]GTTGAGATTTGTTACCTGTTTGGATATTGAATTGTGATGGATGTTATTGA
al_contig_115304_65	no		ATAGCCGGCTCTATACACACACATATATTCATGTTCCTCCACATTTCAAG[T/A]AGAAAGATGATATGTTTTGTCCGAGAAGAAAATGGAAATAGATCATCTTC
al_contig_115363_78	no		ACCTCGAAACAAAGAAGAAGAAGAAGCCGCCGAAGGAGCGACCCGCGGCG[A/G]CGGCTGAGCAGCCTGAGGAGGACGGAGGCCAAGGCGCGGCGTCAGCTGTG
al_contig_115366_115	no		TGGTAATACTGCGGAATTGATAAACCAGATTCTTCGTGGGACTAGCAGAA[T/C]ATCTTATCCTGAGCACTGCTTTGGAAAAAAGGTTGCTTATTAATCATTCA
al_contig_115451_126	no		ACCCGGCCGGAGGGGACGTGCATCAGGCGGCCGACGATTCGCTCCTCCAG[A/C]AGGCGGTCATCGATGGCGAACTCAACGACGCCGTTAAGCTGCTGCCGGC
al_contig_115500_105	no		GGTGGCATTGGTACCTGGGACAGGGGGGTGGGGCTGTCCGCGGGCCGGGG[T/G]ATGCTGGCCAGGTCCAGACCGGCTCTCAGCACCTCAGCCTCCTCATCTGC
al_contig_115550_105	no		AATAACATTAATATATCACAGTGCTGTTATAGCATCTGACAAGTTGAGAA[G/T]ATTCAAACACGTGCTCCCTTTGTTCTGCGAGATTGCAACACGCGTCGTTT
al_contig_115553_78	no		GTGGACATCAATCCCTGCCCGAAGATGCCGTGCGAGTTCAAGCGCGGCAC[T/C]AAAGTTGGCGCAAGCATCACCTTCCAATCCTCGGAAGCGTCCACCGCAGT
al_contig_115631_498	no		TCAGTTCATATGTACAACTACATGCTTTATTTAACCCAAAAAGTGGTTGC[G/A]TTGGAAGATGACAAATTGAAAACCCGAGCGATTAAGAGTTTGAATTGCCA
al_contig_115653_140	no		CTTTCTCTCCGGATCCAGTCTCTTGCTCTCGCAAACAATCCTACATCTCC[A/C]TAACAATCAAATTTCTGTTGCAAGTGCTTTTAATTTTTACATGAAGATTT
al_contig_115734_118	no		TGATACACGCAGACTGACTCGAACACGGCGCTCTGCTGTTGCTGCTTTTG[G/A]GCAGTCTGGGCGAGGTCTCTGGCGTAAATCGTTAGTTTCCAAGTTCCAGT
al_contig_11574_149	no		AAGCAATGTCATCACCTGATGCTCCTTATTGGAAAGAAGCTGTCAATAGC[G/A]AAATTGAATCCATTTTACAAAACCACACATGGGAGCCAGTAGATCTTCCT
al_contig_115772_164	no		CACATGCCCTGCTGCAGCAGCGAGTTGCTGCGGGTCTTGCAGGCCAGGAG[A/G]TTGGCCCACTGCATCACCACAATGCTGGCAAAGAAAGCCGAGTGAGCTGT
al_contig_115826_80	no		TAGCGTGATTCTGTAGTGTGAGTTACAAATGTATACAGTTTAGTCTCCAA[T/G]TAATTTTGCATTATCACGCTGTGTATTGTGATTCAGATATAGGGCATCAA
al_contig_115917_132	no		CACATGCTATAGTCTGTAAGATAATGCTATTGAAATGAAAAGCTTGTATG[T/C]TATAGTTTGTAAGATAGATGACATTGATGCAAAGGAAAAGGAACAAAACA
al_contig_116032_116	no		TCAAAAACTGTTTGTTACTCCATGTAGTGTCAGTGTGATAGCTTATCAAG[T/C]AGTATGGACTTCACATCCGTTTACGTATACATCCTACAATGTGTTATTAC
al_contig_116059_191	no		AATGCTCAAACATGCAAGAGCAAGCCTAGAATAAGTTATGCCTTATTATG[T/C]CATTTAATTAAAAACAATATATCTAGAAGGATGTCAATGGTTCAAGGCTG
al_contig_116059_294	no		GTATCTTGAATATAATTAAATGATATAACTTTAACTTGATGCTAGGTTTT[C/T]TTATATGTAAAAGTAAACAGATTTTTTTTTAGTTATAACAGTTATATATA
al_contig_116060_328	no		GTCACAAATTCCGCCGCGGTTACTGCAATCCCCACAGCGCCTCCACAAAG[T/C]GCCGCCACTGCTGCAACAAGCGCCATCATTGAAAGCTGGATAATCGGTCG
al_contig_116189_181	no		ATGGACAACGGCTTCGCCGGAGTGGTGCTAATTAAAAAGATCGGCGACGC[C/G]GCTAGAACACGCGGCCAATGGGATTCTATTCATGTTGTGGAGGTGGCTCA
al_contig_116483_130	no		CTGGCGGGGCGGCGGGTTTGGCCGGGCCGCCGGCGGAGAGGGCGGCGAAC[T/C]TTTTCTCCAGCTCAGCGATGCGGCTGGTCAAGCAGTCCACGGTCTTCAGC
al_contig_116501_141	no		GGTAGAAACTGTACAAAAAACCTTGCGGTGGTGCTAATCCTCATCATTCC[C/G]CCCTATATTACAAGACGACGAATAGCTAACTTCGTTATGCCCTAAATGTT
al_contig_116560_93	no		ATTCCACTTGATGCAGTTGATGATTCTTTGTCATCTTCTGCCATGGTGGA[G/A]CAGTTGGAGGTGATGTTGAGATCTGGATGTCATAAAAGTGGCAGTGCAGT
al_contig_116671_266	no		CCATTCAATTGAAGTTGAAGAAGAGGAAGGATCGTGAAAGCAGTCTAGAA[T/G]AAACTGATAGGGTATGTTCGAAGTTGGATGCATTGTAATTGTAGCAGAAT
al_contig_116715_486	no		GACTTGCCCTTGGGGTCCAGGCGGAGGGACTGGCGGGCGGGGTACCACTG[T/C]GGATGGGTCTTAGTGAAGAGGTTCTTGATCTCCGCAATGGTGGCGTGGGG
al_contig_11714_93	no		TGTTGATTGGGCAGATCAGTAGCAGAAATCAACATGCTCTTCGGCAAGAG[T/C]TGGTTGTGTATATTGGGAAGAAAGAAGTATAGCAAGAGGAGCTTCAGGGT
al_contig_117199_81	no		GCTTCCTCCACGGCCACCACCTCTTGGTGCTCCGCGGCTTGAACTGCTGT[G/A]GGAATCACGTGGAGGAGGGTACCCCCTTTCCATAGAAGGGGGAAGCCCTC
al_contig_117205_153	no		AGTATCTCAATTAGACAACAACCAGTACATTCATTTATTGAACTGTGATA[C/A]AAAAGAACAACACCAAAGGCTATATTTAGATACAGAGAGAAGTCTCAGTC
al_contig_11725_156	no		GACGAGGAGGAGAACAAGCAAGATGGATGACATGACCAAGTATTAGAGAG[A/G]CGGAAGAAGGAGAAGCATAGGTAGGACTGAAGGGAGAGGATAGGGGAAGA
al_contig_117335_125	no		GTGCCATATGATAAAAGTTCTGAAACAATGAAAATCCCATTTTAGATAAG[T/G]TAGCAGTGGGGACTTACATGTGAAGACAAGATGTGTTTGGTATGTTGCAC
al_contig_117364_147	no		CACGCTCAGAAGGAAAGCCAGGTCGCTAAAGCTGCCGAGAGAGACACCAG[G/A]AGCACCGGGAACGCCGGGAGCAGGGACCCCGCCGCCCCGTTGCCGCTGCC
al_contig_11740_154	no		TATCATCAAATAATCTGAAATTCCTTTCCTACCATAGATAATAGGACGTC[A/G]TAACAAAGATAGCCGCAGCTAGCTGAGAGATCTGATCGTTACTGGGCGGT
al_contig_117433_170	no		TCGTCAGCGGCACCAACGCTCTTAGCCTTGGCAAGTCCAACTCGGTTTTT[G/A]CCAAGGTCGAACTCGGTGTAGTATTTGCCGATAAATACGTCGCCAAGAAT
al_contig_117497_109	no		TATGTTTTGAAATGGTCTATTTTAATGTTTTGAAAAGTGGACTAAAATTG[T/C]CGAAAAACTATAAACTAAAGATGATATGCTAGACACTCCTTAAACACAGT
al_contig_11752_144	no		TTTGGTTTGCCAAGCTTGGTTTGCGACTTAGTTTGCGCATGGTACTATAT[G/T]GACCTGCACATTATATCTATGTTTGAACTCAAGGCTGTCTCTGATCAATA
al_contig_11756_447	no		ATTTAGCATGTAATTATGAATAACTATAATATCATATGTTGCTCGCATAC[A/T]TGCCCCTTCAAAGTGATATGTGGTCGATGGTTATTCATGGTGCTACTTTG
al_contig_117684_67	no		GACATTCCAGGTGTCTTGAAGCTCTTGGGCTTCAGTCCGGTTGTGAAGAC[G/A]CTGTTCCTCCATGGTCCACCACATTTGGACCTCTTGTCGCCCTTACAGGT
al_contig_117698_178	no		TCACTGCCGGAGGCCGCCCGCTCGACCACGTCGATGAACTCGGAGTAGGT[C/T]AGCAGCTTCACGTGCTCGGCTCCAGCGACTGGCACCGAGGCAACCGGCTG
al_contig_117698_232	no		AGCTTCACGTGCTCGGCTCCAGCGACTGGCACCGAGGCAACCGGCTGCGC[C/T]TGCTTGCCGGACCAGTTGACGCAGACATCCAGACTGCGGATGTTCACCGT
al_contig_117839_257	no		ACATCGTCGCGCGGTGTTGCAGACGTTCTGGTGCACGAAGACGAAGAATC[T/C]CGGCGCGAACGGGAGGAAATGGACTTGAACTTTGCCGAGATGCTGAAAAG
al_contig_117931_440	no		TTTTTGAAGCGATCATGGAGGTGGATGGAAAAACTGTGTTATGTTGCATG[C/T]GGCAGGCCCTAGACCGTACTACAAGGCTTTGGAAGCTTACACAAAGCGCA
al_contig_11799_163	no		GCCAGCATCGCCAAAGACGAAGAGAACCTCGCCGTTCTGACCGACCACGG[T/C]GTCATTCCCCTGCTTGCCGGCCTGACGCGCACCCAAGACGAGGAGTTGAA
al_contig_11802_123	no		TCGAGGCTCTCATTGATTGCGGGGCTCTTGCACTTTTCACCAACATTCCA[G/A]ATGAACAATGGTTCACAGCTCTCTCTGATTTTATGTTCTATGCATACTAA
al_contig_118198_276	no		ATCTTCTTAGTGCCAACCCGATCGTAGCAGTTATTTTTGTTCTCAACCGC[G/A]GATCCGCAGGTTCGGTCAACGATAGTCAGGCCTTCGATGTCCTGCGACTG
al_contig_118280_135	no		TGTACGCTGAACACTGGCAGCATTAGGGCTATCGCTGCGGCTATCTCAGC[G/A]TAGAGAAAGCCGGCCACAATTGTCCACTGGAGAGTCATGACTAACTAAGC
al_contig_118393_97	no		AAACATATTTAAATTGTACATTAATTTTCCAATATTTCCCAATCTGAGTT[T/A]AATGCTACAAACTTGGAAACAATGCCATATTACTTGAAGATAGCTTGCTC
al_contig_118406_167	no		TTGCTGGGTTCCTGGCCGAGATTCCGCATCACCGTGGCGAGCTCCTTGGC[T/C]GAGATTCGGCCGTCTCCGTTTTTGTCGAACATTTTAAAGGCCTCCGTGTA
al_contig_118451_115	no		CAAATCCTAGTTCAAAACTGTTATCTAACCAAAAGGATGGAAGTTACAAG[C/A]CCTGCCACTGCTGCATGAATCCGCTTGGGATACATTTGGTCACCGTACCA
al_contig_1185_246	no		ACATTTACTGACTCCATTTCAGAAACCCAATGCCCACATGCTCCTCCAGT[C/T]CACAGCAATAACCTGCACTTGCAGTACCACTCTACAGCTCGCATGCAACA
al_contig_118505_121	no		ATTTTCATTTTCATTTTGCATTACATTCTCGTTGTCTGTTACATTTTCAT[A/G]TTGAGGTAATTGTTTTTTGCAGACGTTTAGATTTCTTTTCTCTGTTGCTG
al_contig_118640_290	no		TTCGCGAGCTTATTGAAATATTCAAGGAGGCCGCCGAGAAGGTGCCCGGT[T/C]TGGCTCACCTCGACAGAATCAGCGACCACTACCAGCAGGTAGCCAATCAG
al_contig_118642_229	no		GGAAGTACGAATCGTCCACCGCTTCGACTCTTGTGGCTTAGATTGGATTT[G/A]GCGATGACTTTATTATATGTGAGACTATGAGCAGTTTGTGTTGAGTCTTA
al_contig_118658_175	no		CATCAACATTATTGACCCAATAACTGCTTTATTTGCATCACTTCAACATT[C/T]GTTAATTACTTAAGTCACCGCGTACGTACTATTTGCAACTTTATGTACAC
al_contig_11884_178	no		ATGTGAAATTTGATCTTGTCGACATGTATCAGGGCCAACAAATGAACCCT[G/A]ATCTCATCAGATTTCAAGCATCACATACTCATGTATTGGGCTTTGAAGAT
al_contig_118844_72	no		CAACTGGGCAACTATAGAGTGAGGGAGATTCTAATTGTATTAGGCACTTT[T/C]CCTCACTAGTTAGATGTTGACTTTTCCTCTAAAACTCCATTTTCAGATTC
al_contig_118860_213	no		CGCTGTTGTACATGTTCAATAGCCGATTGTAATTCAAATAGTAAGTAGAG[C/T]TCTCCTTTCGCTCGCAAGCAGGCAAACTAATCAATCAATCAGCCAACTGT
al_contig_118875_187	no		TATCATTAAGAACTGAAATGATAATCCTGCAACCATAGATGTGTATATTG[A/G]ACCACCATTCCATATGTATAAGCAGCAGCGACAAAACCAGAATTTTTGTT
al_contig_118977_120	no		GGCTTTGGCGGCTCAAACGGGCAGGTCAGGATGGCAATGCGAGCATCGGA[C/A]ACGCGCTTGGGCATCTGCGGATGGGACATGTCTTTGTCCACCAAGACCCC
al_contig_119046_80	no		TTTCAGATGTATATATGATTTCATGCATATGTGATTTCAAACATGCATAT[C/T]AATATATATCCTATCAAGCTTTAAACAAAATGATTTGGTACATGTACACG
al_contig_119073_60	no		TCCTGACAGTTCACTAACTTGTGAGATTGATAGACCATTAATTTTAGAAA[G/A]CAACGTTGCCTCTTCAAGAGGGCAAAGCAGCAACCGAATATGACAAATTT
al_contig_119080_97	no		CTCCATAATATTAAATCTGAAATCTTATAAATCTTCTTTAGCATTCATCT[G/C]GACTGTTTCGAAGCTCAACCAAGACCCCACCCAAGATTTCACTCGAGATG
al_contig_119119_197	no		TCCAGGTCCTTCTGGCTGTACTGGAGCAGGTCCACTATAGGTCCGGTGGA[T/C]AGGGGTGGGCCCCCAGGCGCGGGAACACCTGGGGGTGGGCCTGGCACAGG
al_contig_119127_78	no		ATGTAGCTCAAGTTAGTAAAAACATTTGTTAAACTCCTCTATTCTGAGAT[G/A]GATATATGACGATTGACTTATTGCTGGAATTATGTATCAAATCCTCCAAA
al_contig_119141_186	no		TGGGGTGATACAAAAGAGGAGTGGCATTAAACCTTTCACACACACAGGGG[G/A]AAGTTTATTATAACAAAACGAAACATAATTCTTCGAATCAGAAATTGATG
al_contig_119156_131	no		TATTACTTTGGGCCTCCTCCGCCCCAGAAGCCCGATGCTGAGCGCCAGAC[A/G]GACGAAGAGAAGGAGGAGCTGAAGAAACCCAAAAAGGAGGACAGCAGCCC
al_contig_119211_235	no		TTGCCTTCCGAGTGCTGTCAGTTGCCGCTACTGCATTTATTGTTTTTTTA[T/A]TGGGGAGGGAGGATCTATGTTCTTGTATGACCACTCTATTTTGTCTAGAT
al_contig_119360_322	no		AACCCCAGCATCGCGGTGTCGATGCGAGCGGAGCTGTGGCTGCAGCTGCT[T/G]GACAATCTCGACAGGCTGTTCGACCTGCTAGAGCGACACTCCAGCGACAT
al_contig_119423_99	no		AATTCCTTTGTTTACATTCAGTATCTAGTACCAACATCTAACTCCTTCCA[A/G]TAGTGCAAATGCATGAAGGGCTCTCACTGTTGGTAGTCATTCAGCAATAA
al_contig_119468_296	no		CCTGCTATACCAACCAACAACAAATAAACCAAAACCATCACCCTGAACTG[C/T]CTCAGCAATCCCCTCAACCCACCACCATCCTACATAAAGACTATTGCAAC
al_contig_119473_79	no		ATACCCATTGATAGATACACTTACATTTCTCTCTTTCACACAAGTTCTTA[T/C]ATTATTAACACTGACATTAAAGCTCATTTTAAAATGTCATGACAAATTGT
al_contig_119536_130	no		CTTCAATCATTTCTTCAATTTTTAGTAAATTGAATGAAGTCTTTTGCTTG[G/C]GAGCTTCTTCAGTTTGAATACTGGTGATATCTAAGCATCTTCAGTGAAAT
al_contig_119633_151	no		AGGACGGCTGCCCGGGGACTCACCAGGCTGTGGTCCTGCTCTAACCCCCC[A/G]CGCCCCATTCCCTCCCAACCGCAGGCTCATTCTTGCTCCTTTTGAACGAC
al_contig_119719_83	no		TATGAGATCTGTGTCGGCCTGAAAAAGGGCCACCGCATCACGGCCAACAC[G/A]CCTCGCCCCAAGCCAGCCAATCGTCGGGGCAAAAGTACTAAAAATAACAA
al_contig_1198_449	no		AAAATTAAAAAATAATTCAAAAAAAGCAACTAAAAAGTGGAGGGAAAAAA[A/C]CCCGAAACAGGCCCACCGATACAAAACAAACTACACCATATCGGATCCGA
al_contig_119892_98	no		GCTGATGAGGTTCCTCATCAAGGGAAGTGTGGCTGGGGGCGCCGTCTACC[T/A]GGTGTACGACCAGGAGCTGCTGGGGCCCAGCGACAAGAGCCAGGCAGCCC
al_contig_119945_112	no		GACGGGATTTCACGTGGCCAACATCGAACTTGCCAATGTCCAGCGTACAG[C/G]TAAACTGCTGCTTGGACAGCACAATAACGGGACTCGTCAGCGTAGATCCG
al_contig_120102_257	no		ACACAAATACAAGACAGACTAGACTTAATGGATAAACAAATTACAAGTCT[A/G]GATAGAAAATTAAATAACTTAGATAAAACCACACAAGAAAAAGATAATGA
al_contig_120150_286	no		TTAACACGGGATTCTCTCGTGATATTTGAACCAGCAATAGATGGCCCTGA[C/T]ATACGAGTTCCATCTGTTACTGTGAACCCCCTTAATTTGTTTCTCTTGCT
al_contig_120180_115	no		ATTAACAAGCACAAAACATCAACCTAACACATAACCCAATTTTGAATGAG[T/A]TTAAGTAGAATAATTAGTTCCGTAATGAGTAACCTAAGTGGCCAACCACA
al_contig_12021_191	no		AAACTCTACCCATCAGCAAAGCTAGCCCTTCACTCCTATTAGCCCACTCA[T/C]GTCAGCCATCTAGAACCAAAATCCCATCACCATCATCCGCATCTCACCTC
al_contig_120223_164	no		CAGGGGGCAAGAGGAATTACGTGCTCTGTGGGTCTCCCCCAACGCGCCTC[G/A]CCGGATCTGAGGGAGAACAAGACCGATCGGCGGCCACTGCGCCCTTAACT
al_contig_120226_82	no		GTTTTCACAGGGACAAACACGGAGACACCAACGCGCTGCGTGTCACGGGC[A/G]AGCGGCGGGGCCCTCACAGCACCGTGGCCTGGACGACGATCTCTGGGTCC
al_contig_120268_124	no		AGGTGCCCGGTAGGAGCTACATAGTGGTTAAATTCTGCTTGACTTGGGAA[G/A]GCTTTAATGCAAGATGCCCTTTTTTTCATTTGTTAAACGCACAACATTAA
al_contig_120345_259	no		GTCGCGGAGGGCAACCGCGAGGCCAGGAAGGGAGGCGGCGAACTAGGGCG[T/C]GCGACTCGACTTCGGCGACGCGTTGGATTTGGGGTTCGCGTTAGTTGCGA
al_contig_120346_175	no		GAACTTCTTGATATTGTTGCACCTGTCCTGATTGCCGCACTCAAAGATCA[A/C]CTCGCCAGCAGTTCCACCTCTGGACACTCGGGCCGTCACCCCGACTCCAA
al_contig_120425_116	no		CAGTGGGCAGAACGGGAACGGGAAATGGAGCGGCGGGAGCGGACTCGATC[G/A]GAGCGTGAATGGGATCGGGACAAAGTTCGAGAAGGGCCCCGTTCCCGATC
al_contig_120474_243	no		AGGTCTGGTTGTGGATGTTGGCAGTGGACTGGTTGAGGCTCTGGACGAGG[C/T]GGGTTGCAGGATGAGGTCTGGATGATTTGGTTTTGGGTTGTTGGTAGAGG
al_contig_120474_331	no		TTGTTGGTAGAGGAGGAGTTTTGAATTGTCGTCTCTGATGTGTACTGATT[C/T]GATGATGGAGGATGGCGGGAACATAAAGATTGAATCAGATGTTGAATATA
al_contig_120503_63	no		TGAGGCTGGGTGGGAGCGGGGAGGGACTAGATCAGAAGAGATCAAGGGCT[G/C]TATTCAGGAACGTTGGTGGGAGGACAGAGCAAGTGGGAAGGGGGTATGGT
al_contig_120648_294	no		TGGAAGGACAGCGTGTCTCTATCCAATATGACCGTGTGCCGACAGCCAAT[T/C]ACCTGCAAGGTCAGCGAATGGAGCCAATGGGGCGGCTGTTCCCGCACCTG
al_contig_120816_114	no		GAAGACATCAACATCAAGCACCGCGTATTGAAGGAAGTCGAAGCCGTCAT[T/C]CCGCCGCACTGCGTGTTCGCCAGCAACACCTCCGCCCTGCCCATCGCCGA
al_contig_120816_240	no		GACAAGGTGATCGGCATGCACTATTTCTCTCCTGTGGACAAGATGCAGCT[G/A]CTGGAGATCATCAGCACCAAGCAGACCAGCGAGGAGACTCTGCGCACCGC
al_contig_120842_279	no		TGTGTCTCCTCCTGCACATCCTCGATCGCTGGCTCCTCTTCTTCCTCCCC[A/G]TAGCTTCCTCCTTCCTCCTCTTCTGCTGCCTCTTCGAGATCAGCTAAGAG
al_contig_120964_71	no		TTTAGTACTATTTGTCCAAATATGTATTTTGTACATGTTTAGTCATGTTA[G/A]ACTTACACATCTGTTCAAGTATGGGATAATTCTTGTGCTTACTTATAGTG
al_contig_121095_321	no		ATCAGCATCGGCATCAACGCCAACGCCATGCAGTTCTACCTGAGCGGCAT[C/T]TCGCATCCTTGGAAAATCTTCTGCAACCCGAGCCACCTGGACCACGGAGT
al_contig_121095_375	no		CATCCTTGGAAAATCTTCTGCAACCCGAGCCACCTGGACCACGGAGTCCT[T/C]ATTGTTGGATATGGCATGAAGGGCACCGAGCCGTACTGGATCATCAAGAA
al_contig_121174_65	no		GCTGACCAACACGGGCCGGGGCGGGTTCTGCTAGCAAAACAAGCCAGCAG[A/G]CGGTGAATTCAGGCTACAAAATAAGGTGATAGCAAAGAGAAAAACACATC
al_contig_121208_106	no		GTGGTAGTCATGGTGGTTTATAGGTCGGAGATGAAGGTATGAATGAGGAA[T/C]GGGGAGGAAAGAAGATGCTTCTTGAATGAAAATATCAGTGAAACAGAGAG
al_contig_121274_83	no		CGAGGTGGATTTGGTCATGGTGTCTGGAACTAGTTTTTAACTGGGTAGTT[T/C]GATTTTGATCTGTAGCCAGTGCAAGTGTTTAGATGGTCGGAGCTTATTGT
al_contig_121355_120	no		TTACAAGAAGGATGAGAACAAGTTGAGCAGTGCCAACGGCCATGAAGAAC[G/A]TAGCAAAAAGAGGAAAAAAAGCAAGAGCAGAAGTCGTAGTCATGAACGAA
al_contig_121367_83	no		CAGGCGTCACTGAACTGGTAGCCGGGCCACGTGACCTCGCAGATGCGCTC[G/A]GCGTTCTCGGCCTGAGCTCGGCAGGCGTGCCGGCTGGCGTGGGCCCGAAC
al_contig_1214_113	no		TTATGAATTGTGGCACGCCAAAATTCACAAATGTGTAAATGAGGTGTAGC[A/G]GACCCTTCTGTACATACACAAGGTTAACTCTCATAAGCTGACAACAATTA
al_contig_121402_101	no		AGGAAGCGGGTGGAAGGAAAAAGAAGGAGAGGTGAGCACAAGATCTCGGT[C/G]ATGCTGGCTTGGATAGATTGGAGGAGTGCTTCCACTGTTCGACCCAAGAT
al_contig_121476_95	no		GCTTACCCTCCCCAGAACCCAGGATCATCCTGTCTGGCTGCAGTGAGAGA[C/T]CAACCCCTAACAAGGGCTGGGCCACAGCAGGGAGTCCAGCCCTACCTTCT
al_contig_121522_117	no		ATCTTTTGATAGAGCACAATGCAACTAAAAAAGATGCATAGAAATTGAAG[G/A]GTGTTAAAGCGATGGTGGGGCGTATGGCTAGTGAGGATATCAGTGAAGAG
al_contig_121542_160	no		ACCTGTCGGTGTGCTGTGGTGAAGCCAAGTTCATGAGCATCAGCCAGTTC[G/A]AGAACTCGGACCGGTTCGTCAAGAATGACAGCTTCTACCTGGAGGTTGAC
al_contig_121543_106	no		ATTCGATCAGAAATCAAACATAAAAAGAAAGCAGATGAAAAATTCAAAGC[C/A]AAAAGTACATATATGAAATATAGGGATTCAATCTCTATAAATAAACCAAT
al_contig_121543_181	no		GATTCAATCTCTATAAATAAACCAATTTCATCGTCGGCATGGAGACAACT[T/G]GAGATGATACAAAATTAAAAATGGGCAAAAATCATACTAGAAAATTATTA
al_contig_121562_82	no		GAAAAAAGAGTGGGCTTCTCAAGTCAATGGGTCTTTAAAAGCAAGAAAGT[T/C]GGGTAAAAATATGATGCATTCGGGTGTGACAGAGGTGGATTTCTTGGCTG
al_contig_12158_136	no		ACAATCACATCTCTGCCAGCACTTTGTAAATCATATGAACAGTCATATTG[G/A]TCTGCATAGCAATGTGCAGTACATAACATATGACCACATCGACAACTGAA
al_contig_121661_177	no		CTGCTGGTCATCTGTCGTCATCACCAGTCTTGGCCGATGCCGTTGCCGAA[A/G]TGCAAGCTGTATTCCATCTCGAGAAGCAGCTTCAGATCGTCCAGGTTGAG
al_contig_121661_69	no		CTGTTAATAATTTGAAGCCGTTTTAATTTTCTATCACCAAACCGCGCCAT[T/C]CACCAGTCTCACTAAACTGTCCAAAACAGTTTGGTTGGTTTTATTCGAGT
al_contig_121684_263	no		CCAGGAACTAACTGTGTCTGTTTTATTAGAACATAATGATTAACTGCATG[A/T]GATAGCGATAATAAGCGGTGCCCAGAACCGGTGCCTGAATAACTTCATTC
al_contig_121703_184	no		ACAATTTGGATATCCCTAAAACAATTACTGACATGCCAAAGGACATCATG[A/G]CTAACTCATCTATACCTCTGACCTAATCGCCATATGAAAAGGTTCAGCCC
al_contig_121833_317	no		TCCTCTCTTGACATCAGTTTTTAATTATATTTTATTGATAACTTATATCC[A/G]CCGACCCTTAGATTATTGTTTATACTTTATACCATCTCATAAGCCACGGA
al_contig_121847_126	no		CGCCTTGACCTTTTGAGTGAAATATATTGCCGATCAGTTATACATTACCA[G/A]TCGATGGTATATTACTGAGCGATTGAGTAATATTAAGTACCGTTTTGTCA
al_contig_121927_123	no		TTGCGATTTTGGTGGTATTGGTTAAAAAGAGGTATTTGGGGTTGCGGTGG[G/A]GGAGTTGATGTTGGGTCTGTGCAGTGATGGAATCGTTGCTGTGGTATTTG
al_contig_12193_193	no		CCACTACGCGAAGCACTACCATCCAACACCTCAACACCCAACTCAACATC[G/A]CCAATCAAAACTCGACCTAGGCTACCCCCCTCGTCCGTACAATGGATGCA
al_contig_121945_105	no		ATGAAGGAGAGCGGGAAGCTATCCAGAAGTCTGTGACAAGAAGCTGCTTA[T/C]TAGAGGAGGAGGAGTCAGGTGAGGAGGCTGCAGAAGCAATGGAGTGAACC
al_contig_122010_163	no		TCCCAAATTTTCATGTCTTTGTGCACCCAACCACATTACATAATGATAAA[A/C]TAAGTGAATTAATTCTAAAAATAGAAGATAAAAACGAAGCATTCATGAAG
al_contig_122025_236	no		ATCCCCGTCCACTCCATATTTTTCGGTGATCCAAGCTATCAGCAAGCTTT[G/T]TCTTCGAGTTAGCGGCTACAACGGCGACGGAAGGTAATTCCTATATTCGA
al_contig_1221_66	no		CGAGGAGTTTCCTTCAATATGATGATGGGAATGGAAACCAGAAGCACGAC[T/C]GGGGTCTTCGTGGTCCGAGATAAGACTTATATATCAGTCACAGTAACTAA
al_contig_122275_353	no		GAGTCTTCAATTAAGGTGCCAGGGCTAGTGACTCCTGGGATATTGGGCAG[G/A]TGGCAGGGTGGGGTCTGAGCCATGGGAGAATTGCGACGATCCAACAGAAA
al_contig_12233_192	no		CCTTTATGATCTGATAGAAAAACTAGTTCGAAATAACCCGTTGCAGCAGT[G/A]CGTGAGGAACCGAGCTGCAATGGTGTGGTCAGCAACCACCATTTGCAGCG
al_contig_122368_92	no		GAGAGCTCGGAGAGGCTGGAGCTGTACCAGCTGCTGGACAAGGCCGAGAC[A/C]AGGATTGCGTCGCTTGAGAAGCAGATTGACGCAGCTGCGCGGAAGCAGAA
al_contig_122382_274	no		AGGGGAGCCTTAGAAACTTGGATCGTCCCAGTAGGGTATCAAGAAAATCC[G/A]AGTATTGAAGAGTGGACATCCGAACAAGGAAAGGAACTGTTAGTCCTAAC
al_contig_122387_145	no		CAGTCCTCAGTGGCCGTGAGCAGCTGACTGTAGGACTCGCGCTCAGCCTC[A/G]GACACGAACTGCTCCAGCACGCTGGACAGTTTGTCCCGCATCTCGTAGAC
al_contig_122680_253	no		ACTAATATCCCCCCCACAAAAACTAAAAACAACACTATCCCCAACCACCC[T/A]AAAAAATAAAAAGAAACCAAACCGCTAGAACCCAAACAAATTAAGAAGAA
al_contig_122699_105	no		AGCAAAATAAACTATTGAAAATCATATCATTCCTAGCATGTTTTCACAGT[T/C]GAATGTTTCAATTGAAAAACCCACAAACTATAGTCATTTCAAGTGCATGA
al_contig_122730_300	no		CACGGTTGGTACACCAAGTATCTGCTGACATGGAAGGTACGACAGGACTG[T/C]AAGTGCGTCAGTAAGCAAAAGAAAGAGATGAAGCTGTGCCGGTGCAAGAA
al_contig_122781_147	no		GAGAAGTCGGTGAAGCACATGGATTTGTGCCTTACTGTGGTGGACCGGGC[A/C]CCGGGCTCTCTTATAAAGCTGCAGGGCTGCCGAGAAAATGACAGCAGACA
al_contig_122796_167	no		CTGCCGAACACCTCTGCTGGGCTGAATCGGCAATCGGACTCCAGCCCCAG[T/G]CCGCAGCACCTGGGCCGCGACGCCCCGGAAGCCGCACAAAGCCCTCAGCG
al_contig_122992_253	no		AGTTCGGGAGATGATGATAATGAAGTTGAACCAATTAGCAAGAGAGTAAA[T/C]CTTGGTGGGAGCGAAATGAATGTGAGGAAAAAGACATCAAAAAATCCCCA
al_contig_123062_143	no		GACTAAATCGCGTGGTACCTCGTAGGTACCCTGCGACACGATTCTTCCTC[C/G]TCCGCGCGCAAATCCCAAATGCCTGCAAGCAACCTGTAACTCTCTCTCGC
al_contig_123204_100	no		TGAAGGGGCTAATATACCTAGTTGTAACGTCCATGGTAAATATAACTACA[T/C]TGACTGATGACATTAACCCAAATAACCTAGTTGTGAAGTATATGGAGGAC
al_contig_12321_254	no		CCCTGGAGGTCGATGCTGACTAGCTCGGACAGCGCGTGCTTGTCGATGCT[G/A]AACAGCTTCTCGGACAGTTGCTTGATCTCGCGGTCCGACACCGCAGACGA
al_contig_123370_236	no		GGTGGCCGTAATACTTGATTTTAGTGTCAGATTAATAAAACTAGCTGATT[T/G]TCTAAGAACAGATAAGGCTTGTGCATTCGTGTGCATATTTTGGTGTTGCT
al_contig_123670_159	no		CGCGGCAGCAAGCGGGCCCAGATGCGGCGCACCTTGCGAGCGATCTCGGC[G/A]ATGGTGACCACCAACAACCCGGACATCCTGGCCGACTTTGTTGACCAAGA
al_contig_12375_158	no		CGGTCCAGTCTAGTGCTTGTCCATTGCAGCCCCCCCTCAAGCTTGTATTT[A/T]GTTACAGCAGTTGCACTTCAAGTTTGCATTTCAGCATGCACTTCAGACGT
al_contig_123768_110	no		TGGCTGAACCTGTTCGACATTGACAACTCAGGCACCATTTCTATCGAGGA[A/G]TACTGCGAGGTGCTCGGCCTGAAGCCCAACGAAGATTACATCGAAAAAGT
al_contig_124_244	no		TTTATGTTATGGATATTATAACATGTAGTTCATATGGACGTTAATATTAC[C/T]ACATATGTTATGTTTTGTGAGCTTACTTTCATTTTTCTCATATGTTTCCA
al_contig_124094_159	no		TTATTTATTTTTATTTTTATTTTTTTGAAATTGGTAATTAACTGTTAGCA[G/C]GATTCGATCACAAATTATCCAGATTCATAGCCTATAGTCTTACCACTAAG
al_contig_124189_107	no		CAGCAGCATCTGGAACTGGGCAATGAGCTGTACAACCTGCAGCAGGAACT[G/A]GCCAAAGCGCAGATGCACATCGAGAAGGCGCACGACGACTACACGGAAGC
al_contig_124198_68	no		ACATACTCCTCACCACAGCCACTGTCCAGCAAGGGGATGCCAAGCAGAGG[C/T]TGGCCAGCCAGGGAGCCAGGCCCAGCACACGTGGCTGCCTCGGGCTGCAC
al_contig_124238_226	no		GATGAATCCTTGGATGGAAATGTTTTCCAAACAATTACTAAAGTGAATTC[T/C]GGGCAGGTTGTTGTGGCCAATTCTGGGCATCGTGTTGGTTCCGCGCTTCC
al_contig_124301_283	no		TGGAGGAGCAAGAATTTAACAGGGGGCTTAAAATATGAAGATTTTTTGGG[C/G]TGACGGCGATAGAAAGGGTGAGGTGGGTGTACTGGGAAGAGAGGTGGTGG
al_contig_124387_188	no		ATGCTGAAACAGCGAATGATATTAAATCAGGCTTATGTTAGTTATGTAAA[C/T]GACATATTGCTTGGTTCGAAATTTCACATGGGGATGGTTAAAAATGTAAC
al_contig_12452_254	no		GTAACTCAAATCTGCCCCTGATGAACGCAAAACTTAACTTTGAGACAACT[C/T]CGCAAACTTCAGTTTTAACCTGAAAATTTTTTGGTGGTGGGAAGAACATT
al_contig_1246_119	no		TCTTCCTCTCAACCAAAAACTACAGAAATTCATGGGAACGTCAAACCTCT[C/T]GTGTCCATACGCGACCTCGAAAATGGAAAAACGTTATCCGGTTTCATGCA
al_contig_124747_117	no		GATTGGGACAGAGAAGAGATTGATGTAGGTCACTATGTGAGTTAATCAGA[A/G]ATTGAAGGCAGTAATGTAAATGGTAGTTTGTGGATCAACTGGAGGAAGTA
al_contig_124750_129	no		GGCACCGACTACGACAACTGGGCGGTCTTGACCGTCTGCAAGAAGGCAGC[C/A]AAGCGCAGCGACATCCCATCCTTCCTGGACATCGACCCGGTGCCGTCGGG
al_contig_124837_81	no		AGTAAATATTCAGTGCGCAGTGCTTTGTTTAGCAGTCTTGTTTGGTGGGC[T/C]TGAATGCGCGCTTCTTGATGTTGTGTTTCTCGATGGCTGCATCTACTTTC
al_contig_124866_90	no		TTGTCCAGGTACTCGGCGCCGTTGGCCTTGAGCTTCTTCTCGACGCGCCC[C/T]TTGATGTCGTTGAGCGTGTCCGTCATCTTGTCGATGTCGCCGCCGGCCGC
al_contig_124876_144	no		AAAGAGGACGAACAACAAGACGAAGACCAGCAAGAGGTTGAGCAGACAGC[G/A]GACGAGGTAAATAGCGAGGCGGAGCTACAGGAGTCGGCCGCCAGCCGCCA
al_contig_124966_140	no		TGTTTCCGCACCAGCACTCCTTGCTGTACTGCACACCGAAGTAGGCGTAT[T/C]TCTTTGCTCTGCACAGTCGGTAGCACTTCGGGATGCTCATCGAGCCGGAG
al_contig_124966_292	no		AATCGCATTCCCGGAGTTCTGCTTCGCGATCGGCCTTTAGCATAACGTCC[G/A]AACACTTGCACTTCGCACAGAGTCAGCGGTACTCGATTCCTCGTCTGGAT
al_contig_125018_147	no		AAACACGACAACAAGCTGCCCGCATGGGAGACTGGACACCCGGACAGTGC[G/A]GACTGGACTGTGAACTGCGTCACGCTGTCAGCTGGTCGACTGCGCAGCGA
al_contig_125081_53	no		ACTCAATTTATTGCATGCTTACTAAAAATGTCAACAGAAGCAATTGGAGA[T/C]GTTGGCGACATTCGTCGCGTCCTGATCGCTGTTGATCGCAGCGAGCACAG
al_contig_125096_232	no		GCATAGTGCAGGTAGACTCGAGTGGAGATTTTATCCAGCGGGTATTCTGG[A/C]GGGTGGATGCTACCGTACTGCCAGAGGTTGTTGAGCATGCCGTGGTCGAA
al_contig_125123_149	no		TTTGTAATTCCCAAATTTTCTTAAACATACCCGAGTCCCCGACAGCTAGT[C/T]TGTCCTTCCCTGCTATGTTTACTCCTCAAAGTAGCAGTTGGTCACCAAAA
al_contig_125180_130	no		GGTCATACACGGCGTTGGTGTAAGCGGAGCAGTCACCAGCAAAGGCCCCG[T/C]CGGTCGTGCACATCCAGTACTTGCTACAGGAGGCTAGGTTGGGCCAGTAA
al_contig_125206_179	no		ATCGACGAACTGTACGAGTTCTACCGTCAGGAGATGTTGAGCGGAGTTCG[T/C]GCCACCACCGGGACAGCTCACGTGCCCAACTATGACGATAGTCAAGAATA
al_contig_125276_194	no		TATGTGCCTGCTCCGTGCTGGCGACCGGAATGGCCGATTTCACCGTGGTG[A/G]AGGGTGCTGTGGCCGTGTTCGTGGCCGTGTTCGTGGCCGTAGCTTCCAGA
al_contig_125284_98	no		CGGGACGGCGCCAGGCAGCAGCGCCAGGCGGCGGCAAACCGCAATGTCCG[T/C]CTGCCACAGCGCCAGGAGCCGCAACGCGGCGACGGCGATGACGAGGGCGA
al_contig_12538_111	no		ATGACGGCTCGGTACCGCTGCCCCGACAAGTCGATGGTGATCCGGGCGCT[C/T]GACGTGAACGTGTCCTGCAGCTGTCAGAAGAAAAGTCGCTACGTGACTGG
al_contig_125425_85	no		CCCGGCCCGATGCCCGCCAGCTCGCCAGTCAGCTCGATGCCCAGCTCGTC[C/T]AGCACCTTGGTGACCACCGCCTCCGTCTCTTCTTCGTCCTCGTCGCCGCC
al_contig_125572_95	no		TTCCTTGCATGTTTTGCGACAAGAAATTTCTAAAAGCCGAGGCACTTGGT[G/T]GACATCAAAATGCACACAAAAAGAAAAGAAAGAAAGGTTGGAGTCCAAGT
al_contig_125693_154	no		AAGGCCTTCCTGCGACCGTTTCGCGAGCATCATATTGATCCCACTGCCAT[A/C]ACTAGGCACGACTTCATCGAGACTAACGGGGACAACTTCGCCGTATGCGT
al_contig_12578_405	no		TTGGAAAATATATTCAGTCAGGGCTGCTTGGACTGCAATTCAGTATAATG[T/C]GATGAATCTTCCTAAAGCATAAGGGAAAAAAATCAAGTCAATTCATATAA
al_contig_125796_96	no		TTCAAAGCAGCGGTTCTGTTCGCATCAATGTTCGTTCCCTCAATCTCCAG[A/G]ACGGAGACAAGCTTCATCTGTACGAAAACACCACGTCCAAGGATGAGCTC
al_contig_1258_133	no		GAGCTCTACAAGGGCGAAGAGTTGAGCATAACGGTGACAGGACACAGTCT[A/G]GGTGCAGCGCTAGCGTTGTTCGTAGCAGACGAGGTAAGCACGTGCGGACC
al_contig_125918_92	no		GAGGTTAATTTCACAGATAGCTACCAAATGTTCGGTCACGGTCCCGGTCG[A/C]GGTCACGGTCACGGTCACGGTGCAAGCGGCGGCAATCCTCAGGTGACTCT
al_contig_126192_86	no		ATGTTCATAGCAGCACACACCTGCGGCTCTTCTTCGGTTCTGGAGGCTCC[G/A]GGGCAGCCAATATTGCTTCGTCAAATACATTCTTTAGGCCTTTCTGTGTA
al_contig_126290_246	no		ACCTTGGCAAACTCTTCCAGGTATTTCACGCTGGTCTCCGCCTTGCCCTG[C/T]TTCTCGTAGGCCGTGGCCAGAGCCTCGCAGGCCAAGCCGAGCTGCTCAGG
al_contig_126355_126	no		AAGGGTCGAAGTGGAGCCGCCGGCGGACAGAAGAAGGACAAAAAGGACGA[T/A]GAGAAGGATGAGAAGAAGAAGAAGGGCGGCTCGCGATCCCGATCCGGGTC
al_contig_126385_83	no		ATTGTTGGCCAGCTGACTCTCGTCATTGTGTACTACGCTGCGAGAGACAC[G/C]TTCAGCGCCAGGGCCAGAGAGTACATGCAGCAGACCATCGACACGAAGTA
al_contig_126395_246	no		CTAGATTTGAGGGATTTATACTGAAACCTGTTGGGATTTGTAGCATTTAC[G/A]TTGAACGGTCTCCTGATACCTTTCTCAAATTAACCACACATATTCAAACT
al_contig_126536_180	no		GAGAGTCACTTTCCGGTGCCCTCATACGAGTCGCCGCAATGGTGGGTGAA[C/T]CGCGGTCGAGCAGACCTGCTGGCTGCGAAAGCGGCAGCTTCAAACCTGCA
al_contig_126536_59	no		CAAGCAATTATACACCTTTTGCAAGACAATGACACGACGCCCCTTGACTG[C/G]TGTCGGCATCGCAGCAGCGCTGGTTCTGTTGCTGCCGAACATCTGCGATT
al_contig_126698_181	no		TACTGGTTCATCTCGTCTTCATAGCGCTGCTTATCGCGAACAGCGGCCGC[T/C]TCGTATTTTGGACGGTCAGTGCATGCTTCCCACATGCGGCCGAGCTCCTT
al_contig_126802_166	no		CATGTTCGATTAGCTGACGCACCGCGGAAGAGTGCCTGATAGGCCGTTGA[A/G]TTGGTCTCGCTGCACATGGAGGAGCTGTCCACCCCTGTGACATAGTCGAA
al_contig_126857_255	no		GAGGATCAGATCTACGGGATCACCTTTGACAGCTTCATGGGCGTCTATGA[T/C]AAGCTCGAGATGCTGCTGTCGATTCGCCTGCTAGATAAGCAGTCAACTAA
al_contig_12722_178	no		CTGGCAATCCGAATCAATATCAGCAACAAATCTTGACCAGTGATGCAAAT[A/G]GACGGTTGTGATGTAATCATTGTTGCAGCGTGGATAAGTAAAGAAACACA
al_contig_127397_186	no		TTTCTGACCGTTCAATGATCTATCTTGTGTATTATGCATCATCAAGAAAG[T/C]TGAAAATTGGTGCCTTTTGTGTTTTGGCAATTAGATCTTTTGAAAATTTC
al_contig_12742_128	no		GATATATTTGAGGAGATTGAGTTCTATGTCGAACTGTGAATAAACTGTTG[A/T]GGTAGGCAGGGGTTATTCGTAGAAGTATTTTGAGTGGGAAACACATGTAA
al_contig_12745_285	no		TAAGTCATGTTGGTTGTGGTTATAATGGAGATGAAGTAAAACATGTGACT[G/A]ACTGAAGTTTATTACGGTTACTTGGAAACACGTGATGCATATCTGGACAT
al_contig_128046_153	no		GGCCGCGACGCTGTCGATAATATCGTCGGCACCTTTGCCGCCGTCGCCGC[T/C]GGAGCGAGACTGCGTTAGCAGGATGCTATTAAACAGCAGATTTGTCTCCT
al_contig_128139_99	no		AGCTGTCATATACAATTTCTTTTCTTCTTACCTTCTCCGGAGAAAGGAAA[G/T]TTTCACAGACATATTCTTTTACACGGATGCTTGGGGAAAAACTTGGATGG
al_contig_128169_72	no		CTTCTTCGCAAAAAAACTGTGTAATCTGAATCCATCTGGCTCTATTTTAA[T/G]GATAATATTAGGAATAAATAGGGGCAATCCGCAAGATATTTATCGTATGC
al_contig_128205_224	no		TTGCTTTACTGTACTTAGCCCCAGTTACCGAGTATCGTGCTTTATCGAAA[G/A]AAATGACTGCTGGTTTCGTAATAATAAATAAAGGTAATCAATCAAGTAGG
al_contig_128344_180	no		ATTAGAGTTTGCTTAGAGCTTGAGATTGTTAGTGGAGTTTGAATGACACA[T/C]ACAGAAATATAATATCAAAGTGCATATTGTTGAGATATGTAATACAATAT
al_contig_128506_145	no		TGCCACTCCTGCTGGCTTCGTTCGCCCTGATCGCCCTGAGCGCCGATGCC[G/A]CCGCTTCCGACGGGCTGGCCGGCGAGGCTCAGCGACGCGCCGGCTACGAG
al_contig_128506_92	no		CAACTCTCTAAACAACTCTGCCATGGCCAACCGTCCGATCGTCTCCTTGG[C/T]GCTGCCACTCCTGCTGGCTTCGTTCGCCCTGATCGCCCTGAGCGCCGATG
al_contig_128651_122	no		TGAGTTGAAGGGTCTGAGCGTGCGTGCATCGGCCATTATTATGGGCAAAA[G/A]GGGAGGTGCGGATATCAAATTTAGCCAAGCTGACCTGTCTGGAATCGATG
al_contig_128686_203	no		GGTATGAGGCTTTAGGCAGCTAGGGTTTGGGTTTGGCAACGATGTAGGTG[A/G]AATTTGCATAAATCGATTGTGGATTTGAGTTTCTCGGGTGTTGGAGCGTC
al_contig_128875_127	no		GGATGGCGTGATCGCTCAGATGGGCGAGAAAGTCATTCCCGCGTTCTACA[G/A]ATTGTTCGGAGTTAGCGGCGATGAAAAGAAGGCGGCATTCGAGCAGCTGG
al_contig_128961_64	no		TGATTTGCTAAAAAGCAGAAATAAAATTAGCAAAAGAAAGTGGAACAAAT[G/A]ATAAGTGGTGCCAAAATTGAAATGAACTTTTATTGTGCTTGGCATCCGAA
al_contig_12906_152	no		GTTCATAGCCGATTAGATAATGTTATTCGTTTTCCAAAATGAAAATCCAG[C/T]CAAACAATAATATACTAACATATAAGCATACAACAATAATCTATAACATC
al_contig_129673_93	no		ACGATGAAAGTTGAGACTTTAGAAACAGGGTCATAAGCGTGCACTGTTAG[G/A]TGGAATAACTGCGTTTTTTATATAGAAAAATTCATTTTCTACTTTTGCCA
al_contig_129879_132	no		AAGTTGTCTCGTGTCTCGGTAGGGTTTTTGGAGTAGGCTGTTGGTATTGG[G/A]AATGAACCGTGAGTCGCGGAGGATGAGAATGAGTCGTGGATGTTGATGAC
al_contig_13005_268	no		TGTGCTCAAATCATGACAAAGACAGGGATCATCTTTTTTTCAATTGCCCC[T/C]ACTCGAGCAGTTTACTGGATGATGTTATGCAGAAAATATATCTCAATCTT
al_contig_130062_147	no		TGGAATATTTCCCTGAAAATTAGAAGCAGGGTTCTTTCTGATTGCTCTCC[T/C]GTTGTAGACCACCTTCTGAAACCCATCATCATCTACAACAGCATCAACAT
al_contig_130255_202	no		AAAAGAAAAAATAGAGAGCGAATGTATAATAAATCACGACCGATGAAAAG[A/T]GGGGGGAAGGATCGATCTCGATGAGCTTCGGTTCAAGGTCGCGATCGATG
al_contig_130356_456	no		TAAATTTTAAGGAGGTCAAAAGAATGATCGTCGCGTCTCCTCTCGTGCAT[T/G]GAGTTGCACGTGCTTCTGGGAGGTGATAGCTTGGGTGTAGTCGAAGCTAT
al_contig_13037_125	no		TGGGCGGGGGTGTGCTGGGCCAGACGGGCCCAGTTCACAGCTGTGGAGCT[G/C]ACTCGCTTAGCGGCGGACATTGCTTCAACTAATTAAGCAATTTAAGTAAA
al_contig_13068_82	no		TCACATCCAGCCATTGACTCCGCCGTCTGCGGGCAGCACGGGGTCCTCGC[T/A]ATGGGACTTGGACTTGGGCAGCAGGTCCAGGCCGTCCAGGTCCAGGCCGA
al_contig_130692_172	no		TGCTAAAATAGAGTTACAAATAGATGAAATCAATATGCGCATTAGGGAAG[T/C]AGAAGTGCATATAAATCAAATGAAGCTCGAGTCGGATGCCTGTATCACAG
al_contig_13149_163	no		TGAACCTGTAGCCCCTGATGCCAGAGTTGCAGCCGTCGCAGTAGACGCCC[G/A]GATGAACAATGGCGTTCTGGTCGAAGGTGTCGGGAGAGCCGACTAGCGAG
al_contig_13159_118	no		AAACACATGCCAGATAATAGAAGTTGAAAAGTATACATATGATCCACTTT[T/C]CATTATAGCACAAGGTCTATATTTTATTGTTTTATCCATGTCTGCTTCCC
al_contig_1323_94	no		ACAAATACGGTGATGGTCATAAAGTTTCGATTGCCTTGTCGGCTAAACTT[A/G]GTGATATGTAGACCAAAATGATGGAGGACCCAGGTAACATTATCTATTCA
al_contig_132450_252	no		TAAGCGACTTTCATGTAGAATTCTGCTTCCGAAACAAAACTGAATTTTTA[C/T]TTGTTCAATGTTCAGTAGGTCTTTCCTTTACCGGTTAAGTTGCAGATTA
al_contig_1327_176	no		GGTAGCTACAGAAGTGTTGTACATCAGTAATGTGTGTATAGTGTGATAAC[T/C]AGAAAAGCACAGGACAACAATTAAAAAAATATTTATTTTCTTGAATGGTA
al_contig_1333_471	no		GCAATTATAACCACGCATCAACTGTCAATAGATATGTCAATTTTAAAATT[A/C]ACTGTCAAGCAATTGATAGGCTCCTATAATTATTCAATTTTTAACTTCTT
al_contig_13376_109	no		ATGAAGAATTTATGGATACTGCTAATTAGTAATAAAAAGTCTAGGTAGTT[G/T]GACTCCACCCTAGTTAGTACAGCAAAAATTCAATCATCCAAAAAAAGAAA
al_contig_1338_309	no		GAAGTTACTGGGTGTGTAGCTGAGAACGACTTAAAGCGACGATGGCATGG[C/A]AATTGGTGATGCGGTGAAGCTATTAGGTTTGGATAGTCGCGAAGAGGGTG
al_contig_13463_107	no		CTCCATACCTGAAGTTTAGTTAAATTGAGTTATTCATCCAACTTCACTGT[A/G]AAATTTGTGTACAAGAGCAAGTTTGCAAATTATGCTTTTAGAATTTTCAA
al_contig_13482_115	no		ATATATTGATACATAAAAGAATGTTGGGTTGTCCGCAGGTGTGCGCAATG[A/G]AAAAGGGTTTGTATGGTGTAACTGTGGCGAAACTTATTAATAATTTTCTG
al_contig_134979_309	no		ATTTCCCCTTATAAATCACCGGTAATCTGCTCTACAAGTCCAATCTTTAG[T/C]TTGATGAAGTTAAGAAGATTAGCTGCTATAGGAGCAAAGAAAAAATAGAT
al_contig_135198_139	no		ACACTCGTATTCATAATTATCATTTTAACCCAGAGAAGAATTCATGTATA[C/T]GGTTTTAAGATGAAAAAGTAAGGTAGCGTTTGGTTTGAAAACGGGTCTTG
al_contig_1352_235	no		ATTATTATATTAACTATGAATTTGCTGAGAATTTATTTGTGTATGTGACA[T/C]ATTGGGCTGTGTTTGAGGAACTGCAGATTGATTGTTACTTCGATCTTCTT
al_contig_135208_517	no		TGGTGAAGGTAAGTGAAATATGTTGTATGATCAGCAAGCAAATAGCAATG[A/T]TCAGCAAGGTAAGTGTAATATGCATAGTTTGGTGGTTAGGAGTCTGAGTG
al_contig_135211_269	no		CATACACAGTTTTGGGCTTCTAAACACTAGAAAATACGCTCATAACCAAT[A/G]ATTTAATAGTTCAACTCAAAGCATAGAAAATTCATGTAGACGTGAGGAAT
al_contig_135219_542	no		AGATATGCTATTATTCTTGGTACAGCTCGTGGTCTTTCATTTCTGCATGA[G/A]GAAGCTGTTCCACATATTGTGCATAGAGATATCAAAGCTAGCAATATCTT
al_contig_135226_229	no		ACTCTACGATCCTTGCAGTAGATTGAAAAACCATGCTGCATCAGCAATGG[A/C]AAACAAAGAACGCACTGCAGCACGTCCCTCACATCTCCAACTCTACGGGC
al_contig_135233_167	no		AAAATCCAAACCCAATTCCAACCTACACACTACCTTCAACATTCAACACT[G/C]GAACACCCATCGCAACTACCTCATTCACCAAAATCAAATACCTGAAACAC
al_contig_135239_200	no		AAAAGATAACTAATTCCATATTTGGTTTTCTTTACACACACAAATTATTA[A/G]TTTCATTTGTATACAGCTCCAAGAAATCTGAATTAATATTCGCAAAATGC
al_contig_135266_164	no		GGGTACAAACTGTTAAAACATCTAATTTTATATTCTGATTCATGCTACTA[G/A]TCTTTACAAACACATTGCACAGGAAAACACAAACTACTGGCCCAGTTTTG
al_contig_135273_175	no		AAGGAATGTGGAGAGCATGTGTATGAATGAATTGAGAGTCTAGTAATATA[A/G]GGGTCAGTGTATATTTTGTTGGATCAAACAGGACTAGGAGTCTACCATAT
al_contig_135276_102	no		GATAATAAGGAGATTGAGGAGATCATAGGAGATAAAATATAATTTGAAAG[C/A]ATAAGGTAAAGGGCTAACTAAGCGGTGATATGATACCATATATATACATG
al_contig_135277_120	no		ATAGCCATTCAAACAGTTCGCATCAGAAACAAAACCCACGGCATTGGAGC[C/T]GACTTTGTCAGGTGATACAACTCGTAACCCAGATCTCAAATCAACAGAAT
al_contig_135288_175	no		ATTCTGGGATCTCTGATATCCTCCAAATACCGTGATTCTCATACCTGCGA[C/G]ATCTGAAGAAGATTTACTTGCTTCCGCCTATGTACATTCTCCCATTTTAG
al_contig_135292_889	yes	yes	AGATTCCACCAATTTTTAAGCCACATATACCATATACTCCAGGAATTACC[G/A]TATTCTTATTAGGCCAGAAGGCGTTGACACTTTTGAGGACATATCCGATG
al_contig_135294_1022	no		TCGAGCATGACCGATATGCACTTTCTTGGTCGTTTGAATTTGTCATACAA[T/C]CGTTTGTCTGGAGTTGTTCCATCTGGTAATCAGTTTTCTACATTTTCAGA
al_contig_135294_456	no		TCCCTGGGTCTCTAATGCAATGCCAACAATTAGTTACACTCGATCTTGGT[G/T]TAAATAAACTATATGGTACTGTGCCAGCATGGATAGGGGAGAGTTTATTG
al_contig_135297_222	no		AGAGTTGGTAGTGCAGAATCGGATTTCGAAATATTAATAATGGTAAGTGT[T/A]AGAAAATGGAGGCAGTTTTGCTTTATTAATAGCGGTAACAATAAATAAAT
al_contig_135333_56	no		TGCAGTGATGACCCATGAAGTTTTGATGTGGATTGGATCAACTATTTCAC[A/T]AAATTTGGTGTTTGTACTACATTCATTGCTACTTATTTGTTGTATTGGAC
al_contig_135347_140	yes	yes	AAGGTAGTCTATTTTCAAGATCAATGATCCACAAAAAATTATCCAGGCTC[G/A]TTTTGTAGCGCTTAACCATCAATGTCAAATTTTCTCAAACAATTTCAAAG
al_contig_135347_68	no		GTTGCTGCATACAGAGAAACACTTCGCTTTAGCAAATGGCATGATAGAGC[G/A]CCTATAAGTCCTTGCGAAATTAAGGTAGTCTATTTTCAAGATCAATGATC
al_contig_135358_161	no		AGCCACCCTCCTCCGGTCGCCTGTGGCCTCCTTTCTCCCTTGTCGAGCAC[G/C]CATCCATGCTCCACATCCAGCGAAACCTTCAAGTTGCCTTTTTTATAATT
al_contig_135360_424	no		ACATCGCGAAAAACATGCTCAGCCTTCTTCCCAATCGTTGGCGTCGCTCC[A/C]CCATCCCCAACAGCAGCACTCCTGCCAACAACACCACCTCACACTCTGCT
al_contig_1354_358	no		TAGTCACGGGTGCATGTTCGTTGTGTGCACGTAGTACCATAACGGCAGAA[A/G]ATACCACATACCCCACATCTACTTCACTTTACTGAACAAAGATCAAGAGA
al_contig_135414_155	no		GTATCCTATTATAGCGCTTGTGTTAGTGTGAGCTATTCATCAAGCATTGT[C/A]AGTGTGGGTTGTAATGTTTGTGGTTGTTGCAGCGTCTTTGCCTTACGCTT
al_contig_135456_67	no		AAACCATCCCATGAGTTGCCAGACAAACCCACTCTCCCCTCAAATCGACC[G/A]AATACCCCCACACTTCATTGCAGTACGAACCACTACAACCCTCTGCAATC
al_contig_135478_114	no		GTTTCGAATATGAGAGCGTACAAAACCCTAGTTACAGAAACGCAGAGTGG[T/A]TTAATTTTTGTTTGAAAAACTATCTTACGGTCCCTCCGTATGCAACCGTT
al_contig_135498_181	no		TCCACAGGTCTTGCAAAATAAATTCACAGCAATCAGCAAGAAGGATAAGG[G/A]AAAAAGAGGCCGACGGGGGGTTTAAGATATTAAAAAAAATCATGAATACA
al_contig_135548_83	no		GTTAGGATCTATCTCATGCTTGACAAATTTCAACATTTCTTCCCCGTTAG[G/A]CTGATTGCTGTAGACTTATGATCAATTGCGTAGACTGACAAAGGGCAGCG
al_contig_135573_74	no		GTAGCAGCTATATATGTTTACAAAGGGGGAATGTTAGCGTTTCTCTGTTA[A/T]GGGTTTATGTTTTGATCTGTTTTATCGTCCTTGAAACTTACTGTGTATGT
al_contig_135597_100	no		TCGAATAATACATCAAATCAAAAGCTTTAATAATTCAAACGTGAAGCAAT[G/A]GTAGACAATCGAGTTATCAGATCATTTCAAAAGCTTATAAATTGCACTAG
al_contig_135606_150	no		CCTTCTTCAACCCAACTACCACCACCCCAAAATCCATCACTTCATCTCAC[A/G]TCCTCCCTAGTCTGCAACCAACCACCAAATTCTTCACCCATCATCAACCA
al_contig_135638_112	no		GATGAGATAGTGACAAACAAACAGCTGGACTACAAAATGATGAACGACAA[C/A]AATGTTTTATACCCAAAGTGTGTTAGAAAGATCTTTTCAACAAACTACTT
al_contig_135651_570	no		TTGCGCACCATTGCTTACAGGCGACTTACCAACAAGAAAATCAAGGAAGG[T/A]GTGTTCAAAAAGAAGACCAAGGAAGAGCTTGTCAAGATCCGCGCTGATTC
al_contig_135669_210	no		TTTAAGTAGTCATATTTCATAAATAAAATAATTATATATTAACAACGAAT[C/T]GGCATGTACTCACTTCATTACACATTAACTTTGAAGAATATTTGCACAAA
al_contig_135669_352	no		CATCACATTCATGCATCAGATAGTAGTGCCCTCGCAAAGAAGCTCTAAAA[T/C]TTGATTTAACATACATATTCAATAATGATAATGAAACCGAGTAACTAGAA
al_contig_135672_191	no		CTCGGCTTGGTCGCCAAAGCACCCAAATTGCAAAAGGGCAACAGAGATCG[C/G]ATATCCAACAAGCAATAACTCTCCCAGCAATCACATGCGCACAAAATATT
al_contig_135730_279	no		TGCGCTTGTTTAACAAGTGCCCAAACAAGAGGTGCTTGTTCAACATGCGT[C/A]TAATATTCAAGCACTTGTTTAAGAAGCGTTCATCTCAAGGGACCTGTATA
al_contig_135741_253	no		TAACACACATAAAAATATGTACGATTTGGTTCCTACTGCAAATTTTCTCT[T/C]TGCAATCTACCAACATTAAACCATTAAGTATAGCAAAGACAAACCGCAGC
al_contig_135741_97	no		AGAGATTGCAACTGTGTAGAATGATGTAACCTTCCTAGTAATATTGCATA[T/C]TACCTAAGCTGCAAAGTCATTTTTTAGCATATCCATCCCTTAAAATCTCC
al_contig_135747_357	no		GAGAGTCAACATGGATTTAGACAATAGGGAATGCAGTTTCATCTTGAATC[T/G]ATTTGAATTGAAGATGTATCGGCTTAAGATTTGAAATTAGACTTACAGTT
al_contig_135748_318	no		TTCAAATTGGACTAAACTGTATGTTACATGTGTGAACCTACAAGCAAGAG[G/A]TAATTTTTTCTTCTAATTTCAACGAGTTTTACAGGTGATGGACTTCTTAC
al_contig_135793_123	no		TTACACTGTATATATAGAGGTTTTTGATCCGTTAATTGTATACGATGATA[T/A]AGGCAATTAACGATGATATAGGCCGGGCCCATATTGAGGAATGCTACTTT
al_contig_135807_133	no		TGAACTCCAATCTCATATGTAAAAGTGCTGCCCCTGTTGCAAGAGATATC[G/A]AAAAGATCATTCAGAGCCCGATAGTTGACCCCATATTCCTCCTTTGTTGG
al_contig_135810_119	no		GTAGTCGCGCCCAACTGCCATTTCTTTCTGAAGAACGATTAGCGTGGATT[T/A]CAGATTATCCTCGAATTTCTGTTTCCAAAGGATAAAGTGGCAACGACATG
al_contig_135811_192	no		CCTCAAGCCCTTGCATATATTAACTGAAACTAAACCAATAGTCATTTATT[A/G]TTACAAAATGGAAGTAAATTAAAAAAGGTCTCAAGCAAAATTGGGATACA
al_contig_13582_106	no		GTCGAGTCGGAGGTGTTTGGATCTTGGGTTTGGCTCACATCGACGGATGT[C/T]ACCGGCCGACACCACACTGCTCCTCTACGACTGGACGCACTGGACGAACT
al_contig_13582_264	no		GCCTGGACCGACGAGACGCACGACTGGGCGAGGTTCAGGACCTCGGTGAC[G/C]AGGGTGCCGGGGATGCCGACCAGGCAGCGGGGCACGTTGGCGATGCCCTT
al_contig_135831_185	no		TAGTACTAAAACCTAAGCATTCCATAAGTACTCAACAAAATGGCAGTGTC[A/G]CCTGCTACTAAAACACAAACATTTCATAGTTACTTTAATCTACTCAACAA
al_contig_135854_107	yes	yes	TTGCAAGGGTTGTTTTTCTTGGGCAGATTTTGATGTTTTGAGAAATACTT[G/A]TTATTGACCATGGAATATATTACGAACAATAAGTCTTTTCTATTATTATT
al_contig_135864_93	no		CATTACTCTTTTAACTCCTTATTTACAATCTATAATCGGTTCCACAATCC[A/G]CTTTAAATCAAGTGTTTTGACTTACGCCATCGATATTCTAAACAATCACT
al_contig_135876_207	no		ACTCTCATACACAAATTGGACAATAACATTAAATGGTGGTCCATGTACCT[T/C]TGCTTGATCGGATTTTTCTATTTCTTTTCATCTCCATTTATTGGGAATAC
al_contig_135880_104	no		CTTGCAAGGTGAAGGGTGCAGGGAAAAGAGGGTATGCGTGCGGAGGATGC[C/T]GGCGCTTCGCTTGCTCGCAGCGATGACTTTCATGGTGGACGTGATAAGGA
al_contig_135880_168	no		CTCGCAGCGATGACTTTCATGGTGGACGTGATAAGGAGGTTTGGCCATGA[A/G]AGATAGGAGAGGGGAAGAGAAGTGTATTAAAAGATGAAGGGAAGAAGATG
al_contig_135895_80	no		CACTTTTACTGCCACGCGTATATCATATTTTCAGTATCACATAGAAATGC[G/A]CCATTACTATCTACTACTGTTGATGGCTTTCCAATGCTCTCAATCTTCAG
al_contig_135937_75	no		TGGTGGCTTAGCAATCCCGTTGCTCTGACTTATGCACAGCACATTCGTTC[A/G]TGCAATCTTGGTTGGTGATTGATGTTCTTCCTTTTTTTTCCATTAATACT
al_contig_135958_275	no		ATATATTTGAATCACTAGTGCCTGTGATAGAATTATGCAAATTCTACAAC[T/A]TATGACATAAAAACTACCATATCAATGGGTTTTCGGATTTGGACCATCCG
al_contig_135963_162	no		AAATAAAACTAGTAGTAATATGGCACCATTTGTTGGTGAGTATACAACAG[T/C]ACAAACGTCAGGGAAAAAGCCAACCAGGAACCAAACTCAACAATCGACAA
al_contig_135963_68	no		TACTCACAGTGAAACTCGAATCAATCAACTCGAATAATACAAAAATTAGT[T/C]CTAACTGTCCTCCTTTAACAGAACATGATAATGCATTTACAATAAATAAA
al_contig_135995_100	no		TACTAGACCTACCAGGATGGGCTTCAAAGAGAGAGGACCTAGACCACATG[T/C]GACTACCACTCATTCATCAGGTTCTCTAGTTTATCCTCCAACACCTCCAA
al_contig_13607_239	no		GTACTGCCCGCTGCCTGTGCACTCCACCCCGTTGCAGCCGTCGTTGTACT[C/T]GAAGCCCTCTCTGGCCGCGGAGCACACAGACTCCGGGTCCAGCTGCGGGC
al_contig_136137_121	no		AAGAATTTTTGACGACAGCAGAATGGATAAATGGGGTTTTAGTAATCAAA[G/C]AATGAACTTGACTAGTGGACTCTATAGCTGCCAAACTTGCACAAGCCTTG
al_contig_136169_133	no		TGAGTCAGGGGTGCATAGGTATTTTTGTTTGATCCTCCAAGAAGAAAATA[G/A]CAAATCAGTAAAAATATTTATAGCTAGAACATTGAAACATGGGTATCATG
al_contig_136196_221	no		GCTGGTTTTGACGATGCCATTCACTGGAGTTGGCGTGCTCTGTCTCCCTC[C/G]GTGGTGGATGCAACATGTGGATAATTAAGGGATTTTGTGAAACCCAAGAT
al_contig_136197_182	no		TCGTATACAAGTAGTCTGTGCTCCTTTTCATAGCAATAACCAATTAGTTT[T/G]ACAAGGTGTGGATGCTGCAATTGCCCCAGAAATATCACTTCAGTCAGCCA
al_contig_136223_174	no		AAGATCGTGACATATATGCATGTATGTATGCAAGCGTCCTAAATATGCAG[G/A]ATATTCTGTAGTAAAAAGTGTGGCAAATTTTCTACCATCCAATCTAGCAA
al_contig_13625_174	no		GACTAAAATGTCCCTACTAGATTTCTACCTCATATTTATTTTAACCTCCT[T/A]GGTCAAGTGCGTGGTAGACAAGGGCGAACCTATGTGTAGCTGAAGGGGAG
al_contig_13626_112	no		GCCATGTTCTCTTGCTCTTCGTCTTTGAACCTACAATTCCTTGCCATATG[C/G]CCAAATTTTTGACAGTTGAAACACTTAGGTTTTCCCTTATGCCAACAATC
al_contig_136305_186	yes	yes	TACACTTCATCCTGCCACGCGTTGAGAGTAGTTTACCTTCCCAAATACCA[A/G]AATCGAACAACTTAGTGGCACAGTTGAAATGACAAAACTTGCTGGTGCTA
al_contig_136334_199	no		ATTGTTAGAAACTGATTTGGGTCAGAGATCTTTTTTAGGAAATATAGAAC[G/A]TTGTTTTATATGAACAAAACTAACTATCAATCTAAGTAAATTATATCTTA
al_contig_136338_107	no		GATTAGGTCTTTATTGTTCCATGTATTGTTTTCTGAGTATTTAGTTGCAT[G/A]TTGTTCCTTTAGAAAGAGGGGAGAGAACCAAGGAGAATCACTAAAATAGA
al_contig_136425_164	no		ATATGTTTCATATCTTGTTAACTAAAAGCTTATTTTATTTATTTATTTAA[G/A]TACAAGCAGATCATAATTTACAGGGTCCCTTAAAAGTTATGCAATTATTT
al_contig_136530_164	no		AGAAGATGATGTACTAGACCTAAGTTATGGTTTTAAGAAGATGCTTTATG[C/T]AATTTGCTAAATGAATATTGTCGTAGCAAATGCATAGCCGGACTATATGA
al_contig_136572_328	no		AGCTTCCATCGCAGAGAAGTTAAATCCACTTCCAATGGTATTGAATTCCA[G/T]TCTTCAAGCGAGGAAAGAGTCGAGATCGAAACGAACGCCATTGGAAAGGG
al_contig_136588_230	no		ACTTTTTAAGAAGAAAACCACCCAAAACCTCTTATAGCCAGTAAGACAAG[C/T]GGAGTTAACAAGCATGGCCTTAAAAACTATACTGATAACAAGGAGAAATT
al_contig_13670_151	no		TTTATTACCGAGTGCGTAATGTGCAGTAACATCATCACATCAGAGGGGAA[A/G]GGATCTACGTGTTCTTTGTATCACCAGTTTATCCCAATTTAAACTTTGGT
al_contig_136719_94	no		CAGTGTGCACATTCAATGTGTGCACCACTGGAGAAAGTTAAGTCTTCTGC[T/A]GATATTTTCCAGGATTTTTTTGGTTTATGATCAGTTTAAAAGATCATATT
al_contig_136754_99	no		GCGATTAAAGAAAAAGGAAAACATGAATTAAAATAAAAAACGGCTTTATG[G/A]TTCGATCTCAATGACGTAGAGATTGCGATTTAGGGTTTGCTCGTGGATTA
al_contig_136757_176	no		ACTGAAGCTTTCCAGATGCTGAAATTAAAGATGAAAAGATTGCCTCTTTC[A/G]ATGATAAATTAGATTCTTGACCTGGAAAGAGATAAGGGTGATTGCAGCAC
al_contig_136781_129	no		AGAGCTGCATGTTTCAGTACCCCTACGGTTTTTTTTACGAGAAAAACAAA[A/G]CATCCAGGCTTTCTGGTTATCTCTGCGCCCCATCCAATGCTTCTCGTTTT
al_contig_136860_238	no		GTGCATCGGAGCTCGGTGCTGATATAAGCATTTCTAATAGTTGTGCGCGC[T/A]CATGATAGAGAGTAAGGGCTATCACAATTCATGCTAGGGTTTTAGGTAGC
al_contig_136875_318	no		TTGCCCTTGCACTGTTTCCTGCTCCGACATTCTTGCCTTTGCTGCTCGTG[A/G]TAGCACGTTTTTTTAAGGCAATATTTTCTATCAAGTGCCTTCAGGACGCA
al_contig_1369_162	no		TAGTTTGAGGTTTTGCGTGGTACTTGAAGCGAGGCAGAGGTGAGTGGCAG[T/G]TCGTATTGGGTTAGTTGACAGTTTGCTGGTTGCAGTGCTGTTGGTGGATG
al_contig_13695_117	no		CTCCCTTTCAATCATCTTCTCCAGCTGCGACTCCGTGTCGGTTTTGTACC[G/T]TATCGCCCACAGCATCGAGATCGAGATGAGGAACGAGCAGATGCATGGGA
al_contig_136991_137	no		GCTGATTCTTTTGTTTATTGAGCTGAAGTAGTGTTTATACCTTTGCATTC[T/C]CTATATGGATTAATAGTGAAATTTAGAAATTTTGCAGATATTTTTGTTCG
al_contig_137061_76	no		ATGCATACCGATATACTGTTTTATTTTATTCTATTTTTCTGTAAAAATGT[T/G]GGACAGTCATAATATAGTAGGATTAAAAAGCATTAAGTAGAACAACAATG
al_contig_1371_464	no		ATGCTTGGATATCAAATCTAATCAATAGTTCAATCCATTCTATCTTTCCA[T/C]TGTACAGCATGGTTCATTTGGGCTTTATCTAACTAGATTGTTATCACAGC
al_contig_137152_93	no		TCCCAGGAGATCTTGCTCCACACCTGCGGTATCTTGGCGTCGTACATGGA[G/A]TCCAGAGCGTCGCGCAGATTCTCATTCATGATGATGGTGCCGTCAATGGC
al_contig_137214_225	no		ACACTCCCGTTCAGCCAGCTGCTGCTCCATCTCCTGAGCCGAGGAGGATG[C/T]GGTGGCTTTGAGTGTCTTCTTGATGTTGGTAACCTCTGCTTCTACCTGCT
al_contig_137277_76	no		GAATAAAGTAGAGCTGACTTCGGCTTTAGTTGCCATATGAGATTCCTCGG[T/C]TGCTGCTTTGCCAGCAATACTTTCATCGCGCTCTTTCTCAGCTTTAGAAA
al_contig_137299_275	no		ATTGTAAGATAACTCACCATGAAACTCCAGTACTTCCATTAAAACACATA[T/C]GCATCCATAACAAATATAGTGCACTTTAGCATAGTTCGTACGTAAAATTA
al_contig_13734_125	no		TAAAATAGATACCTCAATCTGTCCTGATTTCTCACAACTCATGAGCTGGT[T/C]GGGCCCGACCTTCAAGGGAAAAGTTGGAGAGGTCACTAGTCAGGTCTAAC
al_contig_137363_198	no		CGACAATATGCAGCTGTAACACTGAACTGGGCTCGTCTTCTAATGAATTT[G/T]GATGACAATTTTAACATTTGGATCTTATTATACTCCTATCCTATGACTCC
al_contig_1374_103	no		GCATCTTCGTGTATGGTTTTGTAAGAGCCGCATGCCTTCAATTCTTTGAA[T/C]GGGCATATTTTGATCACCGTATGCAGAGAACAAAGAACAACGAAATGAAG
al_contig_137445_182	no		CGGCATAAGGAAGGTCAGCGACATAACAGATGCGACCTAAGGAAGCAACG[A/G]CTTAAGAGATCAAAGCGGCATAAGCACGCGACTTAAGAAACCAACGACCT
al_contig_137474_104	no		TGTGTATGGGTGTTTGTATATATGTATGTACGTAATTACGTATGTGTGTG[T/A]AAGAGAGAGAACCGTTCGCTTACACCACATTTTTGCTACATCCCAATCGA
al_contig_137522_120	no		GTACTCATCGAAAATTGAGTCTTCCCTCTTCATATCGTCGAAGCTCGACG[A/G]CATGACGCTATCGGAGTAGCCTACGTCGTAGGCTTGACGCTTGAGAGCTC
al_contig_137599_127	no		GGGCAAGTGGAATGGTTTATGATCAGTAGGTGATGAAGATTGTTTGAAAA[C/T]ATGCAGTATGTTGAATATTTAGGCACAGTGAACAGCATGAAAACGGTGGA
al_contig_137674_170	no		GCTTCATCACATCGGGCAGCTCTGGCGGGCTGGAAAACGGCTCGATGCAC[A/T]GGGCCTCAAAGGTGTCATCTGCCCGGAAGGCCAGCCCCACTGTGGCTGGG
al_contig_137827_246	no		ATGGTGATATTAAGCAGTGCACATACTTGTCTGCACAAAACAAAACAAAT[T/A]AAATTAGCTGATGCACTGATTGACAACATAAAACAATGAAATGCAAAAGC
al_contig_137850_212	no		CAAAGGACAATAATTCGATCTTAAAAACAGACTTAATTTTTTTTAATGGT[T/A]TAGCCCATTGATTTGTTGCATTGGTTAAGAATTTTTCCTTTAGGACTTAG
al_contig_137878_114	no		TTTGGTCATATATATTTACACCTTATCAAGAGTGTACTGAGTTATGGATC[G/A]GTATATGTGAAAAAAATTCTGACTAACATAACAAGTTTCTTGTTAAATGT
al_contig_137963_111	no		ACAAAGTTTTTCCTTTCATTCATCTGTGTTTTTCTTTGGTTTGATTTTTT[C/T]CCATATGATAATTTGCCACTCCAAAATTAATGTAACCTTACGACAACTAA
al_contig_138125_57	no		CCGAAACCGAGCAGATCCTCGACGAAGCCGGACGCGCCGATCCTGGCCGG[T/A]ATGTGAGCGTCGATGAGGTCTCCGGCCGTGGCCGGGTTGAACTCTTCCAG
al_contig_138153_139	no		AGCTGCCGTGCATTTCTACGGAAAAGCCATCGAGCTCAACCCAGCCAACG[C/A]CGTCTATTTCTGCAACAGAGCCGCAGCCTACAGCAAACTCGGCAACTACG
al_contig_138160_301	no		TCTCTACCACTTATTTAATACGCAGACAAGTATAACTAGGATGGATTCTG[T/C]CATTTTGTAAGCAAGGAAAATTTCTAATCAAGTTTTGTAATAACGTAATT
al_contig_138232_116	no		GCATATGTTCAATGATTCAAATAATGTCATGGAGGATTCAAACATCTGAT[C/G]TCGTGACAAAAACCAAAACGCCTAACCATTGAAGAACTGACTTATTCCAT
al_contig_138324_105	no		CAACACTGTGCCTGTGGGTCTGCCATCTGGACAGGCCCAGCTGCGCATCT[A/T]CAATGCCAACCCGTGCCCCATCGATGTCGCTCATCCGGATGAAGCTCGCC
al_contig_138332_142	no		TCGGCTACGGTAGCGCTGGCCCCGCCGAGGTCACCGAAGAGGAATTCGAC[A/G]AGTACGGCAGGCCCCGCTTAGTCAGTCACTATTTGGAGAATCCCTACGGC
al_contig_138390_138	no		TGCACTAGCCTCTGCCCCCTTGGCCTGGGGTTCCTGGCTCTCAGGGGTGG[T/C]TGCGGCCTTCCCTTCCTGAGCAGTGCCCTCGTCGCTGCAGGCACCGATCT
al_contig_138451_215	no		GAAGGTAAGTGAGAAAACAATTCCTAATCCAAAACCAGTACCTATCTTCA[C/A]GACCGCATCCGCCAGACACCGGTCCCACTTCCTGCCGAGCTCCGACTCAG
al_contig_13856_150	no		GATAACCTTAATGGCACTGGCTTTGTTTTAACTTTAACTGTTTTATGGGC[A/T]TCCAATATCTGCTCCCATATACATAAAGTATTTGCAGGTTTAGTTAAGAA
al_contig_138620_107	no		TTAAATCGGACATTATCCGTAACCCCTAATGGAGTGTGTGGTAATCCCCC[A/G]TATGTTAAATGATTAACAAGATTTTATTATTGTCATTAGAATTAAACATT
al_contig_13870_196	no		GCGGAAGATATCTTGTGTGCTAAACTTCATTTAGTTGATTTAGCCGGCTC[A/T]GAACGGGCAAAAAGAACAGGAGCTGATGGTTTGAGATTCAAAGAAGGTGT
al_contig_138755_276	no		TAGCGGGTCCAGGCGAAGTGGGTGCAGCGGTGGGTTCGGGCGCAGGCGCC[G/A]CCGCACTGCTCGCCGGGCATCCGCTCATTCTTCAGATCGCGGTTGTAGAA
al_contig_138877_219	no		CAGATCACCTGCACCCCGCTTGTGTTCAGTGGGGTTGGGATCCTCACCTC[G/A]ATCTTCTGAGCCAGCAGTGAGGGTTTAAAGTTGGACTTGATGACCACCTT
al_contig_138932_187	no		GAAAGAAAGGCGATTTGTACTAATTCTTTAAATATGTCTCTAAGCCTCTC[G/A]CTGTATTTTTCTTAGAATTGCTTGAAACAATTAATTCATGGTTTTATTTA
al_contig_139188_212	no		ATGATTGTTGAAGTTTGATTGAGTAGATGGTACGCGACTTCCTTTTGATA[C/T]TATAGATCACTTAGGGACTCTCATTTGACTATTAATGTTTAAAGTTATAT
al_contig_139289_255	no		TTGGAGGTCGTGGTCTCGGGCGGGGACGTGGAAGGAGTGGCATCTGGCTG[T/C]GTTGTGGACGGGACTCCTGAGGGCGTGGTCTAGGGCTGCATCGGGGCGGG
al_contig_139348_213	no		TGGAGGGCTGCCAGGCTGCAGCAGGATTGCTTCAAAGTCAAGGCCAGCAT[C/A]CTGCACATTCTCTTGCTCTGGGGGTGGCTGTAGCACCCGGATGCCCCAGT
al_contig_139447_554	no		ATGTCTCAATAATGTGCTTTTTTAATATGCATTTGTTTTATGTATAGGGG[C/A]TGTTAATATACGAGTCAAACAGGTTCATGCAGTTTTGATATATTTTATTC
al_contig_139664_182	no		ACGTGTTCCTGCATTGACTCATTCGACAAACTGGTCACCATCATCAATCC[T/G]AGGTCGAAGCCGAAGATGCTGATGTCCCAAAATTGCAAGTCAAACAGTCG
al_contig_139744_152	no		TCGATGTCGACGTACAGAACCCGCTGGTGGTACTTGAGCAGCTCCAGGAT[G/T]GCCAGCACGATGTCGTTGACGTAGCAGAAGCCGGACGCCTCGGACTTCTT
al_contig_140079_137	no		GTCCCGTTCAATCAGGTACACGTGACAGCCCCAGCCGCTAGCGGCGTCCC[T/G]ATCGAAGGCATTCAGCATAGCCTGGCTGATACACTCGAACAATTCGTCTG
al_contig_140239_156	no		TTCGTGTCTGTTGGTAAGGCTTACAATTAGACTAACTTTGAATTAATGTA[T/A]TGATCCGAGAGCGATTTATTGTACATGTCAGCTGGCCAGTTTTTGCGCAA
al_contig_140251_114	no		TGGATCTTCTTGGCCGACCGGGTGGATCGGTATAACTATCTGCTGATACC[G/A]CAGACTTGCGTACTGTTTGCCTTGGCTGTTAGCTTGGCTGCCGCTCTGTC
al_contig_14043_84	no		CGCCACCGCCAGCTCAGCAAGCGGAGGTGAAGGTGGAAGAACCGGCTAAG[G/T]CTGAAGAAAAACCTAAAGAGGAAGAAAAGCCTAAAGAGGAAGAAAAGAAA
al_contig_140446_997	no		AAAACGTGGACGACTGAGTGGAGGTAAGAGAAAGAAGTAGGCAGACATGA[T/C]GACAATCGCAAGACAGACCATCGTACGTCTGCAGCACCATCCTACCCCTG
al_contig_140447_800	no		CCCCATTCGGTATATGCTTAAAAGCGATTATCCTAATATATCAAACAGAT[A/G]CATACATTTTCGGCTTAAACTAGACATACTAAAACGAATCAACATCTTCT
al_contig_140448_1118	no		AGTTTCAAAGTCCCGTAAGACTTTGAAAGCTCAACTAATTGAATGGACAG[G/C]ACTTCTGCATCAAGTGGCTCTAGCCAACCAAGTCCATGCTGTATGAAAGA
al_contig_140449_1231	no		TCTTGTTACATGAACTTGCACCTGTAGCTTTGAATCCATGATACATGTGA[A/C]TTGTGACAAGTGTAAATATTTATGCAAGACTGAACAGTCTTATGACCAGA
al_contig_140454_709	no		GTACATCTCTAGGAAACCATCATTAAGATTTGGAGGTATCCAACCCTGTC[T/C]TCCATTCTTAGTAGTGACCTTCATCACCACACTCAATATCAAGCTACAAA
al_contig_140455_1158	no		GGCTGGCCGCGCAGCACAGGGGTCACCGAGGTGTAGTAGTTCACCATGGT[A/G]TTGGCAGCCTCCTCCGTGTTCATCTCGATGAAGGCCTGGTTTTTCCCCCT
al_contig_140456_1171	no		AAAGAAATTGTTGATGCTGAGAATGAGTTACCAAGTAGGTCATTTGCCCA[A/G]GATGTTAACCGGCATGCAGCTGTTGTTCTTCAAGGGAGATCGTTAGATGT
al_contig_140462_1659	no		CTCGAAACCAGGAATGATTTGAAGCCATGAGCAGTTTTCTGTATCATTGG[A/G]GGTTCACCCAAAAGTGAGGTGAGTTGGTCGAACCAAGCTATATTTTCTTA
al_contig_140464_1675	no		GCTACCTTCTCTTCTTCGGTGCCTGGTTCTTGCCGCATTATAAGATCCTT[T/C]ATTGATGGTTCGGTTAGTTATTTATCTTATGGTGGTCAAATGAATTTTTA
al_contig_140472_1587	no		AAACCGCTGTCAGGATACAGATGAACTACTTTTTTCAAATAGTCCACTCC[C/T]CTTTGAATTTCAAGATTTTGTTCAGATCCATTGACCATTTTGCTCATACA
al_contig_140484_193	no		AAAATGGGATATGCACGTAATAATTTGTCTGTTGGGTGTGTGTTGATCGA[T/C]ATGCTTGCCAAGAGGGAAGAACTTATTTTGGCTAGGAAAGTATTTGATGG
al_contig_140493_1733	no		ACCGCTTGCTTATGTGCATCATACACACCCATGTTCTCAAACTTCTCACT[A/G]GTTATGCCACACGAATATATATCCAATGACCCAGATCCTCTCCCAACCG
al_contig_140493_1787	no		TTATGCCACACGAATATATATCCAATGACCCAGATCCTCTCCCAACCGCC[A/G]GAACAATTGTGTTGGTTGATGTCGATGGTGCCACTGTTGAAATGGTGGAA
al_contig_140493_1854	no		TGATGTCGATGGTGCCACTGTTGAAATGGTGGAAACAGGAACATATGTGA[C/T]ATCTGCCACCACTCTAAGTAAAGAAAATATATCATTATTGATTTCCAAAG
al_contig_140493_237	no		TTGTCAAGAGTAACCAAGACGCTGCTAAATTATAATGTATCGTTACATAA[C/T]ATCACAATATACTCAAAAAATTTGAATGGCAAATTCTATTTGATCCACAG
al_contig_140493_2679	no		AAGCACGTATTCGATCCACTTTCATCTATTGAATCTTCTTTGGTAATACC[T/A]TGGGAAACTGTAACAGGAGCATAGACGAAGTTGTCAAAAGGTGGAAACTT
al_contig_140496_153	no		GCAAGAATTTCGAATGAAACATCAATGCAGTGGTGCACGTTTTGATGTAG[T/A]TGACAGGCTGTTGTAGTATGAATATGATAGCGATTATTGTTGAGGCAAGA
al_contig_140497_243	yes	yes	ATACTCTAAAACCTAGATCTGCTTTACTCAGACATGGATACACATTGTCA[A/C]GAAGATACATTAACGGGCACAGGAAAAAGAAGGTGTAGCTTAAGAAACGT
al_contig_140500_1018	no		GACTACCATTTCAAAGTTGAGCAGGAAGCAGGTTCCGCCACACATGCTTT[C/T]TTTGGATTCAATGGGACGGCTGGTGCATGGAGAATATCTGCTATCAATGA
al_contig_140502_316	yes	yes	CTTGTTAGAGAAAAATTATGGGATCTACTAATAAACGAGCCAGATACAGT[T/C]ATAGAAGAAGGTTTTCCAAACGCCACAGGGCGAGAGCAATCGATAAAAGG
al_contig_140502_437	no		TGTTTACATCCAGCTGGAGATACGCCAACTTCTTGCCGCCTTTTTGACGC[T/A]ATCCAAAGTCTATGCATACCCGTCATAGTCAGCGACAACATCGAACTGCC
al_contig_140504_386	no		CCCGAACTGTTGTCTAATCCAATGGATTTCGTCTTCGAGATTCAGGGCGG[T/A]AACATTACTACTAATGTTTAATTTCAGCTTTATAAGCACCTATAAATACC
al_contig_140505_1540	no		GTAATGTGCAGGGCAAAAGAGTTGGCAGTGGATAAGCAGAAGTAAGATGA[T/C]GTGCAGACAGATTTGAGAGGGAATGTGCTGTTTGGTGGAGATGGATGTGA
al_contig_140505_537	no		TTGTTTGTTTGGGAAATGTAGGAGATGGTTTGTTGTGAGGTTGTGTTGAT[G/T]AGTTCCTTGCTGAAGGATGCGGTTCCTAGGAGATGACAGAACTGTGGTAG
al_contig_140510_443	no		CTATATAAACGAGGGAAATCCTCTTTACAAATCCACATATTCTCAGCCAA[C/T]CAATCAAGAAACTAAATAAAGAAATTACATGTTCATTTAAATGGATCAAA
al_contig_140511_709	no		CTTGCAAAATCGACTCAAAACTTTTCATCAGAGTGCTTATTAGGTGAAGG[T/C]AGATTTGGAAAAGTTTACAAGGGAAAACTTGAAGACAAAAATGAGGTTGT
al_contig_140512_1003	no		AAGTTTTCTTGAGAATCCAAGAAACCAACCACACCCTTTTGACCATGCAT[A/G]CTCGAGAATTTATCTCCAAGAATTGGTGATCGAACCTGTCTGAGGGTAAC
al_contig_140512_1350	no		TGCCAGCTCTTTATTCTCAACATCAGATTTATAGCTTCTAAAATGCTCGG[T/C]TCGGAACATTCCACGCTGCAACGAAGTTTGATTCATGACAATGGAATCTT
al_contig_140512_3592	no		TCTAGTTTAACTTTTCCATACTTGATTGTTGCGTGTCTCCAATCACCTCC[A/G]CCCCCTTTTGAAGGATCATAACCTGGCTCAACTATTACTTCGTCTAAAGA
al_contig_140524_248	no		CCTCCAAAAGAATTCGAATAGTGTCGTCTTCGGCTTGATCAGTTGATAAG[T/G]GACTAAAAACAGCTCCCATTCTGTATAGTGCCTTGACAGCTGAATTCAGT
al_contig_140524_898	yes	yes	CATATTGAGAGCTAACAATTTAGATTCCACGTCTTTCCACGGAATTAATG[C/T]ATCTGCATTAGTCCATCCAACACTAAAAATCTTATTTACAAATGATGCAG
al_contig_140526_376	no		ATACTTGAATACAAAGTTCAAATCAACATTTTATGACAAAGTTCAAAGTC[G/A]AATACAAAGTTAATTAAATTATGTAAAAGCATATATAATTAATTTAATTC
al_contig_140527_2498	no		CTTTATTCACAAGATCAAAAGCCTCATCAGGTTGTATTCTTGGTAGTTGT[A/G]CGTGTGTAAGATCAGAAATATTTGGGATGAAGTCATCAGAGTTTCCAAAC
al_contig_140527_2677	no		GAATTAATTTGTTCCTTTGATTGTTTCACCTTTATAGCTGCATGAGAAAA[G/A]GAAGTATTGTTATCCCTTTCACAAACCCATTTTTGACAGAGTTGTTGTCT
al_contig_140528_288	no		GATCTACTTGATACATCCGATTTTGAGAGGTTAAGTTCCCAATTGAATTG[T/G]TCGCACAAAGGCTTGAAATTCGGAATCGGTACGTATTGCGTACTTGAAAC
al_contig_140528_947	no		TATAAGGGCTTGTGGTCCATAATTTCGATCATGATTTAAGGTTTCGGCAA[T/G]TGTAAAAGCAGTTGTACGTGCTCGTAAATAGTTGTCGTACTCAGATTTGA
al_contig_140530_2182	no		CTCTGAAATCAAAATATCTCAACATCAGAATCGAAATCGATTATACGAAA[C/T]CGAGATTGAAATCGCGAGTAGAGGACGGGGATTAAGGAGCGATTTTGTGG
al_contig_140532_1548	no		TTGACTGCTGTGTTTATCGAATCAATTATAGGATCTTTTAAAGCTATGGA[T/C]GGATGATCATAGATAGATGAGTAGCTCCCTTGGCGATCTTGAAGCTCCAC
al_contig_140532_561	no		CTGAAGTAAAGTGATGTGATAAGGCTCGATTCTGACAACAAAATCTCCAT[G/A]GCATATTTCAGCATGAAATAAATCAACAATTGAACCTTTACTGATGGAGT
al_contig_140532_786	no		GGCCGAGCAAGACCATTTTCTAATTCTGAAGGATCAGGTTCAGCATGAGT[T/A]GGCACATTGTTCTCTTCAACTATGGGTGCAGGTTCTTTAAATGAAACCCA
al_contig_140534_112	no		TAACAAACATGAATACATAATCACAGTGAAAATACTACAATTTAAGCATC[A/G]ATAAAATTACAACTTAGAATGCAGTAGACAGTCGAGGCGATGATGATGAT
al_contig_140534_301	no		GCTTTGAAATCTATGTTGAAAGATTTCACACCTTCCATCTTAGAGATATG[C/T]TTTCTGACTTTTCCTTCACAACCCTTGCAATGCAAAGACACTCTAAGAAC
al_contig_140538_1561	no		GGGGGTTGGCAGTGTAGCAGCAGCAAGATGGTGAATGAAATGTGTTTGTA[T/G]TGGTTAAGGTTTGTATATTGTTATATGCACAGATATGTGTTGTTTGTATG
al_contig_140538_1811	no		TGGAGTAATGGGAGGAGCAGTTGACAGAGGTAAATGGGATGGCAATGGTT[T/C]AAGGATGGTTAGGCAAGTGACAGTTTGAAGGCAGAAGTGTGGAAGGGTAG
al_contig_140540_165	no		TTGCAATTGTAAGATGTGATAATTGCAATCAAAACTTTTCTTTGTTTTGT[T/C]CCTGATAAAATCATACAATAGAAGAGAACAGGCTCACATTTTTATAGTTT
al_contig_140542_1367	no		TCATGTACATAAGAAATTCTGTTTCCTGGTCCACAATGATATCAGGCTAC[A/G]TACAAAACGGAAAGAATGAAGATGCACTGAAGTTAGTAATGGAAGTTCAT
al_contig_140542_1657	no		AAGGTGTTCAAATGTGCAAGAAATAAAGATATAGTTTCATGGAATAGTCT[A/G]GTCACTGCATTAGCATATGACAATAAGTTAGCTGATGCAAGACTTGCTTT
al_contig_140542_2162	no		TTGGGGAAGATGTCAATATCGTGCCCAGTCATGTGACTTTTCTGAATCTA[C/T]TGTGTGCATGTAGTCATGCAGGATTAGTAGATGAAGGGTGGAGATATTTT
al_contig_140542_2226	no		TCATGCAGGATTAGTAGATGAAGGGTGGAGATATTTTAAGTCAATGAGTA[G/A]AGATTATGGTTTGATGCCATTAGAAGGTCACTATGCTTGCATAGTTGACC
al_contig_140542_2739	no		CTGACACCAAATTTGTGTTGCATGATGTGGAAGAAGAGCAAAAGGAGAAT[G/A]CTTTGCTTTACCACAGCGAGAAACTTGCTCTTGCTTATGGGTTATTAGTT
al_contig_140542_2915	no		GTGTCGAAGGCCATGTGTAGAGATATTGATGTAAGAGATAGGAGTAGATT[C/T]CATCACTTTAAGAACGGGGTTTGTAGCTGCGGAGATTACTGGTGAAATTT
al_contig_140542_295	no		TCCACCATTCCCAACCACCAATATTACAACCTAGACCTTCCAGCTTCAAA[T/C]CTCAAAATCCAAGAGCTCTCCCGCCATGGCCAGATCGAAGAGGCACGCTA
al_contig_140543_1578	no		AAGGCAAAGATGGATTAAGCCAAAATATCTTTCTACACCATTGATCACCA[C/A]TGTAAACTTAATAAAGCAACAAGGTGAAGCTATCAAAAATGAAAAACGAT
al_contig_140546_2587	no		GACTTAGGTAATATAAAATCCTAAGATAGGTCTCCGCAACAATTTTATTC[T/C]TTATTAGGTTTCGCACAACATAAATCCTAATATCGATATGTCGGGACATT
al_contig_140546_548	no		GATTTGATAGCAAAATTGCTATCCATATTTCTGTTCAAAATCATCTTCCT[A/G]CTCCAATTCATTTTCTTATCGTAATGTAGGCCATCATATCTTTTCCTGGG
al_contig_140546_608	no		ATTTTCTTATCGTAATGTAGGCCATCATATCTTTTCCTGGGTCCATTTAT[G/A]TAAATCTACATAAATTCTAATCCTAATATTTGCAAATCCACAGTTATTCT
al_contig_140548_1095	no		GTATGGGGAAGGAGTGGACTCTAGTGCTGTGGACACTACAAATACTAAAT[T/C]GAGTAATCGATTGCTCAATCCAACTGTATCAATTCTTTATTAATCGTTTT
al_contig_140555_614	no		CATAATTGCATTAACCATAAAATATAGAAGATGTCAAGAGTCCTTAAAGT[G/A]TAGCGTCCTAGATATTTATGCACTAAATAAACTGATTTTACACACACACA
al_contig_140557_827	no		TATGCACAGTCCAATTATCCACTAAGATCAAAGCCTCAATGTAATGTAAG[T/C]AGAGACAACATATAGCAAAGCAGCATGATGAAAAAACAGAAGTACTCTGT
al_contig_140563_1909	no		AAATTATGCATGAACTCCCTCCCCACCGCTCTAACATTAGTAATAAACAG[T/A]GCGGATTCAAAACTTAACAATGAAGTTCTGTAATTAGCCAAAGAGCTTTG
al_contig_140566_871	no		CCGTAGTTCACAATAGTAAAACAATAAATTCCCACTGCATACCAACAATC[T/C]CCCTGACAACTCCCCTGCCTACTGTCATATCGAAAAAAAGAAAAGAAACT
al_contig_140569_636	no		TGTGCTTCCAGTATCATTGATGTTCTCTGGGTACTTATTAGCTGAGATGG[C/T]GAAGTCTGATCTTTCTGAAACTACAAGGAAAAAACCTGGCATGTCTGCCG
al_contig_140570_1430	no		AAGGACATGGATACAAAGCATATGGAAGATGTTCATTCCAATGCATACAC[T/C]ACAGCACCAAATGAGACTTCGTTGGATCGGAAGCAGGGTTCAAGTACGC
al_contig_140570_1482	no		CAGCACCAAATGAGACTTCGTTGGATCGGAAGCAGGGTTCAAGTACGCAT[A/G]GTGTGGCTAGGTCGCAATTGGAACCATCTGTATCATCAGGTTTGGAAGAG
al_contig_140570_270	no		AAAGGACGTTGGTATCAGAGAAAGGATCTAGAGGTTATAAACAGTCGAGG[C/A]AATAAACTTCAGTGCAGTCATTATAGTCCCACGATTATTCCAGAAGGGAA
al_contig_140571_1054	yes	yes	ATCAGGTGTGGTCATAAGGCTGCTGGTTGTCCGAATATTCACCTTGATCC[C/T]CCTTGCAAAAAATTAGGTGCTACATTAAAGAAGTGTTCATCTGAAACTCC
al_contig_140573_1407	no		TGTGGCCCGAGAAGGGATGTGCGGTGGACTAGAGAATGATTGCTGGTGGA[T/A]GGTTTGTGGTAAAGGTGAAAGTGTAAACCTGAGAAGAGATGTGTGAAGGA
al_contig_140573_387	no		TGTAGTTTTATGGAGGGGAAGGTGTTGTCGACAGGGGATCGATGATGAAG[C/T]CGAGGTTGTAAGGGAATGGGAGTGGTTATAGTGGGAACAGTCAAGTATTA
al_contig_140573_463	no		TTATAGTGGGAACAGTCAAGTATTAGAGAAGCAAGCAGTTTGGTATTGGC[G/A]GTTTTGAGGAGAACAAGTATTTAGCAAGTGAAGTGCAGCAGGCTTGGGTA
al_contig_140574_1332	no		AAGGCAAACAAAAGACCAAGGCATTCAAATTTTGAAAATTCTGCTAGCAG[T/C]AAGATATCTTCAAAATTCAACCATTTTCCAAAAACTACAAATTCAGAAGT
al_contig_140574_1392	no		TCAAAATTCAACCATTTTCCAAAAACTACAAATTCAGAAGTTGACAACAG[T/C]TGTAGGCGATTAAATTCAATTGAAGGTAGGAGCAAGGAGGGCAATCAACA
al_contig_140574_459	no		TATCATGCTGGTTTTAATCATGGTTTCAATTGTTGTGAAGCAGTCAACTT[T/C]GCATTGGGTGATTGGTTTCCGCTTGGTGCAATGGCTAGCGAAAGCTATGC
al_contig_140578_1189	no		TGTATGCAGGGATGTGGTATCTTCACATTCATATGAAAATTCAGTCCAAA[C/T]GATTCAATTGTGCTCTGATCATATTGCTCTACAACAGTACCTTGATACTT
al_contig_140594_658	no		GCTGGAGCTGCAACTGCTGAATAATTATATGGATTGTATTGTGTTGCATT[G/A]TGTTTATCCTGCAAAAAAGAAGATTCAGAAGATACAGATTCATTTCTCCA
al_contig_140607_387	yes	yes	CCAGAACCTAGTGCAACTTCTTCAACTTCGCAAATATCATCAGATTCATT[A/G]TTGTTTCTCTCTTTGGAAACAGAATCAAAGGCAAAATCTTCAGCAACTTT
al_contig_140608_871	no		TGTTATGAGCTCTTCACAACACCACATAACCTTAATACTAACGAATAAAT[G/A]AGGATTTCAATGCTACTGCACTTGTGTGTTTACGCTGGTAACTCCTTTTC
al_contig_140608_90	no		ACAATCAACAGCCCATGTTATTCATACAAACGAAGCGTCAGGATCTACAA[A/G]TGTTACAGAAACTGAGATCTATCATCAACTGTTAGTATACAAAACTAATA
al_contig_140621_382	no		TGTTGGTGGAAACTCATATGCCAATGCCATTTATGAGGCTTTCCTGCCAT[C/T]AGATTATTCAAAACCCACTTCAAATTCAAGTAACGACGATCGCTTGAAAT
al_contig_140622_1971	no		AGCTTCATAAAAAGAATCCTCAGTGTTACTTCGCCTCCCAACACTGCAGT[C/T]GCATCAACTAACACATCGCTTACAGCGAATCTAGTATGCTTTAAATCCCT
al_contig_140623_134	yes	yes	TTAGGTATGCTTGGCACATAATCAACAAGAATCAAGCGAATGCAACGAGT[G/A]TGCCCATTCAATGAGGCAAAGTGGAGAGCTGTTGCTCCATTCAGATAATC
al_contig_140630_283	no		GTTGTGAGCAGGGAATGCAAGCGACTACCAAGAGACTGCACGCAAGGCAT[A/G]TGTTGTGGTATAGATGGCAATTGATGTGCGTGAGAACTTTCTTGTAAATG
al_contig_140630_356	no		GATGTGCGTGAGAACTTTCTTGTAAATGAGAAGGATGTGTACATGGATGC[G/A]TTAAAGGGAAATGGGAAGCATGTTGATTTTGCTGGAAGCATTGATGATGC
al_contig_140630_507	no		ATGATATTTCGGTGAAGGCGGCTGTTGCTGCTGCTGCTGCTGCTGCTGAG[A/C]TGCTAAACCAGGAATGGTTGAGATAGACTGTGATGCAACACGCCTGTATT
al_contig_140630_593	no		GCAACACGCCTGTATTTATGACGTGGAGAATAAAATTTATAATCAGCCGC[T/G]GATATAGCCACCTCATGCCTACCAGTTACTCGCTTGAACCATTCTACATC
al_contig_140632_965	no		GCGGTGATGATATTTGCTGATGGCTAGGGTTCGTAGTGATTTAGGGTTTC[G/C]GGATGGAGACGCTAGCAATAATGGAAGCGATGGTGATGGGAAGGGCGGGG
al_contig_140649_1019	no		TTGTGAAGTCTTGGGTTTTTGAAGTGTATGGTTGTGTGGAGTTTGTAGAG[G/T]GATTGACAGAGGATGGTGGAGTGTACCTGTAAGGAGATGGTAGCGTTTTG
al_contig_140662_1561	no		TTCTTTCAACTTGAAGAAAGATATAGACAGGCAAAACAAACCATAAGGGA[G/A]AAGGATCATTTTATATCAAACCTACTGAAGTCAGAGAAAGCACTGGTTCA
al_contig_140662_353	yes	yes	CTCAGTTGAGGAAAGCCCAGCCTGCGGAACTCGATAAGCTGCAAGCCAAT[T/C]AGTATAGACGCCTTAATCTCGTTTAGGAATAAAGATCGGAGCGACTGGCT
al_contig_140670_1404	no		CTCTATTGACACTTCCACTTGCAATCCCCTGACCACAAAACTGCAAACAC[G/A]CTTGCCTGCAGCATCCTCAACTTGCCAAACCGAACACGCCAGTGAACAGA
al_contig_140670_435	no		ACCCATCAACACAGTACAAACTCTTCCATCCACTGCCACACATCCAACAT[C/T]CCCCTATACAACACCACCATTTGTTCACCACTGCCTACAACATTTCAACC
al_contig_140674_114	no		ATCCATTATTAGCCGAAACCCATAACCGAAGGAGAAAAATGGAGGAACCG[G/A]ATCAAAGAATTGGGCAAAAACTTCCTCCCAAACAAATAGCAAGTCGTCGT
al_contig_140676_328	no		GTTCTCGATTTCGACATGCTTTGTGCAACGGTCGCCCTTCAGACTCAGGG[T/G]TTTACGAAAACCGAGAAGAGCGGGGAAGAATTCGAAAGAAGTAATGATGA
al_contig_140699_1741	yes	yes	GCCAGGGTTGCTTGCAATATTGATGGGTTTATGACAGTTTTGGTTAAGGG[G/T]TGTTGTGCAGTGCAATGGGATATATGCAATGTGGTATGAGAGTTTTGGAA
al_contig_140699_1945	no		GTTTTTTAATGGTCAAGGAATGATAGTAACTGGTGGAGGATGATGCAGTG[G/T]GGAAGATTTGTGCACTTGTGGGAAGCAGTACAAACTGTGTACAGGCAGTA
al_contig_140705_120	no		ATTCTGATTCGTTGATTTGAAGATGAATTTGGTCTCTTTGATTCGGATTT[A/C]CCCGCCTGGGGGATTTAAGGGCATTTTCTAGATCTGTTCATCTACTGATT
al_contig_140706_1494	no		GATGGAATAGATGACAATGGCTGGGGATGTGCCTATCGCTCTTTACAAAC[G/A]ATCATTTCTTGGTTCCGGCTTCAACATTATACATCTATTAAAGTTCCTTC
al_contig_140706_1594	no		CACACAGGGAAATACAGCAAGCTCTAGTAGAGATTGGTGACAAAGAACCT[G/A]CATTTATTGGATCTCGTGATTGGATTGGAGCAATAGAGTTGAGCTTTGTC
al_contig_140709_203	no		GATTAGGTAGAAGGTTTTTTTGGTGTTTAGGGCTTCTGGTGCTTGCGATT[G/A]TAGGCGATAAGGAGTGGCATCGAGGTCGTGCGAAGGCGATGAGAGCTGAA
al_contig_140710_128	no		TGAAATTAAGCAAAACTTCTGAACACTCGGAATGCTCCTTGCAGGCAACA[T/G]AGTCAAGAGTTCGCATGCTTAGAAAGAGTGGGCATAGGAGTTCCAGACAA
al_contig_140710_213	no		TAGGAGTTCCAGACAAGAATGATTGGAGCAGAATCAGAGCTTGCTTTGGT[C/T]GATGCATTGGAACCATATGCCCCGATCCTCTAATTGTAACAAATGTCAAT
al_contig_140711_902	no		GAATGTTGAAGGTGAAGGATCAACGACTAAAGATAACATTTTGAGAGGCC[G/A]CCCCATTAGCACTTCAGACTTGGTGGTTGAGCTCGGTCCCATGGAAGTAC
al_contig_140714_585	no		TGAAAGAGAGATAACCACACCAGCAATGCGAGCAGCGATCAAGAGAGTGC[A/T]AGGCAGTGAAAGAAGATGAGAGATGGATCGACTGTGCTTAATTGTTGTGC
al_contig_140719_1004	yes	yes	ATATTAGCCGATGATCTCAGTGTTCTGAATCCTGAAAAGACATCAACTTC[A/G]AGCTTTATAGGGAATTGGATCCAATGTCGAGCTGTTATTCGCAAAAGCTC
al_contig_140726_993	no		CACTAGTATGTCTGAAATTTCTTGTTCCATATATGAAGAGGCTAATTCTA[T/C]GGTGTTTAGAGAGATTGAATCTAGCTTGAGTACATCTAGATTGATGAGA
al_contig_140728_929	yes	yes	CGGCCCCTGGCAAACTTCTCTGGCCATCTCCGATGTATTTTCTGATGAAC[A/T]GCACCTCGAGTTGATCGGCAATGGATGTTGAACAGCCTTTAATGGCTTCT
al_contig_140736_809	no		GAAGATGTTCACAGTGTCAAGTTTGGACACTGTAGTGTAGTGTTTGGACA[G/A]AAGTAGAAGGTGATGATGTTTGAAACTGTGAAGCAGTGTATGATGGAGGA
al_contig_140739_1024	no		AGGCAAAATTGTTTGATGTTGGTGGTGCAATGGAGATGTTGTAGAAATGG[T/G]GGGATGGAACTGGTTGTGGGAAGTATTGTGGGATGGAACTGGTTTTAGGG
al_contig_140739_343	no		GACTTGAAGGTCGCGGGAGATGATTGAGGCTAAGTTTTGATTTGTGTCGT[A/G]GTAGATTTTAGTTGCAAGGTGAAGTTGGCTGTTGCGATGAGAGAGCTTCT
al_contig_140739_640	no		GGTTTTGTTAAATGAAGGTAGTGCATTGATGTGGTTGGGTAGGGAGTTGT[T/G]GTGAAGTAACAATCACTGTATGATTTTGATGATTGAAGATAGTAAATGAG
al_contig_140742_546	no		GCCTACACATATATGCACCTCCACCCCTTCTAAACACTGCTCCACTTCGA[T/A]AAACAATCCTAACCTCTTTTATTCAAAACCGCAGTCACACATCAATTCAC
al_contig_140744_1224	no		TTGAAGCCGGTAAGATGAAGATAATAACATTATGTGAGTATATCAATATC[G/A]TTGTAGGTCATAATAGTAAGCATTAATAAAAACATTCATATACAATTATG
al_contig_140748_569	no		CGGAGTCAATGTTGAATATGAGCCGGGATGTTGAAATGGGAGAGGAAGTC[A/G]TAGATGGTGGCTGCAATTGCTTTGTGGCTGTAGTAATGTGTTGTTGGCAG
al_contig_140749_625	yes	yes	GAGGTGATATGAACGTGGGTGAGCAGGGGGAGTAGGCTGATGATGGTGAT[T/C]GGAGAGGGTAATTGTAGTGTTGTTAGAGCAGTAGTTGTGGTAGGTAGTGG
al_contig_140753_593	no		ACAATATGGACTGGACAGTGCCAATTTGAACAAGTATACATGTATCAGAG[G/T]GAACTGGGAACTGTGTGCACAGGGAAAACACTACACAGTTCAAATGGAAT
al_contig_140757_599	no		AAAGCACAGATCTTCATTATCAAGCAACACAACATCAAGGAAGTGGTAGA[T/C]GCTCAAGAGATTTCAAAGTAGAAGAACATCAGAGCCAAGCCTAACTCAGA
al_contig_140763_76	no		TATAACAATAACACATTTGCAAAGCAGTAGCAATGATTTATTTTTTTAAT[A/T]CCTCTTTATATCACACTATCATTGGCATAGCCATGATTCCTTATCAAGTT
al_contig_140770_777	no		CATCAAAACAATTCTCCACTTACCTAATCCCCTGACAGTCAACTTCACAA[C/T]ATACCTCCCCTAAAATTCACTTCACAGCAACAAACAAGCAGAACACATCC
al_contig_140782_218	yes	yes	AAATCAGAGTACTATGGTAATGCCACAGGTAATACAACAATCCCTCACCC[G/A]TAATGCAAACAAGTAATACAAACTATCCCCAAACAATCCCTAACCTTTAA
al_contig_140782_312	no		CCTTTAATGTAAACAAGTAATGGAAACTGTCTCCAAACAATACCTCACTT[G/A]TAAAGCAAACTAGTAACGCCATAAAATCAGATTACTAATGCAAACAAACA
al_contig_140785_407	no		AAACCTACAACAGGATTCGCCCCACTTGATTCTTCAATGACACTTTCCAT[A/G]TAAACTTCGGAAAATCTGCATCCTTTTCTAATCTGAAATATCGAATTAGC
al_contig_140789_1033	no		CGGGGCGGACTGCTCGCCAGGCCCACTCGCAGACCCATCTAGCAACACGG[A/G]TGCATCACAACCCTGAACGAAGCAATCATGGAAATGAAGACGAAGAAGAC
al_contig_140789_142	no		GGATCCAATACTAAACTGAATCTTATTCGGTTATACATAACTTCACCCAA[A/G]ACGTCCTAAACCTGACAAGACAAGTCCAAGATACAACAACATATATATGG
al_contig_140789_222	no		GATACAACAACATATATATGGTTATTATTACTCTCAAAATCCCGCATATT[G/C]GCATTAGAAAGACAAAATGCTTTCCTCCAACTCTTCGATAACGGATCCA
al_contig_140794_531	yes	yes	AGATGCAACTACACAGAAACAAGGTAGGAATCTAAACAAAATTGCAGGAT[T/C]CTACTCCCACCTAGAAACGTTCAGCTCACTTGTTACCCATTTTAGAATG
al_contig_140796_284	no		GATGGTATCATTGCATACATATCGAGCCATGCAATTTCATCAGTGACCAG[A/C]TCCATGAATAGCTGATATGCACATATGCAGCATAGCTCAGGATATAAGAA
al_contig_140807_161	no		ACAAATGAATAAATAAAGAATAGGTTATCCACCAAGTTTTAAATACAGAG[C/A]TGGTTAAGCTAGATAACAAAACCAAGCAATTAAATTCATAACTGATGGAA
al_contig_140809_833	no		TAGCTAATATCTCATTACCCTGGGTTTTAGCTGGCGACTTAAAGTGCATT[A/C]TTAGCAATAACAAAAGAGTGATAACAAATAATCTATTAAATGCTGACTTG
al_contig_140814_909	no		GGATTCCCGCATCAGAAAAACAGGCTCGAGAGGCCATTTATTTTTTTTCT[G/T]AACTGTTCTCATCTTCTCAGGCAGTAAATCAATTATCAGGCATTATTTGT
al_contig_140815_1372	no		TTATACTTACGATGGTGACAAAATAAAAAAGGAAGTAATAACTTATTACT[G/A]CTCCCTCTTTAACAGAGAATACAATCATTCTTTCCCTACTATCCATCTAA
al_contig_140815_1530	no		AAGAAATTAAAATAACCTTATTCTCCATTAAAGATTCTAAAAGCCCAAAT[C/T]TGGATGGTTTCTCCTTGAAATTTTATAAGCTCCACAGGAATTTGCTACAA
al_contig_140820_326	no		TGCGGTGATGTGAGGATGGTGCTCGCGGTCAGGTCGAGAATCTTGGGGTG[T/C]GGCGAGCTATAAATGGTTTGAGGCAGAGATGGTTGGGTTTTGCTGAAGTT
al_contig_140820_827	no		GACTGTGGTAGTAGATGAACTTGTATGTACTTGTATGCACTTATCTGAAG[C/T]GCTGTATGTAAGTTTAGCAAGTGATGATGATGGGGTATGGAATGGCCATT
al_contig_140821_1096	no		CTCGCCTGCCAACCCGAGACCATCTCCTCAACTTCAAATCGCGACTTCTC[G/A]AATCCTTAAAAATCTCGGCAATCTCCGCAAATTCCGAATCGCCAGATTCC
al_contig_140821_986	no		CCACATAACATCCACCAGTCAACTACCAATCACAGTTAATCCACGATAAA[T/C]CGACAAACTCACGACCAAAACGAACCCTCCCACACTTCGAAATCCATGAC
al_contig_140830_281	no		CTTTTCTGCGCTGGATTAGTGCGCTTAACTTCGCTTTCAGTTTCCTCAAA[T/A]TCTCTTTTAATGTCAAAAGTTTTGCCTTTGATGACTTCCTTTGTTTCTTC
al_contig_140830_477	no		TTTGGTGGTTCCAGATAGTCTGGCTCTGATTTCACTTGGGACTGCTTTGC[A/G]AAGAACATTGATAATGGCTTTTCACTAACAGATTTCAGTTGTATCTCTTT
al_contig_140831_1149	no		TGCATAAACAAATTAAAATCCCTGTTAATAGAAATGTAATGTTGTGATAG[T/C]TTCACACATTGATGCAAATGTAATGGTTTATATATGTAAGTAGTCAGGTT
al_contig_140831_389	no		AACTTAATACTATACAAACCCTATAACTTATTGAATGAAACATTATAATA[T/C]CTCGCATTAAAGCAATTTTACGAGATCTTAACCGTGCAAGTCGGGTTTGG
al_contig_140831_677	no		TACCACAATGGGGTAGAAAACAACATGATTTAGCCGAGTTTTAGAAACTT[A/G]GGTAAGTAATATGCTGTTTCCATATTAATTTTGCTGCACAAATTATGGCC
al_contig_140832_1391	no		AGTTGATGATGCTCGCTATTTGGGTTGGCGATGGTTATGCTGTGTTGAAG[C/T]GGGGCTGCTGGAAGTTGATGGTTGGTCAGAGGAGCAGTAGGATGGTAGGC
al_contig_140832_345	no		GCAGAGGTATTTGTCGCTGATGGTAGAGGCAGAGTTGATGGGGGAGAGGA[T/C]TGAAGTGAGTTGATAGAGGTATGTTTGTCAATTGTTGATATGTTGTAGGC
al_contig_140833_1818	no		GAACTGGCTGTTTTAAGTGGTATGCCAGCATCATACATAAATTTAGCAAC[G/A]GCCATATCAGCTTGATTGATGCTTTCCTGTGAAGCGAAAGTGGAATTCAT
al_contig_140833_2500	no		TTATTGCATCTCTAACTTCATTTGGAACAGCTTCACAACCTTTAATTTCT[C/T]CACTTTCATTAGCTAAATGCTTCTTAAAACGTGTAATGCCTCCGATCATA
al_contig_140834_311	no		AGTGCTCTTCGTAGTTGCAAACTTGCTTTAAATCTAGGGTTACAGAAGTG[G/A]TGGTAGATCTTATCGCTATTGAGATGTTTGAGGATGACCAATGAACTGCG
al_contig_140840_601	no		TTGAACAGAACACAATCATGTTTGTTGCAAGCAGAAAAACTCAGATGAAG[C/A]AGAAATCGTTTGTGCAATAGATAGGATTCCGTGCATGAATATAGGAGAGA
al_contig_140841_202	yes	yes	CACCGAATCAAAAATAGCAGACGAAACTATATACGAGCATCATGGAAAAG[C/T]TAACAAAATGTCAGCTCCAGTTACAAAGACACAACCGAGCTCAAGGAGGA
al_contig_140842_1488	no		CACCCGTTTACTGTAAACGGTTGACACCATCCTATCTATTTACAACCCAG[C/G]AGTACGGTGTAGTTTTATGATTAATAGTCTAGAGTATGGGTACAAAAAAG
al_contig_140842_206	yes	yes	ATCAACCGATACAAATGGAGTCGAATAATGTTCTATCCGAATACGTATTG[G/A]AGAACCAGAATTTGTATCTGTATCCATAGATATCTGAAAAGAAAATCCAT
al_contig_140842_951	no		TAAAATGTCAAAATATGAAAATACACATATTTCTATCTCAAACGCCATGT[A/G]TTGCGTTCAATATTAACCTTGAAATTTTATTTACAGACGAATGAAAGGTA
al_contig_140844_257	no		TACATACATCAATAAGGTGGTCTTACACTCCCACTCCCAGTCCACGCATT[G/A]AACCCTTGATCGCTCCCCATATTATTACTCAACATGTTCATCCCCATTCC
al_contig_140847_263	no		ACTAATTGGAGTTACATGCATAATAATGATCATGGATCCAAAGGAAGGGT[C/A]TTGTTGCACTGGGACAAGTCTGTTTGGACATTCCAATTTATTCAATCCAG
al_contig_140848_1967	no		TATAAGGCAAATTTCATTTGAATTTGAGTGGTGGAATGATATTAGACCTG[G/T]GATGCAATAACTTGTGGTGCAAGTGGTTCAGCTTCATCAGGTGCATGTAA
al_contig_140860_329	no		TGCCTACAACTCAATAACACAGTACATAACAACTTCCTTTTCCGACCTCA[G/A]CTCCACCACTGCCAACCAATTCAACACAGTCTACCATCCATAGTCTTCAA
al_contig_140865_1107	no		ACATGTGATCGATCAAACCACGGGCACTGTCAGGCTCCATTAAGACCTGC[C/A]TGGAAAGCTTTTTGGTACATGTACTTTACAACCTCATGGCCTACAACTGC
al_contig_140865_639	no		TTGTTCTTCCCATTGCCTCAAACATTTTTATGTGCATCTCCGCTAACTTA[T/C]CCACATCCACTATTGCTAGCAACCATTGTCTTAACATATACCGTGCTCCT
al_contig_140868_789	no		AGAAGAGTGTGGAAGTTTGATGAAGTGAAGTCAGTTGTTACAGAAATGAA[T/G]TGTTTAATGGAGTTTGTTTCTATGTTTGAAGTGAAGTATGTTGAATGATG
al_contig_14087_108	no		TACGTAATGAGATTTAGTACAATTTGTCCATCGTATGATCCAGGCATCCC[G/A]GGAATCGCACCATGATTTGGTTTCGTGGAGTATGGAAACTGAAAGGCACA
al_contig_140877_1257	no		AGAGAATATGACAGTGTTTGGATGGTGGAGCTACGGTGATGATGAATTGA[A/G]AGTATGTGAATGAAGACAGTTGTATCAGTGGCGATGTTTGGTAGTTACTG
al_contig_140877_1314	no		TGAATGAAGACAGTTGTATCAGTGGCGATGTTTGGTAGTTACTGTATATG[G/A]TCAGGGAGGTGAAGGATGGGTAGTGGTCTCTGGCAGCAATCAGCAGTCAG
al_contig_140877_582	no		TTGGCGATTTTGTTTGAGGTGGATTAGGGATAGGTTTTGGTCGATGTAGG[T/C]TGTGGTTCGGCGATTGCAGAGGTGTCGGGTGCTGGGTGTCAAGTCGATGT
al_contig_140879_367	no		TTGTTCGAGAGTGGTTTAGGTAGGTCGATTCAGGGGTCCGCGATGTTGCT[T/C]GAGGCGATTTTGGATGTCGATTTTGGTCACGATGGTTTCGGTTGACTGGT
al_contig_140881_571	no		GGGGCTTGCAACTTGACAGTCGATGCTCACTATGCTGGCAAGAAGATGAA[C/T]CTCACAACCATCTATTCTTCCACTATAATTTTAGCAAGTACCTTTTAACT
al_contig_140882_491	no		AGCTTCATGTAAGCCATGAAGTATTCTAGATTAGCCATATGAGTTTTGTT[A/G]CATGTACATCACAAGTTACACCAAGTTGTTGAAGCCACTGTTTGTTGACT
al_contig_140882_681	no		CAGCTTCTACGAGCTTCTGAGCTTTCTCAACAGCTTTTCTTATTTCAACA[G/A]AAGTGCTTTCTCGTATGGGAGATCAACTGCGATATTAACACTCCTTGCAT
al_contig_140883_1214	yes	yes	TTATGTGTGGATGCTGCTTCTGTAGAGAGACCAATCACACTAAAACCTGG[C/T]GAAGAATGGACTGGTAAACTGGAGCTCTCTGCTGTTCCTTCAACCTGCTA
al_contig_140884_1145	no		AAAGAAAAGGGAGAGAGGAGCCGCGTTTACAAGCTAGGGTTCGTAGATTT[A/G]GGAGTTGAGGTCGCTCGTGCGATTTGGATGCGTCGTCGCGACAGAAAAGG
al_contig_140884_1225	no		GCGTCGTCGCGACAGAAAAGGGCAGGGGTGGCAGTCGCGAACCTCGAGGA[C/T]GAGTTTCGATGGTCGCGGTTCTCAGGGTTGGTTCGGGCTCGTCGATTTTG
al_contig_140887_1624	no		TTCAAGCATCGAGATTTAGCTGCTAAAATTATGACTTGAGTCATTGTTTA[C/T]GGGAAGATACGTCACTATGGTTCGACCCCTGGATTAATCATAAATCTCTT
al_contig_140897_403	no		TTCGACCCAGATCCTGTAGGACCAGTTGGGACTGCTGGAGTTGAAGGAGT[A/G]GTCTTAGGAGGAGTTACATTAGTGGAAGGAGCCGCTGTTGCTGCTGGTGA
al_contig_140897_720	no		TTCACAAATGTACAAAGACACTGTGCCTGAGTCTGCACCACACTTGAAAA[C/T]TGGGTGCAGCAAGAAGATGAAGGAGCAGATGAATTTCCTGAAATAAACCC
al_contig_140898_136	no		ATCAAAACAGCAACACAGCAACAAATCCAGAACCAAACAATAACTTCATC[A/G]TCCACAGCCTTCATCTCGATTGCCTCAACAACAACCGGGAAACTCCAACT
al_contig_140899_271	no		TATTCTCAACATTCGATTCAAACAACGACGGCTTCATAACCTTGCAAGAG[C/T]TAGAAATCTCTTTAAGGAGGCTAAAACTAGTTGCAACAGTTGAAGAAGTG
al_contig_140906_1163	no		TTTGAAAGTGCTTATGACAGTGAGGTGATATAGTCAGTGAGCAGTGGTAT[T/C]GGTAATGCGACAGTTGTGGTAGGGGAGTGAGTTGTGATGTAAGTTGTAAC
al_contig_140906_1300	no		TGATGATCTGCACAGATGTGCACCGAATGTTTGATGTGCACAGAAGGATG[T/G]TTAGATGAAGGCTGTACAAGTGCAGTGGTATTTGATGAAGGAAATTTTGT
al_contig_140906_746	no		TTGCAGGTGGTAATTCAGTTGTATCTGGTGGTGTGATAATGGTGGTGGTG[A/G]GTGATGGTTGACGGTGGATGGTGGAGAGACTGTGGGGTTGCTGGTGGTTT
al_contig_140908_1100	no		GTTATGGCAATGGGAACTCGTGGTGGCAGAGATTGTTGAAGTCAGGAAGA[T/C]GACCGGCAGAAGTTGTAGTTGTGATGAAAGTGTGCAGGCTGAAGGAAGTT
al_contig_140908_1523	no		GGTAAAACTGGATGGTGGCAAAGCAAATGTGTAGAAATGGCCGTAAGCAG[C/T]GACAGTTAGGAGGCAGAAATGTGCAAGTATGTATGGTAAATGCAAGAGGA
al_contig_140908_1581	no		AGGAGGCAGAAATGTGCAAGTATGTATGGTAAATGCAAGAGGAGGAGATG[G/A]GGTTGAATGGTGATGACTGTGTTAGCACAGAGTTCAGCGGTAATAGAGGT
al_contig_140908_2047	no		GTTAGACAGAAGTGTTGATTTGTGAACTGTAGTTTGTGATTGTGGAGGAG[A/G]TTTGTGGTTGCAAGTTGACCGATGTAGCAGGCAGTGGAATGGATGGTTGC
al_contig_140926_298	no		CGATGGGTTAGTGGATATCGCGATGCTGCCCTGTGTTGAACCGTCTTCTG[G/T]CGATTGAATGATGGAGCTTGAAGGTCGCAAGGAGATGTCGCATGTGTAGG
al_contig_140937_223	no		GATTGGTCGGTTCACGTCTACGATTGGGGATTGGTTGCAGGCGAACGGAG[G/A]TAGGTGAACGATGCTAGAATTGGATCAGTGATGGTGTAAGTGGCTGGAAG
al_contig_140993_284	no		AACTGCAGCCTGTACAGTAGCTAGAAGGTGGGATGCAATCAAACACTGAG[C/G]AATGGTCTGTATTAAAGGGATGCTCCACTGGTAATACGAGTTGTTCTGTA
al_contig_141006_1874	no		GCATCATCACCACTACTGCAACAGCTATCAATATCTTCTTGAGCATCATG[G/A]AATACGTCTTCTTTGTTTGAGACGCTATCGAGATAATCCCCTAGAATTAG
al_contig_141006_702	no		AAAATGCTACAAACCCATAAAGAATGCTTTTGAATGCACGAAAAACCTGA[G/T]AGAAAAGATCATTCCAAAGTGATTTCCACATGGAAGGTTCATAAGCACCT
al_contig_141029_1600	no		TGCAGGGCGTCTTTTGTGAAACGTCTCAAAATCTGCTTGAGCTTCCTTTT[C/A]ATACTTGCTCTCTAAAGCCGTCTCGTATTTTACAAGGAATTGTTTCAACG
al_contig_141029_1871	no		ATATTACTCCATTCCTTCTCAAACTCTCCCACGGTTAAAGAATCATAAAC[G/A]GTCTTCTGCAATTGTTTATGAATCAATCTATACTCTGCTAAACCACCCAA
al_contig_141034_533	no		TCTGTGCATACATAAACACTTCTGTGCAAACATTTCCATCCTCATTACAG[T/A]TGTCTACCAAAACTTCCATCAATCCCAAGCTGCCTTCAAATTACTGCCTT
al_contig_141039_252	no		TTGATTAGGCAGTTTGATTTTGAATTTGGGATGTTGAATTGCTGAAGTCA[C/A]TTTAGGGGATTGGACTCGAGAGTTGATTCATGCTATTGCAGGCGATGGG
al_contig_141044_381	yes	no	AATGCCACTGCAATCATGACAACAGCAAACGTGGACTGCAACGCAAACCA[G/A]GCATAAGTTCAACAGAAAAACAAATTCAAAGTGGAAGCACCACCAAAGAC
al_contig_141044_591	no		GACTACAAGCAACTGACACAAACAACTACAAAGCCACAAGAGAACCAGGT[T/C]AATGCAATCTAAAATCAAACTGCAAATGCACCAGTAAACCAATGAACCAA
al_contig_141045_1017	no		AATGTTGTAGATGCAGGGGTGGTTGAAGTGAAATGGCAACAGTGATGGTG[G/A]TGTTGTTTTGAGAGTAGAGGATTGTTGTAAAGGGTTTGTGATGTATTTGG
al_contig_141045_1094	yes	yes	GTAAAGGGTTTGTGATGTATTTGGGTGATGAAGTTGGAGGAGTTCGACAA[C/T]GTATCGAAGCGTGGAGTAGCAGTGGTCAGTGATTGATGGTTATTGCAGCA
al_contig_141046_1835	no		TGAGCTGTTGTGGTTATTGGTTAGTACAGCGATGTAGTAAAAACTGCTGT[G/A]TTGTTAGAGGGAAGTGGATTTGTGGTAGTAAGGCAGCAAGGTGAGAGATT
al_contig_141047_1031	no		CCTCCTTGCTAACCACCCTGCTGCTACACCATTACAACTCCACTTCACCA[T/C]CACCCACAATTCCATTTCACCACATTGACTTGCTGCCACCAAGTCAAACT
al_contig_141047_1483	no		AACTTTCCTGCAAACCATAGTTCTACCGAAACACAGAAATTCAACCATCA[A/G]CTTACGTGATCGCATGGATCACACCCAAAGACCCATCGCCGAACCATCCT
al_contig_141058_176	no		GGCCAGTCAACCCCCTCTGCCCATACCTACTCGCTACAACCACCATCACA[G/A]CAACTCCTCCACTGCACTTCAAGTCATCACTACAGTCACTACAAACTGCC
al_contig_141061_365	no		GTGGTGATGGGAGGAAGGTGTTCGATTCGTCCACAACTTGGGGTGAAGTT[C/A]GAGATGGGTTGCGATGTTGGATTGTTTGTGGATAGGCGATTTCAAGTTGA
al_contig_141061_996	no		AAGAGTGAATGAGAAGTGGGGTTTTGAAGGTTGGAGGCTGTAAGGCAGTG[A/T]AGGAAGTGAGTGAATGATGATGTGCAGCTACTGTTCGAAATCACAGTTAT
al_contig_141067_967	no		ATGGATGTGGGTGTGGATGGTTTAGGCTGGTTTGGCAAGTGCAAGACGCT[G/A]GGTTGTGGGAATTGGTAGGCGGTAGAGGAGTTTACACTGTTGTATTGTTA
al_contig_141080_571	no		ACTTGATTTAGAACTAATAGCGCCAGTTGGTCGATTCTATTACATTTTCT[T/G]AATAATTTCTTGCATATTGTGTGTTTGTGTGTGTATCTTGAAAGCCTGCA
al_contig_141089_1165	no		AGCAGGGGTGAGAAGTGCAGGAGAATGGTTTGTATTAGTGGTAGAAGGAA[T/A]TGACAGGCAGTTGCATTTTGAGATGGTGGCACTGTTGAGGTGGATGGCAC
al_contig_141091_2383	yes	yes	TGAGTTTTGGGATTTATAGTAGTTTCACGCTTCTTCGTGTACGTGGGATT[C/A]TTCTAGACAATGGGGGAAATATTATTGATTTCTAAATTATTTTTATCACC
al_contig_141092_886	yes	no	TACGAAGCTCATGGACACAAAGACGCGACCCATTGATGGATACGAAACAG[T/C]GCTCTAGTCATGGATACGAACGTGCTGATGGATTCGAATGCAATCGATTC
al_contig_141095_108	no		TTTAATACCATCCTTTCCTATTCTAAAATTTGGCGCTATCATTTTTACAT[C/T]ATAAGAAGGTAATGGTGGGTAGCTCACTCATGACAAGACAACTTATGCAT
al_contig_141099_1036	no		GTGGAGGTAATGTGGTATGGGGAAGTTGATGGTTGAGGATAGATAAGTAT[A/T]TGGTGAATGTTTGTAGGAGATTGACATGTAGCAGTGTGCAGAGGAGGATA
al_contig_141100_942	no		TTTGGAGTTTGGGTGATCGAGAGAGGTGATACTGTCAAGTGGATATGTTA[A/G]TTTTGTTGGATGATTGGTCGGATGGCTGTGTGGTGAAGCACTATGCAAT
al_contig_141104_1281	no		TCTGGGTACGGAAGCACGACCGGAGGCGATTCGCCATCGATGAAGAACTT[A/G]TCGTGGACCGGAGGCCTGGAGATCTGGAACTCGAGCCCGCCTTCGGATCT
al_contig_141117_814	no		CAGCAACTACTACGAGGAAATATAGTTATGAAAGAAATGAAAAAGTTTAC[A/G]GCCTGTAGCATATCAGTATACAGTGTGCATCTCTGCACAGCACATGATTC
al_contig_141119_1279	no		TTCTTTACAAGGTGTTAAATTTACATAGAGGAATAGAGGCATGGCTTCTA[A/G]CATAGATAAAGTTCTAGTCAACCATCAATTCTTACAACTACGTCCATATT
al_contig_141119_230	no		AGTGGAAGATAGAGCAAAAAGTGATACAGCAACTCATTCAAATCCTACTT[C/G]AGACTGTAAAATAGCAGACCAGACACAGAAAGGCAAGTAGAATAGTAATT
al_contig_141119_330	yes	yes	TTTTCAACTTCAAATCGTTTCTCTTGTTTGGACACTAAGGATGTTGGACC[T/G]ACTACAAGTTGTGCTGAACCTGAACAATCCACTGCTAATGCACACTACT
al_contig_141123_1214	no		TACTTTTGTTGGAAATTTCGAATATGAACGGCAAGTTTATGCTCTTGATC[C/T]AAACCAAATACTTTTAAGAGATTCAAAGCTACGTAATACTAGCTATATAT
al_contig_141129_1661	no		GCTCTTGGAATAGGGGTTCAATTTTTGTGTAGCTACATCACACTTCCTCT[T/A]TATGCACTTGTATCTCAAATGGGAACACACATGAAAAGATCGATATTCGA
al_contig_141132_2206	no		ATGAAAATGCCTAGAAATAATCAAGGAATTTTTCCAGCAAAACACTATTC[T/C]CAACTTGGAATTCCTTATATTTTATCGAGCCAATGATGTAGTTGAATGGC
al_contig_141140_2332	yes	yes	TTTGCAAGATTAGATATTTGTTCATAATCACGACGGTCTCTTCTATCTTT[G/C]GAAATGATTTCTTGCTCTTCAGCATTACGTAAAAGCAGACTAAGTTTAAA
al_contig_141140_537	no		CCAATCATCTTTAAGAAATCAACGGCATTTTGTACAGCTAATGATTCAGG[A/G]GGTTGTAAAGCAGAGGACAAGAACTCCCCTATAGTACCAATCTGCAAACT
al_contig_141142_254	no		ATCCTCCTTCGTCGACGCATTCACTGACTTCTCCGTCTCTGGCTTCTTCC[T/A]CCCTCCTCAAAACCCTAAAAAAATTCCTCAAAACCTTGGGTCCAACCCTA
al_contig_141144_1275	no		GGATATTATCTCTAGCGACAAGCTTGGAAACTGTGTGATCGATGTTAATA[C/G]CTTTAGAGGTGGGCAAAGACAGGAGAAATGGATAACACTAGAAAATATTG
al_contig_141144_810	no		GCCATATATCGATCGAGCACGAGTATGCTTTGTCGAACCACCATATTTCC[A/G]AATGACGGTTAAACCTATCTTTCATCATGGTGTTGATGTCACAGAAGTTC
al_contig_141151_887	no		AAGCGGCATCTTATCCCCCGCTGCACCACACGATTCCCACATTGGGAATG[G/A]CATCCACATTTTGTCCAGCATTCCTTGATAAAGGTAGAAATCAAATGTCC
al_contig_141153_467	no		CTAACCTTCAAAAACAAGCCAAATTTTTTTACTGTGCATTTTTGTAATGA[T/A]TATAAGATAAGATACTATGCTCGGACTTGAAGTTAAAGATTCACAAAAGG
al_contig_141153_564	no		AAGGTAATCGTAATTGATTGTCTCTCATTCTTATTTGATATTCGTGTTTG[T/C]CAATGACTTAACAGGTAGTAAAATTAGCCAATAAGTTACTTTTGCAATTT
al_contig_141158_584	no		CTATCCGCCTTTAAGTGGTATTACCAGCCATTCTGGAGGAGCAGTTGATT[T/C]AGCCATTTTTAGTCTTCATCTATCAGGTGTTTCATCAATTTTAGGTTCTA
al_contig_141158_702	no		ATCTTCAACATGCGTGGACCTGGAATGACTATGCATAGATTACCCCTTTT[T/C]GTGTGGTCCGTTCTAGTGACAGCATTTCTACTTTTATTATCACTTCCGGT
al_contig_141158_899	no		CATCTCTTTTGGTTCTTCGGTCATCCAGAGGTGTATATTCTCATTCTGCC[C/T]GGATTCGGTATTATTAGTCATATCGTATCGACCTTTTCGGGAAAACCGGT
al_contig_141159_1157	no		AGATCCCATCTTTTATTTCTTAAGAATGCACTATAGTCCTCATCCATCTA[G/A]TTTTTATCTCTAATAGCTTATTCAATGGTCTCTGGTTCTTCAGGCATTGG
al_contig_141159_173	no		CAATTGCCTAATCTACATCTGCATAACCAGTTATATTAAGATTGTTGCAC[A/G]CTTATGATGATATACCACAATTTGCAGTTCCTTTTTTGATATCTCAGTAT
al_contig_141159_397	no		ATATTTTTTAGTATTAGTTATAGGTTCTCCCCTATTTTGGACAAATGTTG[G/A]TTGCTTAACATTGGAGTTGGTTGAGGTTTTACATCACTCATTTTAGACTT
al_contig_141159_950	no		TTTACATAAGGCATTGTAAGAACAACTCTGATTGTAGCTAGTTTGACAAT[T/C]GGTGAAAATGTCTCATTACAGTTAAATCCATGTTGTTGAGTATATCTCTT
al_contig_141160_953	yes	yes	TTAAGTGTTAACATTTTTAAAATTTGATCCTACTGGATTGGTGATTATGT[G/T]CGCTCATTTTGTATCCATATAACTGGCAACTGAGTGTGTGACTGTTTTAT
al_contig_141162_1072	no		AACCCCTCATCATCCTCACTCCATCTTACATACATCAACATCTTCACAGT[T/C]GCCTCATTCCTCCTCCAATCGCCTTCACTTGCACAAACTTCCTCGACCAT
al_contig_141163_481	no		ATCACTCAAAGGAAACCCAAAATCATAAAGCTTATCGACAATCTACCAGA[C/T]GATTGTATAACACATTGCTTCACATTCTTACACTCTACCCGAGATCGATG
al_contig_141165_1035	no		ATGGTTCCCCTGCTCCTGCTTTAACTGAGGTTTCAGTTGAAGTCAACAGA[G/A]AAGCTTTCCGTTCTCACAATTCTGATAATAAAAAAGTTTATGACTGCGT
al_contig_141165_2418	no		AATTCTCTAACCTCATGCAGAAAAACAGCAGTTAAACCATCATCATCAGA[T/C]ACTGATTATGAAATGACGGACTTCTGTAACGATCACCGATACTCTAAGAA
al_contig_141166_142	no		ACATACAACAGACTGCATTACTTCATCACTATCAACAGTCCTCAAAACAC[T/C]TCCCTATCAACACTTGCATCGCACTCTCTGTAGCTAAACCATATTTCTAT
al_contig_141168_564	no		TGCTTTCACCATCACAACATCCTCGTACCTGGTTCAAACAACATTCTCAT[A/C]CCTGTCACTACGTAAATCCGACATTTCCATCACACGACTTCAGCCGTGAA
al_contig_141171_656	yes	yes	AGTCTATGTTCGTTTCTTCACTACTTGAGATCATCATTCATTGCAATGGG[T/C]TTTTCAGCAGCTCACATAGACAAAGTAACCAAGGAAAATGGTACACTAGA
al_contig_141172_1416	no		TGAGCAATGGTAACAGGTTTGAAGGCTTTGACAAAAGGTTTAACAGCAGG[T/C]CTAAGTCCACCAATAAAGCTTTCTAAAATATAAGAGTCTGGCAATACATG
al_contig_141172_966	no		TCTCATAGTTTGAAAAGATTGATTGCCTGCTAAAGCATTGACAGAAATCT[A/G]AGGTTCTACATCACTATCTACTTCAGAATCCATCAATTCTTCACACTTCC
al_contig_141176_1973	no		TCTGCTGCTATGGCAGTAACGCGTGCTTTGTAAATCCTAGGATCGGTGGG[A/G]TCGGACCAGTGAGTGGATCCCACATGCCGACCAATAGACACGTCGTAAAA
al_contig_141178_581	no		AATTAGGTGAAGCCCATGTTAGGACATCAGTTAACATTATCCTCATAGAT[A/T]GTGAACAAAACTACTTAAGTGCGCCACCCTTTCAATTGAGGAAGAAGATT
al_contig_141183_436	no		GTTATGTGTACTGTGTGCGGGCTGAAATGGGAATGGTGGCAGATTTGTGT[A/G]TGTTTGTGGTGTGTCAATTTGTGCACTGGTGGATGAATTATGGTAGTGGC
al_contig_141185_553	no		GCATCAAGAAATATGGTTGTTTCCTAAGTATATACGATACCCAGTTGTTG[A/C]CCCCCTATCACCTAGGTCTGTAGCCCAGTCTGCATCAGCGTAGCCATTAA
al_contig_141187_800	no		TGGGTGAGTGTGGCTGGAACATGCGAGGTGTATCGAGGGCAAAAGGGTCG[C/T]TGTTGAAGTACATGAAGGAGGAAGTGCCAGGTGTTACTTCACCTATGGTT
al_contig_141192_1751	no		AAAGCTTTTCCTATAATTCTTGGTCATGGTGGTCTAGAATTACGTGCACG[C/T]GCTAATATAGCACTTGCAAAATGTTATCTGTCAGATCCAAGCTTTTCAAT
al_contig_141192_1875	no		GTATTGGACCCCTTAGCTCAAGCTGTGGATGAACTTGAAGCATTAGAGTA[T/C]CATGAAAAGGCTTCGGAAGCATATTATCTAAAGGCAGTTGTTTACAATTC
al_contig_141198_999	no		GGCGATGAGAGGCTATGGCAAGGGGAAAACGGCAGAAGATGTTGTAGATG[T/C]AAGTAACAAATGCAATGTAGGTTCTGGAGTGATGTTGTGCACAGAGAGAA
al_contig_141214_253	yes	yes	TTCTTACCTTTTTCACCATTGGCTATTTCAACGTTTTCTTTAGTAGAAAA[C/G]CTTTCATCGACATCACAGTGTGATATTTGGTCACTTTGTGCAGAGAAATA
al_contig_141217_2313	no		GATCAAACCTGAATCAATGACGAAATTTGACAATCGACTACAAGTCTACA[G/A]GTGATGTCTGCTTTTCTTTCTGTTTCAAAGTATATTTATATATAGATGGC
al_contig_141227_226	no		TTTCCTTTTTTATAATTGTTGCATTTACAAACACCGGACTTTACCTCGGT[C/T]ACCAGACATATTGCCAAAACAACATCTCCTTAAAACTGCTCACAACCTTC
al_contig_141232_1057	no		AAGCCACCATCTAGAATCCATGATGCAGAAGCTTCTAGGCGACCTTCGTT[C/T]TGAATGAGAGCTGTGGTTGCTGCTTCGGAGGTGAAACCCATGCTTACTAA
al_contig_141232_1293	no		TTTGTAGGATCCGATCCTGGTATAGAATTGGTACGAAAAGATGCATTGTT[G/A]TTTCCATCTTTTTGATGTTCGTTGCACTCGCTTGATAGACTGTCAATATT
al_contig_141232_1366	no		TGCACTCGCTTGATAGACTGTCAATATTTGACACTGAATCGTATTCAAAG[G/A]CTGGATCGAATTCAGACTCTTCTAACAAATCATTAAAACGATCATTGGAA
al_contig_141232_697	no		GCAAAAGCTGCTGTAGTAGGAACAGCTTTCTTCACTGGTCTGTACACTTG[C/T]GTTGACATAGTAGATTTTGGCTTTGTATAACTAACAGGCAGTGTTTTTTC
al_contig_141232_806	no		GGGCTTAATGTAGGTTCGTTCCTGTTTTCTTTCAAGCTTTCAGAAACAGT[G/A]GAAGCTTTTGGCTGTTCAAACTGAGCCTTCAAAGCCTCTTCTGCCTTCTG
al_contig_141236_374	no		TCTGCATACGTACACACCGTCGCAGTTTATCTTCATCATAACCACCCTAC[T/A]GCACCATCTGCTCCAGTCATCATTCTCATTCTCTACCATATAAACAGTCA
al_contig_141236_856	no		TCTACAATCACTGTCTACCCTCATTCACCAACTAACATAACTGCCACACT[A/G]CCATCATAGATATCATTCACCAATTTTTACCCATCTCCCTGTACAAACAA
al_contig_141238_876	no		GATGGTGTTGAAATTGAGCTCATTCTTCTATTATTCGTTTCCACTTTCCC[T/C]TCCCAACCTTTTCTTAATCCTTTACCTCCAGCATCAATCCCAATAACAGG
al_contig_141245_1601	no		ATAGCAGGGTGAGTAATTTGTTGAGGATGGAAGTGCACAGTGATGCAAGT[G/A]GTTAGGTAGAGGAAGGAAGAAAGGAGATGATATGGCATGGTGAAGTTGTT
al_contig_141253_813	no		ACAATATTCGATCCTTTGTCAAAACTATACCCGTGTGGGTACATTTTCAC[A/G]ATATACCACTAATCACCTGGTCACTAGTTTGTATTAACTGGCTTGCTTGT
al_contig_141263_531	no		TTGAGCTACGTAGTTGTCGTGGTGGCTCTGGTTGAATTGTTATTTGATTG[C/T]AAGGTCAGTGTTTCAGGCAGTAATAGGGAGGAAGCAGTTGAGTGATACAG
al_contig_141263_669	no		CAGTGGTAGATGAGTGAATGTTGGTAGAAGCAGAAGTGGTTGTGTAGTTT[G/A]TTTTGTGTATTGGAGAAGTTCGGGTCAAAACCCAATGATACTTCAGGAAT
al_contig_141264_1343	no		TTGAAGATGGTGAAGTTTGAAGATGGCAGTTAACAAAGGAAAGGAGATGG[C/T]GAAGTTTGAGTTTGGCAGTGTTGTTAACCAAGAAGTTGCTGTGTTGGTGA
al_contig_141266_1510	no		TGTGTGATGTTTACTGTTGATGGAGGATGGCAGGGCAGGTGCTTGCTGTA[G/A]TTGAATGTGAGGAGGAAGTTTGAATGCTTATTAATATGTTGATATGTTAA
al_contig_141266_811	no		CTGGTGTGAAGCAGTTTGTATAGGGATGTGACACAGTGGATGGCAAGTTG[T/C]TTTGTGAGACAGTGAATCAGTTGTATGGTGTGAAGCAACAAAGTGGATGG
al_contig_141267_361	no		GGAAGGGAATGATGAAGATGTATGCAAGCAGTGAAGTCTGAAGTATGAGC[T/A]GTTAATGAGTGAAGTGAATGGTTTTTGTGTTGAAGGCAATGGCTGAGGAA
al_contig_141268_760	no		TAGTTCACACGGATTTGTTAGTTGAAACATTTATGAAACAACGTGAGCAA[C/T]AAAATCAAATCCCAACGTGTGATGAATCAAATAATAATCCATCTTTTGCC
al_contig_141269_513	no		ATTATACTTTGTAAATGGGAGCAGCAATGAGGCACCTTCATTTTATTACA[T/A]ACCTAAATGCGATGTGTATCAGAATCCATATGTTAACTTCTCGTTAGCCA
al_contig_141270_752	yes	no	GAAGATTTAGAGTTGGAAGTTGTTAGAGCTGGGAATGGTATCAGAAGCAT[G/A]GTGGTTGTGAGCGAAGGGGCAGGAGATGCAGTTGCACTTTTAGGTGTAAT
al_contig_141275_1129	no		AACTATCTTCACATCACGACTATCAATTCCACTTGCAGCAACCACTAACT[T/C]GCTATCACATCCAATTCAACAGAGTCCACCACCTAAATTCGACAGACTCA
al_contig_141291_732	no		CATATACGAAAATCTTTTGTTTGAATGAAATTGGTGCAACTATTATAGAC[A/C]TCAGCCTCTCCTTTCTGTTCCCGCAGATTATTTAGAGTCAAGGACAGCAA
al_contig_141295_93	no		ATCTACACTGATCATCATCCCAGTTCATCAACATACCCCACAGTGCACAG[G/T]TACAATTACCCCACCTCTTGATATCAAACATTGTTGTTCATATCACTACA
al_contig_141298_1012	yes	no	CAAGATCCCATGTCTTGTTCCTTATTAGAGCATCATATTCATCTTTCATG[G/A]CTGCTCCCATTTTTCATTTTGTATAGCCTGATGATAAGTATATGGTTCAT
al_contig_141298_1079	no		TTTTGTATAGCCTGATGATAAGTATATGGTTCATCCGCATTAAAGGTTGT[G/A]TTGTATAACTTTGGCTTCAATATTCCACTGCTTGCCCTGGTTGTTATATG
al_contig_141298_1295	no		ATGGTAAGTGATTTGAACTTTCAGATGCTTCATTTAGTTCATGACCAGGT[C/T]CATGACTGGACACTGTGTGTTGTGGACTGTGATAGGCTTTAGTTGGAATA
al_contig_141304_103	no		TTGGAGTGTATGGTTTATATGGAGGGGAAGTGGGATATCTGATGCTTCTG[A/G]TAGTAAGGTAGGGGAGGAAGTATGGTAGAGCTGTTTGTCTGTTAGTGACA
al_contig_141304_288	no		ATGTTTGATAGACTGTGTTGCAGTAGGGTTGTTTGTATGAAGGATGGGAG[G/A]AGTGATGTTTGCCAAAGATGTAATAGTGAATGCAGGGTTTGTGGTGGTCT
al_contig_141304_420	no		TGGAGAAGTGAGTGAGTAGTTGAACTATGCCTGCAACTAGACCTTGCTAG[T/A]TGTTGACATAGATGGATGTTGTTGACAGACCTTGCCTTGAGATGAATGTA
al_contig_141305_601	yes	yes	ATGTCTTGCTCTGTTTTACTGCAGATAATATGATCAGAGGCATTACTTCC[T/C]GACTCAGTGAGACTAGTATTATTCAACTGAGCACTTTCTAAACAAGAAAT
al_contig_141314_515	no		ATATGGGAAGTGCTTCTCCTTAACTTTTCCCATGGACTTAATTTCGGTTG[T/C]GGGGATCTTATATTTTCATCCCACATGATATTCACTTTGGTATTTGTGCT
al_contig_14132_379	no		TAAATGCATTGTCACCATCCGAAGTTGCACCAAATTCACCCAAGCCTATA[C/A]CTTTAATATCATCACCTACTAATATCACATCCTCTTCCTCATCCCGATTC
al_contig_141327_298	no		AGCAGAATTTCGCAGTCTTTGTGCTGAGGAGGCCTATCTACAACAGGAAT[C/T]AGAGAAGCTACAAGATATGAGAAACAAAGCAGACTTGGACAAAGAATCAT
al_contig_141344_1610	no		GAATTCAAAACTCACTGTGAGTGGATTAGGGTGGGGCTTGGATTCAGAGC[C/T]GAGGGAGAGGAGGGCAAAGCGGGAGGATAGGACGAAGACAACTCATGATG
al_contig_141349_276	no		CACATCAAACATTAACGGACCACTTCCATTCATACAACTTCACGATTGAA[T/C]ATTCCAACCATATACAACTCTTTAACCATCTGCTGTTACAATCTATGACT
al_contig_141349_431	no		AACCCCACATCTGTACTTCACCATCCATACAAACATTTCATGCCACTCCC[G/A]CCAACTTCGCTGCCTTACTTCCTCCTGACCACGGCCACGACCATCTCCAG
al_contig_141383_617	no		GTGTATATTTTGCGAGTTTTAGGTCTTTCGAATTGAGTTGCAGACTCGGG[T/C]GAATTTGTGTTTTGCATTTTGTTTATATTCATCTTCTTTTTGTATTATTC
al_contig_141386_780	no		GGAGGAGTTCGTTGCGAATTGGTGGTTTGAGGCCTGATATGAAACAGTTG[G/A]GGATCGCATCTGGGGGAAGCATGGTGATTCTATTGCAGGTTGTTTCGAAT
al_contig_141388_532	no		AAAGCACAGAATCGGTTCGGTGGGAGGTGAACCACCGAACCGAAGAATCG[A/G]TTCAATGCAAAATAAGTTCCGTACAAAATGATCGAAGAGGTGGAAACATC
al_contig_141398_158	no		GCTGCCGAGACAACCTCCTAGCCGCTGCGTGTCACTGACCTTCAGCCTGC[C/T]GACCTCCTTTCAGCCTTAGACAATCTCCATGCCTCCATCCCTACATATTT
al_contig_141403_1573	no		AAAGGCATGAATACAATACGTATGGGTAACGGTAAATCTGTTGCAATTAC[G/A]CACACTGGTAGGTCATATATTATGGGTAAAAGACAATTATATCTGAACAA
al_contig_141406_2104	yes	yes	TAATACACAGGTGGAAACTGATCCTTCTATCAAAAGACCGACTGGTAAAA[C/T]GAAGATGATAGGTATAACTCGTGAACACACTGTCTCTTGTAAACCTGACA
al_contig_141406_734	no		TCTAGAGAAAAGAAGGCCTCTGAAGAAAGTTGGGCTTTGAAGAATAAAAT[C/T]CGAAAATCTATTCTAATGGAGGCTGAAATCGTGGTAACAACACTCAGTGG
al_contig_141408_644	no		CGCGACACCCTCACTACTAGCCTTGCCTAGCTTCACAATCTCGAGCAATC[G/T]CCACCCTTCCTGAGCTCCACGAATTCTTAGAGGAGGTCGGCCATTGACGA
al_contig_141409_804	no		CACGTTCCTAACTCTTGATTGTAACTTAATAGATCATCGCGTTTTGGTAG[C/T]TCTATGTAGGTAGCAACATCGTTCCATGGGTCGAAAGAAATTATGTATTC
al_contig_141413_172	no		GCCTATTAAATAAGTCCTTGCTTTCTAGGTACCTATTAAATATGGGCCTA[G/C]AAGTTAGATGCCTATTAAATAGGCGCTTGCTTTCTAGGTGCCTATGAAAT
al_contig_141427_438	no		ACATTATATATTTACAAAGTTTGGTTACACCCCTTACACTACATCCCCTT[T/C]AACTACAACCCTTTTCGATACATCTCAATGATTGTTAAAGTTATACAATT
al_contig_141430_311	yes	yes	CATTGATCAAATGAAGATCCTCAAAAAATCAGTCATCTTTACGCTTCATA[C/T]GCTTCTCAAGACCCTTGGAGCTCATGCACCTTCCAACAAACTTAAGAACC
al_contig_141434_335	no		GCCTATCGCTTTTATGGCTGGCCCTAATTCAGAAACCTAGGACGGAGGCC[T/C]CTTTTGGAGAGGCACAAGGCATTGAAATACCTCCTCCAAGACCAAAGAGA
al_contig_141440_486	no		AATTTTTTAGTGAAATTGTGCAGCCTTACTAACGTCAAAAAAGATGAAGA[G/T]AGCACTCATAATTTTCCATACTTATAGTCATTAATGTAACTACAAAACCT
al_contig_141444_1310	no		AGTTATATCATTAAAAAGAAGAAAATGAATCTGTATTTATTATACACCTT[C/A]TCTTGGGGTCATGATGTGCAAAATATGTGCAATGAACTTGCTATTAATTA
al_contig_141444_959	no		AGAGAGGTGTGGCTACATGACAGTGGATTAGGAAACATTGTGTCTTCAAC[C/T]ATTGAGGAAATATGTGATGACTCCGGGGAAGACCCCTCTTGTAGCAGGTC
al_contig_141448_560	no		TGCAAAATCTCTGTACGTCTGGCATCCCGAATACGATTTTGTTTGGCCAT[G/A]TAACTTAAAGTGGGCTTCATTAACGTTGATCCTTTTGAAAAGGGACCCTT
al_contig_141457_294	no		GTTTTGCACATCTTGCATTATTGAATGTTCAAACACAACTCCCTTTACAA[A/C]CCCGTTGCTCGGTCTTCCCCATGTCTTTATTCTTAGCCCATTTTCGCTGC
al_contig_141457_361	yes	yes	CCCCATGTCTTTATTCTTAGCCCATTTTCGCTGCCAGTAAATACTGTTGA[C/T]ATTACTGTCACATTCTGAACTCCCTCTTCTTGATTCTCTTTGCCTAAACT
al_contig_141462_385	no		CAAACCTAAATAGCCGAAGAATCAAATTCTATTGGAGGGTATATAGATAT[C/G]ACCCTAGGTTTTAGATAAGATTGATGAACAATCATCAGATGAAAGAAGGC
al_contig_141469_493	no		GAGTTTGTCAAGAAGTGTATACTCATAAAGTATACACGATTTACAGGAGG[C/T]TGCAGTGAAGGGAACTTGGCGATGGTTTGAAAATCCTAGTTGTGGTGAGG
al_contig_141484_241	no		ATAATGAATTTATTAATTACACTAAATAAAAAGAAAACATATATAGACAA[G/A]CCCTATAGGAAATAGATTTAGTCCCCTTCGTTACAGCAAGTATAAATTCA
al_contig_141488_294	no		TCTGAATCTTATTTTAATTTCAGTAGGATTTTTATTTTTAATATTACTGT[G/T]TGCAGTTACATACACTCGACCGCATGTGCCAAAGTACTGAAAAATATAGA
al_contig_141491_259	no		CCTACATGTTGTTGGTTCCCACATTGATGTAATCTATGCCAAAGTAAGCA[T/A]TACCCTCCTCATATGCTCTAATGTAGGAGCACCTGGCATGAACAACAACA
al_contig_141500_895	no		GTGAAGAAAATGAAGAAGCAGAAGAGGATGAAGATCAAACGGAGACGCTG[T/A]GCAGTGCATGTGGTGAAAGTGAAATAGATGATGAATTCTGGATCTGTTGC
al_contig_141503_2075	no		TCATTTCTGAGTATAAGGTCTAACATCAGAACTCGACCAAGAGATGAAGC[A/G]GTGGTTTCTGCAGCTTTTTGTGTATCAAATGCATCAGGACATTCAAGCAA
al_contig_141505_117	no		CCCGTTCATCATCCTTGGTCTTTTAAATCAGTTCGTAGATTTATGAAAAA[C/T]GCAATTTGGCTTCTACCTGATATGGATTCCACTGGGAATTGGTATAAGCC
al_contig_141505_606	no		ATCGAAAGATTGCACTCTTTGTTTCTTCAAATGATGCTGTCAAACCAGGG[C/T]GGCTTGTGAACTTTTTGAAGAGCATTGATTTGAAGCGAATCAAAGAGATG
al_contig_141509_2360	no		GGTCCGTCTATCATAGGCGACCGAACGGCCGCCCCCCTAATTACTAGACC[G/A]ACCTGCTATAATAATTCCATAAACACCTAGCGAAGATATGGCAAACAAAT
al_contig_141513_1156	no		ATTCGAGAATCAAACTTCGAGTAAAATTGTTCTTCGCAATCCGAACGAGA[G/A]CTGCTCTTGATGTCATTTGTACAGTTTAATAATTTGAGAAATATAAACA
al_contig_141516_925	no		TCACGTCTTCCTCTCCTGTGCCTATAGCTAATCGGCGACGGAGATCTCCT[T/G]CGTTTGTACGAAGGCGATCTAGATATTGATCGTGGCATCAAAATAAAAAT
al_contig_141517_1665	no		AACATTATTCAAGAAGATTGTGGGGAGTCTGATGTATCTTACAGGCACTC[G/A]ACCTGATCTCATGTTTGTTGTAAGCCTCATTAGCCGCTACATGGCAAGGC
al_contig_141517_2192	no		TTCGAGATCTTACTAAAGACTGCGTTGTTCAGATGTTATTTTGTGGTTCG[T/C]AAGATCAGCTTGCAGATCTGATGACCAAGCCTCTTAAGTTTGAAGCATTT
al_contig_141519_635	yes	no	TGTCCACAATGACCAGGGCATCGGATGGCAAGCTGACCACATGTTTTACA[T/A]GAATCAGTATCTTTAATTGGACCCAGAGCAGCATCATAGAGTCCATCAGG
al_contig_141520_729	yes	yes	ATATACCCTAGACCATAAGCAGGAGGAGAAACTGTTTAGCGACATGTCTT[C/T]GGTCCTTTTGGAGCTTTCTCAGCTGCATATATTGAAACCTGATGATACCT
al_contig_141529_1161	no		CTTGAGATTTTGAGTAGAATTCGACATCCACATCTGCTGCTGCTTCTAGG[G/C]GCATGTCCAAATCGCAGCTGCCTAGTTTATGAATACATGGAAAATGGAAG
al_contig_141529_1255	no		ATGGAAGTCTTGAAGACAGGTTACAGTGCAAGAACAATACACCACCACTC[C/T]CATGGCAATACCGCTACAGAATAATTTACGAAATTGCCACTGCTCTTAGC
al_contig_141532_378	no		TGCTTCTTCCATGCACTGGTGAGACAGATATCCATAATTAAATATCCATG[A/T]AACAAATAAATTATATGTAACTGCATCTGGACAAATCTCATTCTGAATCA
al_contig_141534_695	no		GGAACCACCAGCAGCACAAAAACAATTTCTCCCAATTGTATGGAGATGTC[A/T]GAGAAAGCTAACAGCATTAGACCATGTATGTATTAAAAAATAATGATTAA
al_contig_141538_1516	yes	yes	TATCTGCATCATCAAAAGATAAGCACTTAATCAAAATCACCGAAGATGGA[T/C]CAAATGATGATGAAATAAATGCAAGTACTCATGCAGTTACAGTACCAGTA
al_contig_141538_268	yes	no	CTGATCATAGATGCGCGATCCATCGGTGACGGCGTTACCAGTGACGTCGT[A/C]GATGCTGCCATCGATCTTAACAGCACCAGCTTTGATTCAATCCTTAAAAG
al_contig_141549_186	no		TCTTGTATCCTCAAACATATTCATTTGTGATATCTCTAATACTTCTTACT[A/G]TTAGTTACGTTATATATCGAACGTGCCACCACAACTTCGGTATTAAATTT
al_contig_141551_1350	no		CAAAGAGGAACATTTTTCTATTTCTTTCCTATTTTCGGAGAGCATCAAAG[T/C]GAACGGATCAAATTCCTGCAAAATGGTTGTGCTGTGAAATATTTGAATTG
al_contig_141551_1413	no		TTCCTGCAAAATGGTTGTGCTGTGAAATATTTGAATTGATGCCTCTAGAA[G/T]ACTAAAAAAGAGAGAACGTATATTGTATTGTATTTGACCAGTTAAAATGT
al_contig_141551_324	yes	yes	CCTGAGTGCAAAATTGAAGCAAGGGTACAACTTTATGATGCATCAGCAGA[C/G]GAGGACATATTGTCTGGTCAGCCTGATTTTGTTCTTGATTGCATTGACAA
al_contig_141555_593	no		GGGAAATGAGGACCATCGGACTGTACCGGTGGACAATACTGTACATCAAC[T/G]ATATGTTTGTAGCCATCCAATGAACGAAGAGGGGGCTTGACAAGCTCTGT
al_contig_141556_1497	no		TCATCCACTGTTTTGGCACACGGGGTCCAGTCATGGTCCTAAGGATCTCC[T/A]TGGCAGTGGATAAGGAAATTGGCATTGAAGGAATTTTGGGAAACCTTCTC
al_contig_141556_1717	no		TTTCTCTCCAAACATCAACACTGCTTTAGCACCTTTCTCAGCTGCCTTTT[C/G]AACCACAGCACCTCTAGGGCCATCCCCTCTCCTCAAAATTACTACTTTAC
al_contig_141556_1774	no		ACAGCACCTCTAGGGCCATCCCCTCTCCTCAAAATTACTACTTTACCCTT[C/T]ACATCCAAACCCAACTTCTCTAATTCAAAATAGTCCCTTTCATTCCCATA
al_contig_141557_377	no		TCAATGATGCGAAAAGTACGAAAACACCCCATCTTAAGTGGCATAAAGAG[A/G]CCAGAAAGCACTGAGCAATGGCAGCAGTGAAGAACAGATTAACACAGACA
al_contig_141557_519	no		TTCACTAGGAACTAACCATCCAAGAGGCCCCCATGCCCATCCATAAGCTA[G/C]TACAAAGAAGCAAATCGCTACCACGAGTAGTGCGGCTATGTTGTGAGGTA
al_contig_141558_777	no		GAAGGTGATGGTATAGAAGCAGAGCTGGTGACTGGTGAGGTTGTTTGTTT[G/T]AGGTGGTCGGAGATGGTAGAGGTGAAGGTTTGCTGTTGTGAACGGTTTAA
al_contig_141559_1886	no		AAAACTTAAATGTTGGAACAAAACACAAGCAAAATTAGATCTTTACAGCA[A/C]CTGGAAGAGGAATATAATGAGGATTTCTTACAACTGGATTCTAGCCCCGA
al_contig_141559_1941	no		AAGAGGAATATAATGAGGATTTCTTACAACTGGATTCTAGCCCCGAGGAT[A/G]CAGACCAATACAGTAAAATTCTACAATTGGACTTAAGCTTAGGGATAGGC
al_contig_141559_2616	no		AGCAACCAGTTTGAGCAAAAAGGCCTCATTCAAGACGTCTCCTTTACAGC[T/C]GCCGCCATAACAATTCATCATATTTAGCTTGAAAGAAATAGGAGAGATTT
al_contig_141560_2358	no		TTTCCATGTTTCATTCTTTTTAAGAACTGTAATCTCCTCCTCAATAGTTG[T/C]TTTCCATTCAGGTTTCTCAATAGAGCTTCACGAATATTTTTGGAAATTTC
al_contig_141560_2778	no		AGGAGTGGACAGTTCTTGTATTTCTGGAGAAAAGAGGATTGGTATATTAC[G/T]CTCGAAAGATGAGGACTTGGGTGAAGATAAGACCTTAGGTGGAGATGTGA
al_contig_141562_1125	no		CTCCGTATCAAATACCATGGACCAACATTGATTTTGCTTCCAACGCACGA[T/C]GTCAATGTCGGCACAAAGTATAGACATGTGAATTTGTCCATAATTCAGAC
al_contig_141562_121	no		TTTTGTGCATTTGAGGAAAGACACAAGTTAAACCTGTAAAATTGTTCAAG[T/C]ACACATGTGTAGGAGCTCAATAAAGTGAAATTGTGTCAATAACATGCTTG
al_contig_141562_1485	no		ATGCCTTCCTGTGTGTGGATTCTGATAAGAAATTAACTGGTGGTGGTTGG[A/C]GTGGCTGTAGATGACCATGGAGACAGATATTGACAGTCAAAAGTTGACCA
al_contig_141563_1307	no		CATCCTTAATGCTGTACACACATCCATATACAGTCATATGATATACCAAT[A/G]TATTACAACTAACTTTTAGACAAGCATTGTTATGGTATTCCCCATTTGTA
al_contig_141566_113	no		GGGACTGATGCAGGTAGATTCAGTGAATAAAAAGTGGATGTAAGGGTGAA[C/T]GGCAGGTGAATGCTTTGATGAATAAAGTAGTGAAACAATTAAGTGATGTG
al_contig_141568_104	no		CCGCCGGAGCTGCTGCACATAATGTCAGGGCCGCACGTAAGGCTTATGAT[C/G]TGACCCCAAGCAGCGTGATTGTGTCATGGCTGCCTCAGTACCATGACTGC
al_contig_141568_247	no		CTTGCGTGCTGTCCTCTCCTTCTTCCTTCGTAGCCCGGCCCAGTTCCTGG[C/T]TCGAACTCATCACCGAGTTTCATGCCACCTGCACGCCCGTGCCTTCCTTC
al_contig_141575_1009	no		ACTTTCATTTAGGAGTTGAAGCGAATCGATGATCGGATGGAGAGATCTAA[G/A]GGGGAGAAGTTGCGTGATTCTCGGCCATTGAAGGAGGAAGATGACGGCTG
al_contig_141575_951	no		TCCGTGAGGCTCCGGCACGAATCAACCGTTGGATGGATAGAGGATAACGA[C/G]ATCTACAACTTTCATTTAGGAGTTGAAGCGAATCGATGATCGGATGGAGA
al_contig_141577_558	no		TCAGGAAGCTTTTCATGCCATGAACTTCTTATGGGAAGTGGATGACCTTC[G/A]GTTGTAAATATGTAATTTTTATCAGCAAGGAAGGTATCATCGAATAGAAG
al_contig_141584_1131	no		TTAGAGGCGTCATTGCAAAGCAAGTCCCATAGCTTTTGGCATTTGGAAAA[G/C]AAGTTACTAGCATAAATACATGTGCAGTAGGTTTGTAGACTACCTTCATT
al_contig_141585_1280	no		TCGTCATTGCCAAAGTTTGATATCGATAGTATGGAAGAAGAAATTGTGTT[C/A]GGAGTTGAGGGAATTCATTTGTTGATGGAGGATTTTTGTTTGACACCTGA
al_contig_141585_1390	no		TGAGAACCAGCCAAGTATTAATTCCGTGGTTTTCGAGGAGCCTGGGCAAA[A/G]TGAAAGTGAAATGGAAGAAAAGGCAGAATCAGATTGTTTATTATCTTTAA
al_contig_141585_905	no		CATTGGTTATGTATGAGGCAAGAGAAGAACTTCAAGTTCCGGAGGAAGTT[A/G]AACCAATGTTGGAAGAGCTAGAAGAGGTTGGTCCTACAGAATCATTCGCA
al_contig_141590_150	no		ATATGACCTTTAAATCTGATCCAATCTGATCTGAAGATTGTTGAATTGAG[T/G]TGGCTCAGATATTGGTTATTATTTTTATATAAATTTAGCCTAATTTATAC
al_contig_141590_374	no		CAATTATACTTTATTTGGTTTCATACCATTGTTATAATGGTTATTTGTGT[C/T]GAAAATGTGAGTTTGTTCATATATTGTGAACAGGAGGTATAAATGCTTCT
al_contig_141590_880	no		CAACTTACGGTCAAGCTTCTCCAAATCAGCAGTGTCGTATGTGTTGCTAC[C/A]ATCCAACAGTTCGTGTTTTTCAAAGATGATATAAAACATTTTATCCATTT
al_contig_141592_211	no		TTCGCCAAATCTTCTCTGCAATAATTTACATAATAACTTTAATCTTGCAA[C/A]TATAATCATGAAAATAAGCAGAAGCCATCGTCATATAGACTTTGCCTTTG
al_contig_141593_1745	yes	yes	ATCTAATAGGAATTTTGTAACCAGACTGGACTGAATGTTTCTATCAGCAC[T/C]TTTGTAAATTTTGTCATTCTTCCTTGTGATGTTGCCAAACCCATTCAAAT
al_contig_141609_866	no		TGATAATACCCAGTATATTACGATGGGTACAAAGGTGCTTAAAACTTCAT[T/C]TGACAGCTCTATAGCCATTTGTTATGTGTTTGTTGTTGTATTGGAGAAAA
al_contig_141616_1440	no		TAATTAACAAGTTGCCACAAAGAAGATTACAAAAAAAGCAGCCTTTAGTT[A/T]TATTTGCAAACAAAAAAAATACATTGCTACTCAGTGCTTGAAAGGCCACT
al_contig_141625_842	yes	yes	CGCCTTGCTCTTTGGCCAAATGAGAAAGAAGCAAAGACGCAAATAACAAG[T/C]ATTTGGAATGAAGCAGATATTATAAAAATCAGTGATTCAGAGCTAGAGTT
al_contig_141629_745	no		ACAAGCCATGGAGACTCGATTGTAGAAGCGTCAATACACAATGAATCCTA[C/G]AGTTTCTGATGCTCATTAAAAGAGTTAACTCGCATATGCACTTGTGAAAC
al_contig_141631_787	no		AGGTTAAGTAGTTGTGGTGGTAGATGTTTGGAAGTAGTAGACAGCAGTGG[A/T]TTGTAGTGGATGCTGTAGGTTGGAGTTGTGGTTGAAAGGCCAAAGTTTGC
al_contig_141632_1003	no		GTGATCTAGTTTTGGTTGTTTGTTGGCTATGGTTGAAGTTGCAAGTGGCA[G/A]TTGCAAGCTTGTTGTCAGGGGTGCAAGTGGTAAGAAGTGAAGTAGAAGTG
al_contig_141642_133	yes	no	GCAGCCAATGCCAAAGAAGGACCCCCCAACACATGGCAGATGCGGAAATG[C/T]AGAACCCAAACAACACAGTACAGCTTCAAAGCAATAATGGGAACAATGTA
al_contig_141644_169	no		GATGGAGGCGATGGGGTTACAACAGTAGGGAGCAGAGGTTGAATATGCAC[C/T]GTTGGTTTGGTGGTTTGACTAGAAGGAGTTGCAGTTATGTTTTGCTATGT
al_contig_141644_430	no		AAGAGAAGGGCAGGGTGGTGGGCAGTTTTTAGGTGGACTAGTGCTGCAGT[T/G]TTGCAGGGGATTGAACTAAAGGCAGTAGGCAATTGGGTAATGATGTAGTT
al_contig_141646_490	no		ATAAAACTGGCAGAAGAGGATGTGATATTCGAGGAGAAGAAAAGGGTTGA[C/T]GAAGAATCGAGTTCAGGTGAGTGTAGGGAGAAGATGGAAATTCTATGAAT
al_contig_141669_264	no		GTTATGTATGGTAGAATGAAGTTTTGCAGTGTTATGTGGAAGAACAGAGG[G/A]GAAGTTCAGAAGGGGAAGGATGGTTAGACTGCAGCATTGCAGGGTTCC
al_contig_141675_520	no		AACTTCGCCAAGACAATGCACCTGATATCCTCCTGCATGCAACCAGTTTC[A/G]ATTCTTTATTAAACAAAGTAGCACACTTCACTGATATCTAAACTATCATT
al_contig_141676_592	no		CATCACAGTTGAGGAATCATGGCATGGACTGGTAACCATAGTAATAAAAT[T/C]GTACAATTATAATCTGCGATGCTCGTTCAATTTGAAACTGCAAAGCGATG
al_contig_141683_663	no		CACCTTCTTCACCACCACCATCAACCCACTCCATCACTTCAATATAGCAC[G/A]CCATCCACTTAAATAGCAACTACAACCAAAACAATAAAAACTCCTCCAGC
al_contig_141683_812	yes	yes	AAATCTACTTCACCTCCCTCAAGCATCTTCCCACTTCTTCCACGCCTACA[A/G]TAGCATCATCTCTGCAGCGAACCACTTCAATCACTCTTCCACCATCAAAT
al_contig_141684_97	no		TGGGTGGGTGGAGCACTGATATGAGGTGAGGTAAACTGGAAGTGGAAGCA[G/T]AGGTTGCATGATTGGGGTGATGTGATATTGAGGTGGCTTATGTCCAGGCA
al_contig_141688_941	no		ACCTAAAAATCTCTCTCCATAGGCACCCAAGCCACCTCGGATGAGTCCAG[A/G]CCCAGCTCCATATAATGAATTTCCAAATGGAATTTGCTGAGGATTCATTG
al_contig_141702_1371	no		GCTAAGCCCCTGATTGAAGTAACCCTCGATAATTTGCTCCTTTCTTCGAT[A/T]TGCATTCAGCTTGCTGTTGGATATATAGCAGAAGTTCGTGTTAGATATGG
al_contig_141702_1653	yes	yes	TGGATGCTAGCTTCTGATCCTTCACTTTGGAGGCTCGCCCTGTCTCTCCA[A/T]CTACTGCTAGTACCGCTACTCCTTTAATTTCTTCCTTTGACACCGTTATT
al_contig_141702_651	no		GATATAGGCTCTCGCTCTGATGATGCTCAATTGATTGCCGTTGTGGCTAA[C/T]ATCATTCCTCATATGCCTACTGCTAATCCTGCCGCTCCTTCCCTGTGACA
al_contig_141713_301	no		CCAAAGACAACCAAAGCATATTCACCATGAAAGATGGTCAAAATAAACAG[C/T]CTTTAAATGCCTTCTTCAGTAGAAGAAACATGATAAAATTATGTACAGCG
al_contig_141713_852	no		ACACAGGAATAACATTCGACGATGTAGCAGGAGTAGACGAAGCAAAGCAA[G/A]ATTTCAAGGAAATAGTCGAATTTCTGAAATCACCAGAAAAATTCACAGCC
al_contig_141715_743	no		TAAAGACTGCATGTTTTTTTATCACAACGAAGAAATCACAAAAAGTAGCA[G/A]AACATTGAAAAAATACAGCAAATCAAACTGGCAACACAGATCTGTAAAGG
al_contig_141717_438	no		CCTACGACTTAATGATAACTGCAGTTTGTACGACTTAAGACCCTTACGAC[T/C]TAAAGAAGTTATACGACTTAAGGAGGATACGACCTAAAGACACACCTCTT
al_contig_141722_348	no		ACCGTGGGAAATCCACCGAATGCATTACTCCTAATTAACAGGACAGAAAA[A/C]TTTACTCTACCAAATTGTAAGCCTTAAGAAAGTCCAGAAATGATGAGGTG
al_contig_141722_535	no		TGTTGTCGGATTTACACCAAAACTGTAACAATAGTGGTTGAAGTCGTAGT[A/C]TTTTTGCTCTTTGGTTTGGCTACTGCTCGATCGATCTTAGTGCCTTCTGC
al_contig_141724_76	no		TCGCTTTATATCAATATTATTTGCTTTATGTTCTCTCGGCTGAAAGTTCT[T/C]GATAGGATGATATTTCATTGATTTTAGTGTCTCCTCGCCTTTTTCAAGCT
al_contig_141728_188	yes	yes	AAAGGTTACCACAAGCCTGGTAGTTGGCAATACAAGTGAATATTAAATAT[C/T]TAGGTGCTATAGTCAATATGAACACATCAGATTGATGATCAAACCAAAAA
al_contig_141730_145	no		TGCACTGATTTGAGTAAGAAATGCACTGATTGGAGTACGACATGCATTGA[C/G]TTGACCTATATCAACTGTTATTATTAATTTCTCCTTGATTATGAATAATT
al_contig_141730_422	no		CTCCGCCATTTGAATTTTTTTAATGAAAAAGTGGTCCTCTTGTGAGGACA[A/T]CACTTGTTATTTTATTGCCTACAGAGTAAATATGTACACAATTGTTCGTT
al_contig_141730_85	no		CTTTAAAATTTCATTCAGTCTGAGTACTTTAACAAAGCTTTGAATGGCCA[G/A]AGTGTTGGATGCACTGATTTGAGTAAGAAATGCACTGATTGGAGTACGAC
al_contig_141733_1052	no		GTAGGTGAATGTGTAGTTGTTGATAATGTATAACTGTGGTTAGGCATGCA[G/C]TAAGTGATTTGTGACAGAGGTGGAGTGACGGTTTGATAGTTTGAAGGGGA
al_contig_141733_434	no		ATGGTCAGGTGCACAGTGGGGAAGAAGGTGGTTTGGTGACAGTTTTGTAA[A/G]GATGTTATATAGTGATGACTGTCAGTTGGTAGGACAGTGGTTCAAGATGG
al_contig_141736_225	yes	yes	CAAATGCTATAAAACTAAAATGTCTATAAATATCGAGTATAAGAGCTTTG[T/C]AGTTTTTCCTTCTACGACGGATTTCTCAGACGTTATTCTCTGCAGAATTA
al_contig_141738_150	no		TATATAGGAATTGGTGGAGCTTTGAAGTGTCCTAGTAGTGGTGGACAAAA[C/T]TTGTGGAATGGTTGCGGAAGGATGTAGTGAGTTGTTCAGGTAGAGGAGAT
al_contig_141739_728	no		GCGACAATCCTCGTCTTTCAACCTCTTCGAGTCGAGGCCTCTTTCTCGAC[T/C]GCGAGCTTTCCATACGGATCTAACTGATGGAATTTGCAAAGCTTTCCGAA
al_contig_141740_978	no		TTTTGATGTGCATGCAGGGGGCAGAAGGCAGTATGGTGGATGGATGATTG[T/C]ATTGACTGTGTGGTTGAGTTGGATGGGAGACGAGCAGTATTTTGGAAGTG
al_contig_141745_1485	no		CCGGAAGACCCTGAATCCGAATTTGGATCCGGAGATCCATCTACGTTCCG[G/C]CAACTAAACTCTGACGATTTATCTGGTGTTGTAGGAAAATGCACTTGTTC
al_contig_141745_379	no		TCTTATCGTATGGAACTTCTACCAAAGTATGAGGATCCAATTATACTCTC[C/G]GTGCTCTTTGACTTTATTGATGGAAATACATTCCAGAACCTCAGCGTCTC
al_contig_141749_221	no		CAATACAGAGTTCCCTATCCATTCTTTCTGACATGGATATTAAGCCAATT[A/G]ATAATATTAGCAGTGATGTACACACTAATGAAGAAGAGATGCATGATGCG
al_contig_141756_854	no		TGACAGAAGGCAGTGTGGCAGTGAATAGATTTGTAGGAAGTGGTTATGAA[A/G]CTGTGGTTGAAGAGGAGTGAACAGTGATGTGTGTGCAGCAGTAATGGGCT
al_contig_141756_917	no		TGAAGAGGAGTGAACAGTGATGTGTGTGCAGCAGTAATGGGCTGTTGGTG[T/G]TGTTGCAGTGCAGTATCAATGAGTATGTAATGGAACAATGTGAAGAAGCC
al_contig_141758_210	no		GTATACGGCCATCAGCACAACCGCACAAATATTTATGCCCCCCTTGTACC[G/A]ATCCGTATATCCCCTGATCCTCCTCTCCCGGTTAATCTAGCACATCCCTT
al_contig_141761_712	yes	yes	AGATTATGGTGCTCTTGTGTGCGGAGAGAAGTTTGGTAGCAGTCTTGTTG[C/T]GGAGGAGAAGAGCAAGCAGTAAGTCTTGAAATGCCAGGTGATGGTTGTGA
al_contig_141763_234	no		AAAAGAGGGTATCCTGAGCAATTGCAAGAATTGGGTTCATTGATATTCCT[A/G]GTATAGTAGATGCTATCACACATACAGTCATACTCCATTCGATGGAATTG
al_contig_141763_523	no		AAAACCCTGCTAGTGGAGGAAGACCCCCTAGGGATAAGAGACATAGGGCT[A/G]AAGAGAGAGCCAAAAAAGGATCTTTCGTGTATAATCCTGCATAATCTCGA
al_contig_141763_615	no		ATAATCTCGAATGGTATCAGTTCCGGTACGTAGACCAAATGATACAATGC[A/G]AGCAAAAGTTCCTAGATTCATGGAGATATAGAACAGCATATAAGTTATCA
al_contig_141768_266	no		TTGCCTGCCCAAAAAAAGCTAGCACATATATTATCTAGTTTGATAAGTGT[A/T]GTAGTAGGCATATGATACGCCAACAACCAATATAACACCATGGGTGTAAT
al_contig_141768_535	no		GTTGAACTATACCAAAGATTTCTGTTTTGTATTAGCAATTTGAACCGAAA[T/A]ATATCTTTGTTTTCATTTGGTTGAGAGTCAAACCTACTACTCCGCTTAAA
al_contig_141773_310	no		GTGCAGGGAAGGTGCAAGCTGCTAGAAGAGGAGAACAGAAGGTTAAGAGA[C/T]GGCTTGGAGAATGTTGTTAGACCAGACGAGGATGACTTAGTGACCCTACA
al_contig_141774_812	yes	yes	CTTCACTGTGCCACACTGAAACAACCAAGAAACTCCATCTTCTCTGCTAC[A/C]TCAAATCCACCCGCGACCATCCTCAACAAACTCCCGCACAATCCATCCAC
al_contig_141777_593	no		TTACAAAGTCCACTGGGAGGAGCAAAAAGATCTACTCTTTTCTGCTGTTA[T/C]CCGTGCTTTCCAGACTGACAAGTTTGCTTATCGACTGAATCACAATTTCA
al_contig_141779_1068	no		ATCAATGACATTCTGATCAGGCACAACATGGACAAAGCAAAGTCACTACC[C/T]ACCCCTATGACAAGCAATAAACAGTTGTCTAAAAACAGAGGTGAGCCTAT
al_contig_141786_1268	no		TACAATGGGCATATTGGAGCACACGTCAGATATGAAGGTTTGAAGGAGGG[C/T]GATGAAAATATTACTGAAGAGACGAAGAAGTCTCCTGTGCAATCCGAAGT
al_contig_141786_1341	no		CGAAGAAGTCTCCTGTGCAATCCGAAGTTAATGTCTCGAGTAATGGCAAC[A/G]AAGAAGTCTCCTTAAATAACGATTCTACAAACTGTATTTCAGGTTCAGAC
al_contig_141786_159	no		ACAGACATTCAAAGTTTAGCCACGTCGAACACATCCGTTTTCAATCTCGA[A/G]ACCCTGAATGCCATTATTCCGATCCTAGACCCATCGACCTTCAACGAGTC
al_contig_141789_1318	yes	yes	TCAAACAAACCTGAGGTTGTGAAGTTGTTACCAGCAAGATAAGTCAATCT[T/A]AAAGTGAGATTCTGAGCTAACCCAACTAGTGTGGATATTGTATGCCAA
al_contig_141801_429	no		CACAGTTGCACTGCCATATCATGTACTGCTGACAACAACCTTCTTATACT[A/C]CCGCATACTCCATACTCCACTTCTCTTTCAACAACCAAACAATACACATT
al_contig_141801_914	no		CAATACAACATCCTGAACTTCTCCTCCCTGCAAGTTCAATTCGCGACCAA[C/G]TTCAATACAACAATACTGCACTGCCAAACTTCAAATCGTGAACAACCCAG
al_contig_141812_589	yes	yes	TACCTAGATTTCTCAGCCCTTGATGAACAACCTCTTGAGAACATTGTACA[G/A]TTCACATTGTTTTTATAATCATCATAAAGTTCTGTATGTCTCTTCTTGTT
al_contig_141813_143	no		TATTTCAATCCATATACAACTTTCAAAACCATCCATCACTACGTAGTGAT[A/G]ATACATTTCTCCTCATAACAACTTAACTACAAGTAGATATATAATAATCT
al_contig_141814_606	no		TATGGAATTGGTGGATATCTGATACCATTTACCCGAAAACATATCTTCTC[G/A]TCCACATCTATAGGTAGCTCATCATCGCCGTAAGTCCATATCCATAGTCC
al_contig_141823_479	no		CACAATGGAGCAACATGGTGCAGACATGAATGCGCGCACACAAGCTAGTG[C/T]CACAGTTCATTCAATATCAAGCCAAAGAACTACTGTATTTTCAATCTCAA
al_contig_141823_567	no		TTTTCAATCTCAATTCCCATCAGAGATCTTCAACTTAAGCATATGAGGGG[T/C]AAACAAATCAGATATCACAAGTAACATGAACTCGACTACTTCCAGTACAA
al_contig_141828_471	no		GAATGTTGAGCATGAAGTTTGAGAGGAATCCTTAAACCAACAGCTTGACC[G/A]ACTACAGATAACCATGATGGCAAATAGCGAACAATGTCAACGTCCTTGTG
al_contig_141828_534	no		CATGATGGCAAATAGCGAACAATGTCAACGTCCTTGTGTGGATTATTACC[C/A]AGTAGCAACTTCATTAAGTCACTAGTGCCACATGGATGTAACATGTACCA
al_contig_141828_687	no		TCGTTTAAATGGCTTATGGAATAATTAGGAAGAACTTTCTGAATGTCATC[A/G]AAATTTAGAGGTCTACCATCACAATGGTATCCACGAAAATATAGTATAGG
al_contig_141828_743	no		TTAGAGGTCTACCATCACAATGGTATCCACGAAAATATAGTATAGGGACT[C/T]TATAAGAAAAGTTGTACACTATATGAAAGTCGTATGCATGTGTTCCATTG
al_contig_141830_777	no		TTGGTAAGGAATGATATATCAATGAAGAATGGGGTTTCGTTGCATAAGCA[A/G]TTTGTTATTCTAACATCACTAAGACCGAGAGGCTTGTTAAACCTTAATGG
al_contig_141839_1180	no		TGAAGGAGCAATGGATGGTGTTGTAGTTGATGGTGAAGTTTGTAGATCAG[C/T]AGTATATCAGCAGTTTTGATGATGTTCTCTGGTAATGGGATGGTGTAGCG
al_contig_141839_465	no		CAGTTTTGGGTATCGAATTGGTTGGCAGTGAAGTTTGTGGTTGGACATTG[C/G]TTGTTACGTGGTTGTGGTATGAAATTTGGGAAGCTGTTTCGGTTATGCGA
al_contig_141839_811	no		GGGAAGGTTGTGAAAGGCCGATAGTGGTTTGTTTGCAAGTGGGAAGGTTA[T/C]GATAGCTTGGTTTTTATTGGATGTCTTGCTTGGCCAAGGAGGAAGTGGCG
al_contig_141839_981	no		TGGGCAGAAGAGGGAGGTTTGTTGATGAATGGTGGTGGAAAACAAGGCAG[G/A]GGTTGTCGTATGGGAAGTTGACAGTGTTGGCGATGTATGTGCTGGTGTGC
al_contig_141841_144	no		CAGAAATACTAATAATTTCGGAATTTACACAAATTTGTCTAGCTGGACCC[T/G]GTACAAAGAGGGTCACAAAAAAAAAATATTGAGAGAAACTGGTTTTTGTT
al_contig_141844_62	no		TGTTTGATGAAATGAATGAAGGCAGTGTGTTGAGTGTGGCAAGAAGAGGC[A/G]GCGTAGTTAGTGTGTTAACAGAAGTGGTAATGTTTGTATAGGGTGAAGGG
al_contig_141845_741	no		TGGTAATCAGTATTTCGACGCGATTCAGAAAAACATACCGCAAGATAATT[T/A]GATTTAAGAATCAAAAACCAAATTAAAATTGAAATTACAGGGCGCAGTAG
al_contig_141855_239	no		GTTAAAATATTGCTACCGCTGCACTTTGAATTTGAGTAATAAAAGACTTT[G/T]CAGAACAAGAAAAAAAGAAAAGCAAATCCTAGTTAGGGCTTCGCTCGGAA
al_contig_141858_486	no		TTTTTGATAGCAAATCTAAGGACTAGAACCTCAATTTGAATTAAACAAAG[C/T]AAGTGTCTCAACTAAGCTTCTTTGCTGAGCATTGTCTCTCGATCAAGCAA
al_contig_141864_194	no		GAATTCAGAAGAAAATAAAGAAAAAGACGGAATGGCTAATCAAGAAGCCA[C/T]GATAAAATCTGCAATGTTTGTTAAGGTAAATATGGAAGGCTTATCTGTAG
al_contig_141864_375	no		TCTTCTAATTACACAACTAATTTGGTGCAAGAAGAGAAAGAAGATGTCCT[T/C]AATTCAAACCATGTTATTCTATATGAAGACAATGAAGGAGATCGGATGCT
al_contig_141867_277	yes	no	TCTTATTATTATCTTGTATTTTCTTGTAATTACAAGAGATTAACATAGTA[G/A]GGGATCTTCACAGTGGACGCAGACAAGCTTAGCGAAACCACTATGCATCT
al_contig_141871_108	no		GCAACTTTGGTTAGCAAAATGAACAGTCTACATTGTTGGTATGCTATTGG[T/C]CCTCTGCTTTTGTTTTAGCAATTTAACTGGATCAAAATGTCACTTTCCTA
al_contig_141874_730	no		TGGTGGCGGGATTGAATACTATAAGCTGTATGCGGTTGATGCGATTAGGG[T/G]TTCCAATTAATAGAAGTCCACTGCTAGATGCAAGCACTGAAAGACCTGCA
al_contig_141876_519	no		GTAAGACCACCTCTTCACTAATAACTCCATGCATGTAAGCTATGTCAATC[A/G]CTCAACATACAGCTCAACCCTTCTCATTTTTAAATATTCTAAAATCAATA
al_contig_141889_592	yes	no	GGAAACAGATAAATTCACCAGTATAAGCAGTGAAGAAGAAGGCGAAGATG[G/C]AGAAATGGAGGCAGAAATAAAAGAGGAAGTTGGGTTCTTTGCCCAGGAAG
al_contig_141891_584	no		GTGCACAAATATGGAGTAAAAAATCAAGTGCACATATATACATGAACACA[T/C]AAGTTCAAAACCAGCAAAAGATGCATAAGACAAAACAGAAAAAGAAGATT
al_contig_141891_715	no		AGTGCAACCAGACAAGCAAAAAGTGCAAGTGCACAAAGCACACAAGGTGC[A/C]CCTGAAAGAAGGCAGAGCATGATTGTTTCAACATAAGCAACAAGCATATA
al_contig_141891_773	no		GAAGGCAGAGCATGATTGTTTCAACATAAGCAACAAGCATATACAATTGC[C/A]AAAAAAAAAAACGTACATGTAAGAAAACAAACATGCAACGCAGACTTGTA
al_contig_141891_838	no		TACATGTAAGAAAACAAACATGCAACGCAGACTTGTACGGTAGCCAAAAT[C/T]ATGTCAGCAATAATGCACATAAAAACACACACAAAGACTTGAGTTATCAT
al_contig_141905_794	no		GGGAGTAACGGTGGCGAAGAGATAACAAATATTTCTAATTCAGATATTAA[C/A]GCCATCTCTATTTGTGCTGAGTTGAATGGGAGCAATAAGTCGGTGGATAT
al_contig_141908_660	no		AAAAAAACTCCGATTTAGTGGACTTAGTGTTAAATAGCAAAGCTTTAGAC[G/A]GATCCACTATGAGTGTTAAGTAGCTCAATTTTAATAGAGCTTTAACAGGA
al_contig_141916_124	no		CAATACTCAAGACCACACAGTGAAGACAGGCTGCAGCATCAAGATACCAA[G/A]ACCACCAGTTACAATAGTTGATATCAAGGAATACAACTACAATATCAAAA
al_contig_14192_105	no		GAAATAATACAGAGGTGCCTAATTATCCATCATGAATGTAGACTGCGTAG[T/C]GGTTGTATACTATTGCATAAAAAACAATATTTATTGTCTTCAATACAAAT
al_contig_141921_861	no		TTTTATTATAGGAACCGGTGGGGGAAGGGCCGGAAGGCATGAAAAATTCA[T/G]GTTAACTCCAATATCATTGGTTCGATAAGAAAATTAGAAACAGATATTAA
al_contig_141927_359	no		AAGGTTACCACATTAAACCTTATTTAATTTACAGCTTTGTTCAGATATTA[C/T]AACCCAGAGATTTTAAATCTCATACCCCATTTTATTTAAGGTCTAAATTC
al_contig_141927_501	no		CCCAGTTAGTCTTACTTATTCCAATCACACAAAGGCCTCAGGGTGCATTT[G/A]CACCATGCATATACTTTCCCCCACCTGAAGAAAGCAGATCATTGACTAAC
al_contig_141927_694	no		TTATAGCTTATTCATAAAGACTTCAACCCATTCATGTTTTCAGAAAACAT[A/G]AATACTCTTTAGTACAGTCTTTTCTTTTTGCAGAGATTTTTCATCATGTA
al_contig_141929_443	no		TGTAAATCCTATTATGCTTCCTCTTCATTTTCATTTCCATCTGCCTTAAC[G/A]TTTCCTCTTTCATTACCGCATCAAGGTTAGGCAATGAATTTTCACGATGT
al_contig_14193_335	no		GACAGCTACCGCAACCGTAACAACCCTAGATTTTATAGTGCTAAGTGCAA[T/C]GCGAGTGTTGCTTCATATTACCTGGTTGAGAAAATGAAAAATGAAATAAA
al_contig_141931_172	no		ATAATCAGTATGATTGGTGCTTAGTGGTTTGGGACAACAACATCATAAAA[T/C]GTCTCATTGTACATACAGAGCTGTGCTGGGTCGACTAAATACAAAAGACA
al_contig_141932_235	no		AGCACCACCCTCACCCTATGGGATCTCCTCAGGATTACTTGATAAAAATA[A/C]GCACAGATAAGTTTGGCATCAAAGCACGATGTGTAATTGAATCTAAAAGT
al_contig_141933_781	yes	yes	GGTGGAAATTTGAATGTCGAACCGTGTTGTTGTGTGGTGGCTCTGGTGTG[G/C]TGTAGGCACTGATTGGAGTAGTTTGATAGTAGCTGTTAGGAAGTGGTGAA
al_contig_141936_328	yes	yes	TTTTACAATTCAACTTGTTCAAATGTATCAGCTATAGTGCAGAGCGTTGT[T/C]CAGCAAGCACATAGTTCTGACTCAAGAATCTACGCAAGTCTTATTCGTCT
al_contig_141937_699	no		ACAAATGTACCAAGTTTGAAGACATCGCATAATGTAGCTCCTTTACCAGA[C/T]GTCATTAATGTAATTGAACCCAAAAGGCTTCATTTTGATGGTACCACTGA
al_contig_141946_430	no		GTTTACTATCACACTTGCACACAATCAACTCTCCCATCTGTGATAAACAA[T/C]AGTGCCTCTTACTGAAAACACACCTGCCATCATCACACCAGGACACAATC
al_contig_141946_647	no		TACTGTCAACTATTATTGTCATACATCATCCACATTAGTGCACATCATAA[C/T]ATCCACAACATTTTTCTGTTACATTGCCAAACTAGTCACCATCCCCACAA
al_contig_141952_208	no		GAATAGGGGATCCTGGGTTGTTCGAACTCGATTAAATTTGGTTTTGAGGC[A/G]TCTGGATTTGGCAATTGAGTTGCAGGTTGTAGGTGGTTCGATGATTTGAT
al_contig_141956_218	no		AATTCTTATTCATCCGAAAATCTCATTTTTAATTTGAATTTTTTAGTGCA[T/A]GTATTTTGGTATAGAAATTGGAACTTAATATGCTGAAAGACTCAAAGAAA
al_contig_141968_886	no		TAGATGCCTCCATGCATACTTGATACTTTCACCTTGGAATCCTTCTGGTA[G/C]CCATAGGGCCATAGATAAATATTGTGAACAATTTTTAAATATATGTATTC
al_contig_141972_140	no		GAAATAAAGTCTAATAGATAATAAATAGGTGACTGCCTGAACCTAATTTG[T/G]AGAAGACTGCTATTTGGCGTCGACGGAATGAGGAAGATGGGAATCTCCTT
al_contig_141972_232	no		AATCTCCTTCGCTGTTGCGGTAGGTGAATTCCTGGATTTGAATTGAATCC[G/A]GAGATAGCTGCTAATCGACGAAGATTGAATTTGCTAGATTGCAATCTCCT
al_contig_141974_627	no		TTAAGGTGACTGTTTGGCAACGGAGTTAAACTGCACTGTGTTAATGGTTG[T/C]AGTTTGTAATGGGAGAATGAGATGGGTTATGTAGGCTGGTTGTGACTGGT
al_contig_141976_497	no		CACATGCAATGTTACTGAAAAAAAAAATTGTGGTCCTTGTGGAAAAATCC[G/A]TGGCAAAAGAAAAGCTCAACCTATGGTGGATGTAAGATAAACTACGTGCT
al_contig_141977_267	no		ATATATCAACAGTTATAGGTAGGCTAGATGCTTTGGAAGGGGTAGTTAAA[C/G]AAATTGCAGGTGAAAAAAAGAAATCGGACACTGAAGTCAATCCAAATGCC
al_contig_141978_843	no		CACAAGCATTAGTTCGTCACTGCCTCTTCTTCCAATGTATAGAGATGGTA[C/T]GAATAATCGTGTCACACCGCTGCCATGGTGGTCGTATTACAGTAGCATTC
al_contig_141985_608	no		AGACAACCACAAACTATCTCCCACTTCTCCCCATAGCAAACTATCATTCA[A/C]CAGCCACAAAACTTCCCTAATCCACGACAACCCACACCTAATCCTCTTCC
al_contig_141993_558	no		AGGAAGATGGCACTGATGAAGTGATTAAGTGTTAGGTCAGGTGAAGTGAT[G/A]TATTGGTTGTTATGTCAGGTGAAGATGTTAGGCAGTGGTGAAGGAAGATG
al_contig_142005_256	no		AGAATATAAGCAGAATAAGAAGCGAATGCATGCCTGCAGAAACTGAGGAA[T/G]TAGCATTTTTTATGCAAGTTTCTATTTTTGTCACCATTCTCTGCTCTTTC
al_contig_142005_481	no		TTCACTTCAGTGTCATATGCCTTGAACTTGGAAGAATACTAAGAAGATAT[G/C]TCTTAAATATGTTCCTCAGATATGCAAAGATCAGCAGCAAGCAGATTCTT
al_contig_142015_462	no		TCTCCACCACAACGACAATCACTAGATGAATGAGGTAAGAGGTTGGGGCA[G/C]ATCCAATCTCGAGATCATGTCTACTGGAGATGGCCGATTCTCTACTCAAA
al_contig_142017_235	no		GTAAACAAATAGCAGCAGCCAAACTTCTGGTCGGTATAATATCTTTCACC[T/C]TCAATTCCACCGTGAGTGGGCTGAAAAATAAAAATAAGGTCTCCACCGCC
al_contig_142018_1061	no		AGATCGATAACATCATCGAGCTTTAGAAGATCAGGGATAGCATCTCTTGA[T/C]GTAACGAGTCCAATAAGTTGTTTGCCTACACTATCGGGTATTGATTCGGT
al_contig_142018_1115	no		ACGAGTCCAATAAGTTGTTTGCCTACACTATCGGGTATTGATTCGGTGAT[G/A]ATCTTATGCAAGATTGCATTAGATCTCATTGCTTCTTTTCCCCCTTTCAA
al_contig_142018_285	no		CAGCAAGTGAATAATACATCTCTTAAGCCACCACACAGATGTCAACCTGT[A/G]GTGGAAGGCAAAAAAACAGTTAGCTTAATCCAATGGAAGATTTTTGTGGG
al_contig_142024_609	no		GGTGTACTGGCAGTTGAATAGAAATGTTTGATGAGCAGAAGTGGTTAGGC[T/G]AAGCTTGATGTGGGCAATACAGTGCACATTTGCACACTAGAGAGAGTAAG
al_contig_142041_731	no		TCAAACATTATGCCCAACTAGCTGGTCCGCTCTCAGATCTCTTGAAAAAA[T/G]AGGAGCATCATTTTAATTAGACTGAACAGGCCCAGCAAGCATTTGTAACT
al_contig_142056_411	no		CAACAAAACACTGTGAAATGTCAGTGGAAATTCGATCGCCTGCTCCACTC[G/A]ATTACTTTATCTTCTCCAATTCGTTCCATGTCATCAGATGTCAGAGTTCC
al_contig_142059_831	no		GTTAAAATACTACCTGTCAATGATAACTGTCCCCTTTGAACTGGAGTCTT[A/G]ATATCACATGATAGTTTCCCTCCCTCTCATTGTCTGCCTTCCTTGACCAC
al_contig_14206_67	no		ATCTAACTAATTTTATTCTAAGCAATCGATACCGTTCATAAAAATCTTAC[A/G]ATAAATCGGCACCGTGCATTCTACAAGTGCCATCCGATGCACATTTGAAC
al_contig_142075_325	no		TGGAAGAAGGAGAAGTCGAAGGCGAGGCAGGAGACGAAGATTGGATTCAC[A/G]GCTAGGGTTGATGCTAAGATCAGACATGTTAAGGGCAAGTTGCAGAGAAG
al_contig_142075_401	no		CATGTTAAGGGCAAGTTGCAGAGAAGAGCGACGGCTGCAGGCAGACAAGA[C/T]AAGGAAAGAGATCTGTGATTATTGCAAGTGTTGGTGCTGTATCCTTGGGG
al_contig_142082_156	no		CGTAACCTGTCTCGCCCGAATGAATTAGTTGGTACTAGAAATGTTAGAAA[G/T]AGTAAACGAAAAGAGTAATAAGAAGTGAAAAGGACAGAGACACTTCCCAA
al_contig_142082_286	no		ACTTAGTGTAAGCGAGCTCTAAGATCACATCTTTGGAATAAAATCCAGTT[A/G]GAAAAGGAAATCCAATAAGAGATAAGCTGCCCATGAGCATCATGGCATAG
al_contig_142082_607	no		TCTGTAATATTCCAGTGGTTGCCGCAAGGAATGACGTCATAGCTCCTGCA[A/G]AAGTAATAACAATCAAAGCCGTAGGTGAGTATTCAAATAAAGGAGAGCAC
al_contig_142082_781	no		CCATTGCATCGGGTAACCAAGTATGCAATCCTATCTGTGCAGATTTCCCA[A/G]CAGCACCAATAAAAAGTAAAATACAAATCAGAGTTATGGCATTGAATCTC
al_contig_142086_200	yes	yes	AAATATGACACTAGATGTTGATATTTTTCTACTGCAGCATATACTTCCTC[A/G]TTAGTATCCATAACTCCATTATAAATGCCTGTTTCAATATCAAAAGGCTC
al_contig_142086_94	no		AACTTTACACCTTCACTCTCAAAATTTCTTATCAAATGTAAGAAACTGAA[A/G]TACCTGTGCTTCGACGATACAAGATAAACAGTTTCTGAAATATACAAATC
al_contig_142087_618	no		ACTGCACTTCACACTTCACTGTTGCACTTCATCATCAACTCCACCCTTAA[A/C]TTCTGTGCAACTGAATCACTCGTATACATTCATCAGAACAAACCCTTACC
al_contig_142088_471	no		AAATCATTTGTTCTCCAAAACAGACTGAAATTATCAAATTGCAAGTTTAT[A/G]AGCATCTTTCTTTCTTCTTTCCATGTGCATTTATTCTACCAAAACACGGA
al_contig_142090_170	no		TTAAGACTAGTCCCTCAAATTTGCGGATCTGAAGTTTCTCGATCGACAGA[G/A]TTAGACTTCACTTGCTTTTGAAGCTTATCACTTTTGATGTGCTCTTGAA
al_contig_142096_773	yes	yes	TATATTTTAGCCACCCTTCAGCAGTTCAACCATATCACCAAACCATTCTA[C/G]TTTACCTGACCACCATTCACCTGACCTTCATCTACAAAACACTTCATCAC
al_contig_142099_387	no		TCAGAAATTTATTGTGGTTTCATTTATTTAAGTCGTAGACATAGGCGTCT[T/C]ATGCTTATGGAATACTCTCGTAGCAGATCAAGAGTGCTTCTGAATTATAT
al_contig_142100_604	no		AACTTGTTGCATCCATGGGTAAGAACGATCAACATCAAGAAGAGTCACTT[T/C]GGAGTAGCAACAATGTCATAAATGTTGGTAACATACAATTTCAAAATCAG
al_contig_142108_208	no		ACCTCCCTACCATCAGAACTCACATTTTAGTTTATCAAAGGGTTTAAAAC[C/A]TAGTTAACTATCAGAAAATTTTCCTTACTGCTAACCAGAAGTATATATTA
al_contig_142108_709	no		ATTCACACAGAACTGGAATGACTCAAATAGAGATGAAACACTATTGCAGT[G/A]TATTTTTGTTCAGAGTAAGATATCAGTCAGCTAATACAATGAAATCAACG
al_contig_142115_147	no		CTTCTACCACATATCACCTCCTCCACCACTTTAGATCATCTTCATCTTGA[T/C]ATCACTGATCAAACCACTTCAACCCACTGCATATCCATGTGCTCCTCCCT
al_contig_142123_592	no		TATAAATATCTGTAGACAATAAAAATTATAAGAAGCGGATATACGGAAAA[C/T]CATATCCAGGGGGTATCGGACATGGATATAGGACACACGTTAAAAATAAT
al_contig_142128_454	no		GAAAATATGCCCACTCCACGCATCTGAACCTTGTAGCTCACGCATGGAGT[T/A]TATGGAATGAAGGGAAGAGCTTACATTTGGTCGATGAAACATTGAGTGAT
al_contig_142148_426	no		GGCTGTGGAAATTCTCAACTGTCCGAAAACATATTAACCGATAAAATAGC[T/C]AGCCACCTCACATGCACTGACATCTCTTCCATAGCCGTTCAAAAAATGAA
al_contig_142148_783	no		TTTAGACGGCCTTTGTTTGAGAGGTCTGAGTTTGATTGGAAGGTTGAAGT[C/T]GAAGCTTTTGGCGATGGGTTCCATTACTTCTTTTATAGTTTGAAGAAAGG
al_contig_142164_1011	no		GATGTACTGTGAACAGTAGTATTAGGCAGTGGGAAAGGTCTGACTGTTAC[G/A]TGGTTGGTCAGGGATATGCAGGGTTGAAGTGAATGAGAGGTGTTTCAGTT
al_contig_142179_57	yes	yes	ATGTGTGAAGGTAAAGGCAGGTTATGGGTATTGGTTATGTATAGGTACAG[G/A]CAAAAGTTAGATATGAGCAGCAGTTATGTGGATAGCCAGAGGCAGTATG
al_contig_142193_433	yes	no	TTGTAAGTTGTCCCAGATGGAGGCGGAGGGCAGTCTGTAGGGGCTGCGGG[C/A]GGAGGCAGGCAGGGGTAGGGGCATTCGGGGGGCACGTTGTCCCACGCATA
al_contig_142194_848	no		ACGAACTCCACCAGCGATCCTTCAGCAGCCTTCCACAACCAAAGCTCCAA[C/A]CTCCAACCATCGCTAGCACCCAATCCCCTAAATCAACTCCGGTAACCAGG
al_contig_142196_398	yes	yes	ATCAACAAGACCTGCAGCAATCGCTACAACATTCTTCAGAGTCCCACATA[G/A]TTCGACACCTTCTACATCTTGTACAGGAGATACAAGAAAATAGGAGGTAG
al_contig_14220_63	no		TTAACCGTTCCCTCTATCACCGAATTGTACACTTTGATCCCGATGGTTGT[T/A]TCAGCCATTAACATTTTGACGCCTGTATATGAAATACTTGATCGGGAAAC
al_contig_142207_674	no		AGTATCATTCCCATTCGACACAATACTCTCTAAAATAGAGGGCTTGTGAG[G/A]CTGATCGTCCAATAAATCCTTATTGGTTTCAGCCATTCAAATGCAAGAAG
al_contig_142210_544	no		GGTTCATTCAAAGGACTACCAAATAGTAATGGCTGATGATGAACAATCCC[C/T]TGTGACATAAAATTTCTCAACAGAAGTAAGTGATGTGGCGCATCAGCATC
al_contig_142210_643	no		TCCTCCATTATCATCACTATTGATCCCAAGAGAAACCCACCTCCCAAAAT[T/C]CTGTCGAGATCTGGTATGCCGGAAGAAACAAAAGCGGCGCCATTAGGAGC
al_contig_142213_1141	no		CGCTCCACCTTCACCTCCGCACCATCCATCTCGTACCAGACTTCACCATC[G/C]ACGACCACTAACTTGTCATACCAACTGACTATCTCATTGTCGACCACCGG
al_contig_142215_85	no		GGGTTTGATGTAGGGTGGAGGAGCATAGTAGGCTTGTGATTTATATTGTA[A/T]TAGGAAGTTGTTGTCGGAATTTCAAGCAGTGGGGAGATGATGTTTTGAAG
al_contig_142231_589	no		AGCAATGCCAATCGCACACCCCTCTCACATTTTGGAGCTAGAGAAGATAG[G/C]TTCATCAATGACAACCTCTAGAGCTCTGCCTCGAGAGCAAAAGATTATAA
al_contig_142231_659	no		AGAGCTCTGCCTCGAGAGCAAAAGATTATAAAGGAGATGATAAATGATGA[A/C]AACTATCACATCCCCGAGAGTTGAGAACTGTTTTTGTTAGTCAAAAAATT
al_contig_142237_465	no		GGAAGTGACAAGCTCTCTAAAAATATCTCGACACCTGAATCGCATTCAAA[A/T]CATCCATCAAATCCAAATGCTAGTAACAACAACAACTATCGCCCTAGCC
al_contig_142253_1061	no		TTATTAACATCCTGAGGATTCTGACTTTCCTCTTCTTTGATTTGACGATC[G/C]AACTCCTTTATCAATCTCTTACACTCCCTCATTTTCGCAGTGAGATCATC
al_contig_142253_867	no		TTTATAAGTTCTTGGTTAGACAATTCTGATGCCATTTGTACTTTATCTTC[C/T]ACAGGTTCATTACTACCAGCACCCATATCAAAGAGTTCTACTCTTTTATT
al_contig_142280_159	no		AACCAACTCGGATTAGCGAATTCACTGTTGCGATTGTTTGCGTTTTGAGG[T/C]GAGGCGATTTGGGGAGATTGGTGAAGCTGCAGAGGAGAGGGGTGGGGCCT
al_contig_142324_581	no		TTGGAAATGAAATTGGACAGGTTGTAGAGATGGGTGAGAGTGCTATATGG[T/C]AGTGGAGTGAAAGTTGATGGGTCTGAGTGTTTGCAGTGCGACTGGAAGTG
al_contig_142326_268	no		CATATGTGAATACTTTAAGTCAAGAATAATAACACCTGAAATTATTACGC[A/T]TGAAATTCAGTAATGAAGAAAAAGCAACCATAAAAATTTCCAAAAGGACA
al_contig_142326_887	no		AAATGCAGATGACCTAATTATAATTAGTTACGGACGGGGAGAGAAGCAGG[T/A]GAAAGTGGGAAGCGACAGGGAACAAATAAATTTTTGAGACGGTTGGAATA
al_contig_142330_745	no		GATTGAATTATGAGTACATACTATTTATTGATCTGGATATTTTTGTACAT[G/A]AAATTAGTGCTCAATTTCAGATATTGTTTGAATGGATTAAAATCTAGATC
al_contig_142354_822	no		AGTGGAGGTTGTGGTTAGTAGTTTGAGGTGGAGATGTATGCAAGATGGTA[G/C]TGTTATATGTGTAGGCAGAGGAAGTGTGAAGGCAGTATATCAGTGTTTGG
al_contig_142354_908	no		TATATCAGTGTTTGGTCATGGAGATTGTTGGTCAAGGGGTGTGGTTGTGT[C/T]GTATGCTTTTTTTTGGCAGTGGAAGTTTGTCTATACACAGGGTTGGTAAT
al_contig_142356_776	no		TGTATCTCCAATTGTTGAATTGGTTACTGGAAAGGGACTACTCAAGGTAA[C/G]TACTACTTCTAGGCCTGTCAAAATGCAATTGGACCATCTAACCCAACCCT
al_contig_142356_831	no		CTACTTCTAGGCCTGTCAAAATGCAATTGGACCATCTAACCCAACCCTGA[C/G]ATGGGTCTGACCGTTTTTTTTAACGGGCCAAAAGCCATTCATCCCAAAAT
al_contig_142392_522	no		GCAAAAGGCAAAATTGGTCAGATGTTTACATTGAGCTGCAACCAGTTGGT[C/T]GATTCTCTTATTGATGATCTTGTTGATGGTTTGTTTTATGACATGGACCA
al_contig_142398_845	no		AAGGATGGTTAAAGCAACTGGGGAGGTTCTTGCTATTCAGGTCTCTGCAG[A/T]GCACAATGCAAGTATTGAGTCTGTTAGACAAGAGTTGAAGTCATTGCATC
al_contig_142416_127	yes	yes	TGTTGCATTCCCCATTACCCAATATCACTGTCACAACTATGCTCCCCAAC[A/T]CCTTGCTACACTGCAATAACATCACATACAACTTCACTTCCCCGAACAAC
al_contig_142419_266	no		ACAACTGCTGCTGCAAGAAACATCAAACAACCATCCATCAATATTTAACT[A/G]CTACATCCACTGTCAACTGCTCAATCTCTCCACTGCCTTTAATTACTACA
al_contig_142436_644	no		ATCCATCAAACAACAGCACCGTATTCTCCTCAATCCAATGGAATAGCAGA[G/A]CGTAAGAATCGTACCCTGAAGGAAATGATGAATGCTCTGCTTATTAATTC
al_contig_142451_246	no		TGTATGGTAGAAGGATGTATATGTCAGATGGCAGTAGTGTAACTGCTATG[G/A]TTGGAAGTGGTGTTGAGATGTTTTGTGGTGGAGTGTTGTTTGAAGGTGAA
al_contig_142457_233	yes	yes	GCACATCACATACCAATTTGTATCCATCCAGCCTAAAAAAGTCCCACTAA[A/C]AGCACATAATCTAACAGCAGCTCCAACATGTTCGTCATTATCAAACAGTC
al_contig_142460_338	no		TACGATGTGCAAAATAATAGCCATTCATCAAATATACTTTCACAAATGTC[A/T]GAAAGCATAGAGCCTTTATATGATACGTTCTTTTGCCCTTTAACAAAGAA
al_contig_142460_556	no		AGAGAATAAAGAGTCGAGCTTTGAATAAGAATATTGCATTGAAGATGACT[G/A]TAGATGAATGGAAGGTGAGAAATGAAGTAACAAGAATGAAGGCTGCTCAT
al_contig_142483_394	no		TGTGCCTGCTCATACTTCTCCATTGATCACTGATCTACATACATTAGTCC[T/C]ACTGACACTTCAACAACCTAGTTCAAACTGCCTACTGCATAGCAACTGCC
al_contig_142485_303	no		ATACTTGTTCTCCGTCTACTTCTCACCAAACTACAAACTGTCCTGCCTTC[G/A]TCACAGTGTCATCCCTTGCGTTGCAACTGCTGCACAAAGCAACTCCCTGA
al_contig_142486_304	no		AGAAAAGCACAAACATGATCAATACATTAAATAAGAAGATTGTCGGTCAA[G/C]AGCATGGTATAAAAAGCACCTAAAACTAATTATGTAACAAAAATTGCATT
al_contig_142499_793	no		AACAATTTGCTACATCAACTTTCAGCAAAGAGCAACATAGATCCGAAAAC[C/A]ACATTGATTCAAGTTACAAGGCAACTCAAGTATAGCAAAGTGAAGTTGCA
al_contig_142505_1449	no		CTGGATGTAGTGGATATATGTCCGAGAAGTGACAATGAGATAGAGGAAGT[C/A]GCTGTGTGGTTATGGGAAGTTCAGTGAAGTGGCAGTGTAATTTATAGGTG
al_contig_142505_932	no		GAGTAGCAGCAGCAGCAAGATATGTTTGAGATGACTGTGGTATGAATGTT[A/T]ATGGTTGGCTGGAGTTAGTTGTGATATAGCAAAAGGGGTGACTGTGGTTG
al_contig_142513_233	no		GAATTTTTAACTGCTTCTAGAATTGCAGCACGTGCTTTCGATAAACCCAG[T/C]TCCAGCCTTTCCAGTTTCATGTCTTTTCTTCTTTCTTTTTTACTTGTAAC
al_contig_142523_338	no		ATTCAAATCAAATTTCTGCATTTTATCCAGATTTGAACTACTGAATATGG[T/A]ACCCAAAGAAAGAAGTAACTATTTATTTTGAACCAAAATCTAAGATGAAC
al_contig_142523_453	no		ACCCATGTTCTTGTTGCAGGTGACGGTTAAGTTAATATGTGCAGCTAACC[C/T]GCATGAAATTTAATATATTGTTGACATAACACAAAATTAGTTACCTAACT
al_contig_142527_347	no		ACTTGCATGAATATACTCAGTTGTGAGGGGAACACCAAGATACTTGACAG[G/A]CAAACTCTTTTCTGGAATATTTAGAATAGTAAAAATTTCCTCTTTGCTTA
al_contig_142527_919	no		TTTTAGTTTACCACGCTTTTTAAAATCCCGAATCTGTTCATGAGCCAGCA[G/A]CACATTTTCGCCAATACTTCTACCCGGAAATGATGATTGATTTTCTGCAA
al_contig_142532_1120	no		ACTCAGTGGGCGTATGTACTTGGAGATGTTCTGAAAAATCTGTAGAAAGC[T/A]GATTCCAAGTTTTGGGTTCGGTTCAAATGGAGATTTGTTTGAAAAGAAAG
al_contig_142539_2339	no		GTCCAGTCAGAAGGTTCCCGCTAAGATCTAAGTAACCAAGTTGACGTATC[G/C]CACTAAGATCAGGAACAGCCCCTCGCAAATTGCAGTTTCTAAGACTCATC
al_contig_142539_368	no		ATTGTGGGTATGGCTCCACTTACAAGATTGCTGCCAGAAATATCAAGAGA[C/A]GAGTATGGTTCTCTAGAATGAGAAGATGGAGTAGAGTCTTTACCGTT
al_contig_142565_125	no		ATTGGGAAGCATTTGCACAATAACGTCATTAGACAATTGTGCATTAGAAC[C/T]ATGGTTTAATATATAGCTAAATGCAATGAAGCATCAGCTAAGGGATATAG
al_contig_142570_507	no		ACGGAGGTCCTTTGGATTAATTTCATTCATCATTTTTGTTACTTCTAGGC[C/G]TTCTAGTTTAATTGTTAGCAATCAGACTCAACTTCGGTAAATGTAATATT
al_contig_142571_349	yes	yes	CAATTCTTTGTACAAACATCTTCACTGCCTTGCCAATTGCTAAAACCACT[A/T]GCAAACCAATCATTGCCCATTCCAGTGCCTTTACCTTCTTCCACTTTTGT
al_contig_142576_165	no		GGTAATAATCTGCATTGAATCCAGCGAGTGATTGCAGCTGAATAATATCG[C/T]TGAATACTAGGGTTAGGAGCTGCTTACTTTTTCAAAACAAACGTGTAGAT
al_contig_142579_603	no		TCGCGACCCACGAAATCCAATCGCGAACACCCAACATCGCCAAAATCCCC[T/G]CGAACCCAAACTTCGAATACCTAGAACCAAACACTTGAATCAACGAAAAG
al_contig_142583_888	no		GAAGATCAAATTGTCGATGGGAATGAACATTTGTCTGAAGAAAAAGAAGA[G/A]GAGAAAATATATGCTGAGATGCTTTGGAGCCAGTTGGACTCTTGTGGGAG
al_contig_142585_312	no		AAGATCACCTTCAACCACTACCATATAACTTCCTACTGCAAGCCACTTGA[A/G]CATTCCATCCACCGCAACCTCCAAAGCAAACTTTATCACCTCTGCCTACT
al_contig_142586_101	yes	yes	TTTTTCTTCACCGGTGAAAGTGGGTAGTGATTTTGAAGATTGTATTCTTC[T/A]ATGCATTTGTTGATGGCTCTTAGTGCTACCAGTTCTTTGTTGTATACTTC
al_contig_142588_737	no		CGGAAGATAACGCCGGGGAATTCAGTGTCCATGGCAACGTATTGGAAGCG[A/C]CCGACGTAGCTGCTGAGCAAGCCAATTTCCGATTCGAGATTGTGGGCGAG
al_contig_142589_635	no		ATGAACTAAATCATTCTGTATCATATACCACACACAACGCCAAGCCTTCC[G/T]TGAAAACACTGGAGCCATTATTTCTACAAACGCTGCACAAGGTGGCAAAT
al_contig_142589_718	no		CTGCACAAGGTGGCAAATGTGGGTCAGTGCACCATCCAGGTTTCTCTGTG[A/G]TCAGCTTGTGAACTTCACTATCTCCCCTCCGTTTGGTCATTTCCCATGTT
al_contig_142594_862	no		AGTGAACTGTTTCGTTCGGTAGAAAAGTAGAGAATTTTGTTTGGTAGATG[A/G]TGATGAACTGTTTTGGTAAACAACAAAGATGGTGCACAAAAATGTAAACA
al_contig_142595_360	no		CAAAAATGTTCAGGAATATATTTCCGACTACTAAAACAGGCAGATTTGGG[A/G]ATATCACATCCGTTAAGGTATTTGGGGTTTAAAATATATAAGTAAAATAT
al_contig_142603_801	no		TTGAACCCTGTCCATGGAAGTTGGGGTGTGCCAGACCCTGCTAGAGTGCC[G/A]GGCCATATTACGTGTGGGCAGTTGTTTGATAATGTGAAGGTGGAGTAGGC
al_contig_142605_344	no		TCTGTTTTTTATTGATTACGTATATTTTCCAACACTAATTTGAATTCCCA[A/G]TCTCTCCAATTACTAAATTCAACTAAAAAAACTTCTAAAAACGAATGAAA
al_contig_142615_274	no		CTTTATACATTTGTGATCATTAATATCTATTGCTGCAATCACAAGATGGT[C/T]ATAACTAATCACAGAAACATCATATTTAAGTATTTTTGTTCTTCATTACT
al_contig_142621_1646	yes	no	GGAACGCCAGAGTGGATGGCACCTGAGGTTCTGCGCAATGAACAATCCGA[T/C]GAGAAATGTGACGTGTACAGCTTTGGTGTCATTCTGTGGGAACTTGCTAC
al_contig_142621_1728	yes	yes	ATTCTGTGGGAACTTGCTACTCTCAGAATGCCATGGCATGGAATGAACCC[G/A]ATGCAGGTTGTTGGGGCTGTTGGGTTCCAAGAAAAACGTCTTGAGATTCC
al_contig_142648_496	no		TAAGTTAAACCAAGCATTGGTCCTAAAGTATGTTATAATTCCCAATTTAA[T/G]TATGCGTGGAACTGGGTTGAATGAATCAATGTACAAATGCTTGAAATCAT
al_contig_142648_661	no		TACTGACTTTTTATAATTGCAAACTAAAGGAAGCGGAATGAGATTGCTTT[G/C]TTCCTATTTCTAATATCTATTATAATAGGAAGTGAAGAAAGTAAATTAAG
al_contig_142648_788	no		AAAAAAAAGTTTTAAAATCCACTTCCGGCCCCTCTTGGAAAACAGTTTCA[T/C]GAAACACCCGTCTACTTTTACAGCAAAAGTATATGGTTTTAACTGCATAT
al_contig_142654_353	no		TATCAAAGAGACAACCATTACCATTAGTATATCAACAAATACACAATGCA[T/C]GGACGTTCCAATATTGCTGTAATATCTCTTTTCGGTTGTGGTGCATTGCA
al_contig_142659_129	no		GCCGACTCAAGTAGTTCTATCTATATCTCGACGGGCGTACATGGGTCGTA[C/T]GACCGAATGTTGGCCTAAGTGGACATCGATTCCAGATAATGTTAAAGAGA
al_contig_142661_340	no		AGCTCCTGATCTTCCGATCTATGCATGCTATATTCTATAAAAATGCTCCT[T/C]GTCGAAACACATGAAACTCTTACTTTAACACTGAATTCATCGCCTTTCTT
al_contig_142663_455	no		CAGGATGGTTGATGGTTTATGAATTGTGAATATGGTAGCAGGAAGGTGAT[G/C]GATTGTAGCAATTTGTATATGGCAGAGGAAGTTCAAGGGGTAAGGTAGGT
al_contig_142668_134	no		AAAGTCTACATCAGGCTATGTTTATCTATTAGTTGGAGGAGCTATATCCT[A/G]AAAAAGTGTCAAACAGACACTTGTAACTTTTTCCACTATGGAAGCTGAAT
al_contig_142669_690	no		ATCTCTATCTAAGGTCTTGACCCCTAAATCACCATAAGTCCTGGCCTCCT[T/C]CCACACCTAAAGCAAACAATAGACAAAAAAGGGGGGAAATGACGAAGAAC
al_contig_142674_1131	no		TCTTAAAGCGATGGATGATAGTGGAGCTTGTTTCTTGTTTTTGATGGAAT[A/T]GTAGAGGTGATGGTATGGTGTTTGTTGTGACTGTTGGTTGGTCGAAGCAA
al_contig_142679_1114	no		ACAAAGGAATCAAATCGATAATGAGATAGTGAAGGAAATGTGTCATAGCA[T/C]ATCGAGTTCTTCAGAAGATATAATGGACCATGATGGAGAAGCTGATGATG
al_contig_142681_652	yes	no	GATCTTGTCCAATATGTTGCGTTGATGTACTTTAGTCCGCATACTCTTGA[A/G]GGCTTGCAGCATCCCGACTTTGCAACAATTGAAACACGTTTTTAGTCATA
al_contig_142682_193	no		AAGAAGGTGTTCAGGTTTATCGAAAGTTTTATACTAAGGAAAAGGAAATG[G/T]CTAATGGCGTGGTTGCGATTTCTGTTTCTAGATCAGCTCCTCAACTGTAT
al_contig_142687_790	no		ATTGCAGTTTAGTAGGAATGAAGAGTACACAAAATGCACAAATAATAGAA[C/T]GTAAAGGAACTGAAACGCTAATAGGTTGAGTGTAATAGCAAACTGCTGAA
al_contig_142697_470	no		GTGCACAGTCAGGAATTGAACCTGCAATCTACATCTTAGAAAACTTGCCA[A/G]CTACCAACAGCCCAATATAGTTTTTTGAACAAGAAATACAATAATAACAT
al_contig_142699_258	no		ACATGCCTTCATGTGACATTTGTCAGGAGAAGGTTGGATATTTCTTCTGC[T/C]TACAAGACAGAGCTCTTCTATGTAGAAACTGTGACAAGAGCATTCACAGT
al_contig_142699_338	no		TGTGACAAGAGCATTCACAGTACATCCGCTCATGGCTCTGCACATCAACG[T/A]TTTCTTCTAACTGGAGTTCAAGTAGCACTTCAGCATTATAACACTACCAA
al_contig_142699_512	no		TATTATATCCAACAAAAAGCAATGCACCAACAGTTTAATGGATGTTGAAG[G/A]TGAAGGAGATGAATTTAAAGAACAATGGATGTGGAATGATGTATATTGTA
al_contig_142705_872	no		CTATGACGATAATCATGATATTATTCTCCATGTTGATGCACGGTTTATGC[C/A]TATTTCTTCTTTAACATTTGTCAATACATTTGCTTCTAGTGTTGCTATTT
al_contig_142707_55	no		GGAGGTGTGAGAATAGGTAAACACATCAACTCCTCAATTGTGTATTAAAA[G/A]TTTTTAGCTGTATATGAAGAAACAATCATGTATTACCACCTTAGCTTGTG
al_contig_142709_427	no		TCGAACCTGAACGAACGCTCCCGATCCTCGCAGGGAGTGTACTCCGAGTA[C/T]TTAGGGTCGCAGGGAGGGAATTCCTTTTGGGTATGCAGCTGCTGTCTGGC
al_contig_142712_177	no		TCACGTGATCCCGATGCTTAACTTAGCCAAACTTCTTTTTAAAGAAGACG[A/C]CTTGCTCTTAACGTTCCTCACGACCGAACACATTCATACCCGTTTGCTTC
al_contig_142712_463	no		TGCGTGATTGCAGATGGAGTTCTTCCACTTGCTTTACAAGTTCCTGATGA[G/A]ATGGGTATTCCTGTTATGATCTTTCGCACCAGTAGTGCATGCAGTGTTTT
al_contig_142712_522	no		TCCTGTTATGATCTTTCGCACCAGTAGTGCATGCAGTGTTTTGGCTTATT[C/T]TTCCATTCCTAAACTCATTGAACGTGGAGAGATACCTTTCTCAGAGCAT
al_contig_142725_1028	no		GGCGTACATTTTATATGATTCAAGTATTTTGTACGGTTCAAGTCACTGAG[C/G]CATAAGAACAAGCCTTTTTTGAGAAAGCCTCAATGTGTGTGTTGCTGATG
al_contig_142725_575	no		AATGGTATGTATTTTCTTCTTCCTTCCTCTATTTATCTTCAATTTTTTTT[A/G]AAAAGATGTTTGATCGATTCTAGTGGAATCGATCTCTATCTCAAACAGTA
al_contig_142731_198	no		CTCAATTTGGGGATTCAGGGAGGTGCAACAATTGGAGTGCTGGAATTTGG[C/G]AACGGCGATGGAGATGATTTTGTTTTTCGCAGGTTTGGTTGTATGGAGTA
al_contig_142732_126	no		CGTGATAGTTGCAGTAGACGCACCAACGCAGCTTATTTACAAGGACCACA[A/G]TATACATATACTGCTTTATACTTGGTTCCACCATACACACAACCCTCGTT
al_contig_142734_830	no		GGTCTATTGAGAAGCTGGTCAACGCCAGTGAGATGACAATTTAGGGTTTC[T/A]GAGTGTAGTTCGTCAAAATCACAACCAAGTAGATCGATGAAAATTGATTA
al_contig_142743_227	no		AGTGTGGTTTCAGGTTGATTAAAGCGATGGAGTTGATGAAGTGGAGGAGG[T/C]AGGCGGCGACGGGAAGTTGCGAGTTTTGCGTTTGATTGCGGTTGTTGTGG
al_contig_142744_183	no		AGTTGACGTCAGTAATTAACGCCACCATCTCAAATGGTCTGGAGGAGTAG[G/A]TCCCGCCAATATTCACGGGTTGATTTGTTGAAGTGGGGGCTCCTTTCTTC
al_contig_142752_409	no		TGTGGTATGTTAGTAGCTGGAAGTGTATGTTTATGTGTGATGCTGTTGAA[G/A]TAGGGGATTGTGTTTGTGGGGTGTGCAGTTTTATTGCAGTTGAAGGAGTT
al_contig_142753_887	no		GCAATTTGTTGGAGTTCTACTCATGTTGTCGACAAAGGAAGTTAAAAAAA[T/G]TATCTAGGGACATGTTTATGAAATTATGACAATAGTTGCTACACCGCATC
al_contig_142764_177	no		ACAAGAGCCAAAGCCAAAACCCTAGCCCTCAACAGACCAACTAATTCGCC[G/A]CCCAAATTGCGCTCTCCTTCTGTTTCTCCTTCTTCTTCGTCGTCTACTTC
al_contig_142764_70	no		ATTCTAGCTAGAAACTTTTATTTTGTATTTTTAATATGGGCAAGTACATC[A/T]ATAAGGGAAAGATCAAGAAAAAGGTTCAAGCCATGGAAATCTCTATAGGA
al_contig_142768_346	no		AGGAATTTTGTTTTCCTTTATGCAGCGTTTTGATAATTAATGTTATATAC[T/G]CACCCACATGATTACTCCTACGTTGTATTTAACCATAAGAGACCAAAAGC
al_contig_142774_454	no		AGTTTGGAAGTGGTAAGTAGGAGTATGATGTGGTTTTGATGATCAGCAGT[T/G]GCAGGTGATGGAGAGCACATTGTGAAGACAGTTTTGGCTGTATGGTTTCA
al_contig_142774_542	no		GCTGTATGGTTTCAAGGGGTTGCAAGATATGTCATTGGCAGGAAAGTTGT[T/C]GAGGTTGTTGTGTGCAAACAGTGAGAGTAAGATACTATTGCAGTTAATGG
al_contig_142774_814	no		GTTCGACAATTTGTTGAAGCAGTGATAGGTGTTGTGTGGATGCAATGATT[T/G]TGTGGTCTATGGTTCAGGCAAATGTGGCTCAGGTAAGTATGTATGTTCTG
al_contig_142777_240	no		TATAATTATCTAACAATCAAACAGTTATTTAAAGGGATTAAATGCAAAAA[A/T]TTTACATATTTTATTATTGTCACACTTAACATAGCTTACTATTAACTATA
al_contig_142803_184	no		ATAACACTTAGAGAAGAGGTTTGAGGGGTCATTTGAAGCGTACCCACATA[G/C]CACAGATGAATCCATGTTAAGCTTTGCCTTTGCAAAAAATATTAAGTTGC
al_contig_142803_424	no		AGGCGATCAACTGCGTATACCTATTCAAGGAGACAGTTGAATGGCCATTT[A/C]AATGTGAAGCGTATATTATTATGGTCAACTTAACCTAGACTATGATAAGC
al_contig_142808_71	no		ACGATATATCCAAATAATAAGATTAAAATTCCCATTCAACCTACTGTAAA[A/T]GATTTGTTCAGTTCTTACGAGCAATCATTTTGCAATGGCAGAAATTACTG
al_contig_142815_95	no		GAGCGGGGACTGTAACAGTGGCAGTGGAAGTGGAGTGGCTGTTTGTAGAG[G/A]TGATTGAGCAGCAGTTATGTGAGGAATGTGAAGTTCGCAGGAAAACTGTA
al_contig_142818_780	no		TTGGGACTGGGTTGACTAGCACTAGTATTCCTGCCCCAGTGACACGATTA[A/C]TTTCCAGCTGGTCTTCTGTCAATTTTTGTTAACGGAGGCTGTCATTCATC
al_contig_142819_540	no		AATTTTTGTAGACGAATCGTATTGACAAGGATCTTATCAATTTTTGTAGA[C/T]GAATCGTAATGTGGTTGAGGAAACACAATTGATTTAAAAATATAATTCAT
al_contig_142831_369	no		ATTTCCAAAGCAAAGTAAGGTGTACGCAAATTTGACGAGCAAAGCTGATA[A/T]ATCAATACAACAGAGGGAAAGGGGAGGAACTCGTTCGACATGGAGGCTGA
al_contig_142831_610	no		GTTGAAGGCTTCGGCAATAGGGTGACGAGAGGCACGGTCTGGTCGAGGAC[G/A]TGAGGAGTTCATGGCGTTAGGGGCGGTTCTGGTGGCAGGTTGTGTTGTGG
al_contig_142832_312	no		GATTATAGTATATAACTAGATTTGTGCAGTCAATATATATGATTTCAAGC[A/G]CCTTACATGAGTTTGGATATATACTATTTCACTTTCTTAGGCTTGAGTTT
al_contig_142832_377	no		GGATATATACTATTTCACTTTCTTAGGCTTGAGTTTAGGTAAATATTTGT[A/T]TAGGACAGATGATCTCATGCAGCAGAATCACATACGTCTTATTTACTGTT
al_contig_142843_246	no		ACTAGCCTGCACAGCCATAACAATTAGCATATCTCCTCCTCTGACATCAT[C/T]ATAGTTGCCTCAACCTGAGCACTTCAACACCACAATTGACATACATTCTA
al_contig_142848_152	no		TGGTCATGGTCGGACCAAGAATCCAACGCCGGAATATCTAAATGGGACGG[A/G]GTCAAAAACAGGCAAGCCGTCAATAACCTCAAAAAGATGGCAATTGACGA
al_contig_142848_233	yes	yes	AAAAAGATGGCAATTGACGACCTCTGCTTCTTCTACCATTCCGGATCTAC[G/A]TCGCGCAAAGTGGTCGGAGTCGTCAAAGTGATCAAGACGTGGTATGAGTG
al_contig_142855_349	no		TAGAATTTTAGCTAATAGTAAATTAATCAACAGAATTTAGAAGTGGCCTT[T/G]GTTCTGTTGATGTTCCTTTAAGCTTTGCTTTATTTATTTATTTTTTATTA
al_contig_142856_104	no		CAGTTAATATGTATTGCAGTGATGTAGTTTTGATCGGGTGTTTGTCTTGG[A/T]GGAAGAAATGTTGTGTGTGGATGCGTGAGGTCGCAAGGTGATGTTGTGAT
al_contig_142857_344	no		ATGTTTTGGGGTTGTTTGCTGTTGAACTTGTTTGTGCGAGGTGGCAATTT[A/G]AGTTGTAGTGGTTCGAGATGCTTGGATTAAGGTTGCAGGCAATTCGAGGG
al_contig_142861_489	no		GTCGTGTTGATGACTGTCAGTGTTGTAGATGGTTTTGACAGTGGGATATG[C/T]GACAGTGGTTGGCAGCTTAGGTTGTTGTGGTTATTGATGAAGTAGGGTGG
al_contig_142879_190	no		TGCGTATTTTCGTCATTTATATACTAGATTGAGCTTATGGTGCAGTTGTA[G/T]ATAATAGCGTAAATGGTTATTTTAGGCCATTCCTGAAGAGAAAAGCACAA
al_contig_142879_382	no		ATTGTCGTACCACGTCATTTTTAAGCTAGTTTGAGCAAAGTGCCCTTATT[G/C]GTTTTAACCAAAACATACAAAATTGTGCCCCCATGTTCCTTTTTCATATC
al_contig_142879_448	no		TACAAAATTGTGCCCCCATGTTCCTTTTTCATATCATTCTTCTCCAACTT[G/A]CTAAAAAATTCAACTCCCTAACTGAAAATGCAATAAACTTACATTATTTG
al_contig_142882_490	no		AGAAGGATATGCTGTTGACAGCTATAGTGGAGAGAGATATGACTGGAATG[T/C]TGATGTAGTTTTGCAACAAGGTGAAGGCGCAGAAGTGCACGGGTAGTGAT
al_contig_142884_1008	no		TTTGTAACTTGTTATGGTTTCACAAATGTGTTGATAGATTGCAAGTAGGC[C/A]GGGTGATGATGGAGCAATGATGCAGTTTTGAAGGCAGAAATGTTTTGTGA
al_contig_142884_397	no		GACTGAAGTGCAAAGTGCGGTAGTGTTCCAGCAATGTTTGAATGGGAGAT[T/C]GGATGATATGGTGGTAGAATGTTAGAACTGATGATGCACCGTTATGGTAG
al_contig_142933_476	no		GAAATATTAATGTATAACGATGGAATATATACACAGGAGATTGTTTTGCC[G/A]AAGCCCAATTTTGCAGTAGTATTGTAACTCCAAAAGCATACTAAGTAGGG
al_contig_142936_1033	no		TTTGAGGAGATGCAAGTGTGACACAGTGCAAAGCAGTGTGCACAGGGAGT[T/A]GTTGTGCACAGTTTTTGCACTGTATTTTTTTGCACTAGTTTAACGGCTAT
al_contig_142939_361	no		CCTCCACAAACAACAGTGCTCCACTTCAAATTCAGTCACTACATCACCTG[T/C]CAATCCAAACAACTAACCTCTACAAACCAGTGCACTGCCTAAACACTTAA
al_contig_142944_167	no		TCAATAGGATCTGATCAAACAAAAACTAATAAACTGATTGCACCAATGCA[A/G]TCACATTAATTTTCCTTATTTTACTCATACAGGCAACATTAATACTGCAA
al_contig_142948_268	no		CTGTTCACTGTATGTGGTGGAGAGGTAACAGAAGGTGGTCAGTAAGGCAA[G/A]CAATTAGGAAGCAATGGGGATGAAGTTGTACAGAGATGGTTGATGGTGGT
al_contig_142948_324	no		AGGAAGCAATGGGGATGAAGTTGTACAGAGATGGTTGATGGTGGTTGTAA[G/A]TGAGATGTTTGTTTTCAGCTGTGATATGGTGGATGTATGAAGTTGTATGA
al_contig_142948_674	no		AGGTGATGAATGGAAAAGGTAGGAGGATTTTGATGCAGCAGATGGTGGAA[C/T]TAGATGGGTTGGTGTGTACTGATATGTATCAGTTGGTGGTCAAATGATGG
al_contig_142950_257	no		TTCCATACAAACATACATTTCACTTAACCCTCTTCATATACACGCTCTAC[G/A]TACCATACTCCTACCAGTCCCCCTCCCTCCGCTCCACATTAACACTGCAT
al_contig_142953_757	no		TGGTGAAGTGGAAGTTTTGTTGAATGTAGAATGTAAACTCGATTTATAAT[A/G]CAATGTAGAAGGTAGAATACAATGGCAGTTTTGCAGAAATGAATAGGCAG
al_contig_142960_306	no		TCATCGATAAGGTTCCATGTACCCAAGTAATAATGAATCAGAATTACCTA[T/C]TCCTTCCTGATTTGGTTTGTGGAACAAGCTGAACCAGCGTTAGTATCAGT
al_contig_142961_907	no		TTGGCAGGGTGGTTATGGAAATGAAGTGAAAGAGATGAAAGTGAAGTGTG[C/T]ACTGATGCAGCAGTGAGATGCACTGGAAAAGAATGGTGGTTGGTTTGCAG
al_contig_142968_390	no		CCAGAGATTATATTTTGCATATGAATTTTCAGATGCATTAAAGGAAAAAT[C/T]ACACACAGACATTCTTGTGCAACCAGGAGAAGGCCCTGCAATACCTGCAC
al_contig_142976_190	no		CCGCTATCGAAATTAAGTAAATTATGCGCAACTGTACTATACAAAGTATC[G/T]GATATGCCGTAAATATGAACAAAAAATTATGTTCACGATAATCAATGGCT
al_contig_142983_583	no		CAGTACAACCAGAAACAATCCACTGCCTTGATCACTGCCTATCCAACCAT[C/A]CACCCTCCTCCCAACAACCAGAACACCATCACCTTTTCCTACAACCATTA
al_contig_142990_227	no		GCACTGTTCGTAGGAAGAGTTGTAGTATTGAAGGAGGAGGGACAAGCGCT[A/G]TGTATGATGGATGTGGGTGATGGTTGTTTGCTATGGGGGTGATTGTGATG
al_contig_142994_765	no		GTGGTACCGGTCGATGTTTGATCAGGTGGCCAGAGGAAGTATGGCACAGA[G/C]TTATATGTTTGTGAAGTATGGAGTAGGCTAGGGAGTTGTTTGGGAGGAAG
al_contig_143003_1218	no		AGTGGAAGAGATAGTTGGTACAGTGGTATGTTGTATTATGGCAGAGAAAT[G/A]GTGAAATAGTGGTGGTGGCAGAGGAGATATGTGTAATTTGAAGAGATGTA
al_contig_143003_928	no		TAGGAGACAATGATGATGTTGTCGTGGTTGTAAAGGGATACGCAGGCACA[A/G]TTTTAGTTCTGATTTGGTTTGGATATGGTCTGTTATGTTGGCTGCAGTTT
al_contig_143013_342	no		ACAAAATGAAATCGAACGGTAGGAATCGTACAGAACGGAAAGAAATGGAA[C/A]GGAATGGAATGCACTCGAATGGAAAGGAGTCCAATGGAAGGGAATCGAAT
al_contig_143027_123	no		GAAAAAAATCTTCATGTTTCACTTGGGAAAATACCCGGATGGGAAGAAAA[C/G]TTATTGGATTATGCATGAATACCGTTTGAAAGAAGATGATGATCAGATAG
al_contig_143033_417	no		TGAACGATGGAAACCAAATCAGACGAGCCATACGGGCACAACTTCTGATT[G/A]AGTTTCCTATGGGGTTTAACATGAAGGATATACCATAGCCACTGGTGCAG
al_contig_143035_653	no		AAGTTTGGAGGGGATGTGCAAGTCGTATTCAGGTGTTTGATGACGTTCAG[A/G]TGGAATGTATGGTTATGTTGCAAAAAATATAGGGTAGTGGCTGTCAGTTT
al_contig_143065_286	no		AGATGATCGTTGGCGATGTGGGATTGTTGTTCGTGTTTTCTGCAGATTTT[C/T]GTGTTGATGGTCGAATTTCGAATTGATTGATATTTGTTGGATCTGGGTAG
al_contig_143066_326	no		GAAGATGTATTGATGTCTGCTTTATACCTCCAAATGATGATTGGGGACAT[G/A]AAAAAAAAATTCGCCGATGATGCTGAAGCTGTAGAAAGTGATCCATTGGA
al_contig_143073_809	no		CATCCCATCCAACTACCACCCCTTCAACTTATTACAACAAACTAGTGACC[A/G]TCCTTCTGTCATCACACTCCCCTCTGCTAATGCCAAAAACCATCCCACTG
al_contig_143078_1871	no		TGATGCTGCTGTGTGTATGAAGAGTTTTGATTCTGACGTTGTCCCTCTAT[G/A]GCATCAGAATAAGACGGCTTTGCAGACCTAACATTCAAAATCGAAACCG
al_contig_143091_1109	no		TCGTCAAGCAACTCTTCCAATGTAAAGTTATCCTTGTCTAGAATGGTATC[C/G]ACGGGAGAAGCAGCAATTAATCCAGTCATTCGCCAAAACTTCATGACGGC
al_contig_143100_302	no		TTCTTTTCCAATTAATAGATTTAATTTCCTTTGACCGTTCCTTTCTTTAT[C/T]GTAGCTGTGCATTTCTTACCTCATTTTCACGTGAAAACATTCCTCTCCAC
al_contig_143104_402	no		ACAACTAGCGATAGAGAAATAAAAATTTAACCATTTAATTTATAAGCTAA[G/C]CAGTCTAACCTTCATATTTAGAGACAAGGCCAAGCACAATAAGATGTGAT
al_contig_143104_457	no		CTAACCTTCATATTTAGAGACAAGGCCAAGCACAATAAGATGTGATACAG[G/A]TAGAGAAACACCGTAATCTTGGTAAATTTAATATATCAAACGATTAACGA
al_contig_143104_587	no		GTTTTATCTTAAGAGCATGTTATTACATAAGATGCTTATAGAAAGTTATC[A/G]GAAAGAAAGTGTCTTGGTTATTGTTATTAATCTTAGCACATAAGTTGTAG
al_contig_143123_151	no		GACATTTTGTAGATGCATTTGTTGTTGGAAGCTGAATGTGTTAGAAGAAA[G/A]TATTAGCAATTGTAATTTAAAAATAAATTCCAATGTTAAGTTTAATACCT
al_contig_143126_186	no		TAAAAATAAGTATACATAATATTTATATTGAAAAATTCTGTTTGAAGAAA[T/C]TAGGATGCAAAAGAGTTAATAAAACGTAAATAGTTTGCATTGAGAGACTA
al_contig_143198_532	no		GGGAGTACTTCAGTGGTGGCAGTGATATTAGAGGCACATGGAACTACACT[A/G]TGTCAATGCAGTGGCGGAGGAGGTAGGCAGTTGTAGTAGTATGATATGGT
al_contig_14320_161	no		TCAGCTTCCAGCATCATTGGTGAAATTACCGGATTAGCCCCGGCTAAATT[T/C]GCATTTGTATCACCAAGCTTGAACACCTCCAAACCATTCAGTATAGAATC
al_contig_143210_390	no		CTCTTTGTAGGCAATGGAAGATTGCTGCTTGTTTTTCTCTTACTTCCACG[T/C]AACTTGTTTGCTGGTAACTTCATATCCAAAGATACTATAGGCTCCCTCCT
al_contig_143211_232	no		ATCAATTTTGATTATTTGATCCTTCATTTTCTGCTCAGTATTTTATCCTC[T/C]GCTAGGAATCTCAGATCTCGTCTGGTAAATATAGTTTCCCAAAATTCATT
al_contig_143211_318	no		TTCCCAAAATTCATTAAATTTCTGTTAATTTTTGCTTCATTGCCAACCTC[A/G]TTAATTTTCAATCTAAATTCTCATCTGGGTTCTAATAATTCCCCAGTTTA
al_contig_143211_714	no		CAAAATACGAAAATCGAATAAGCATGAGATTTCGAAATAGTGTTAATGTA[C/A]TTTTGAAACCTGAAGAATATCCTTTTAAGCAACTGCATAATCTTGTTATG
al_contig_143221_172	yes	yes	ATCCCTGCTAAGTGTGAACAGTGTCGAACTTTTGGCTATAAGAAATGTTC[T/A]TGCCATCGCCTCACAAACTAATGGATTTCCAAAGGAAAGCAAGATGCACC
al_contig_143221_826	no		ATTACTAGCAATTCTACTCAGTGTACATGTAGAATTTGGTGGTATGGGAC[A/G]CTACAATATGGAGTATATCAGTCTTATCTTCTTATAACAGTGATCAATTC
al_contig_143237_518	no		CACGTAACATTTCTCTACCGAGATGGTGACACCGTGGTATTAATGGAGCC[T/G]AAAACTTTTGACCAAGTGGAAGTATCTAGTCAGATATTTGGAAAGGCTGC
al_contig_143237_597	yes	no	GTCAGATATTTGGAAAGGCTGCTGTCTACCTTAAAGAGGATATACCAGTG[G/A]TATTGCACATATATGAAGAAAAAGTCATGTCAGCAACAATCCCTACAAAA
al_contig_143243_479	no		AAGTTGTGATAGATAATAGTTGTTCTGCACTCAGATCTGCCATTAACGCC[T/C]CGGGCTCAGCAGAAGTTTCTAGCTTCTTAAGAATTTGTGCACCTTCTTCG
al_contig_143244_1222	no		CCGAACCACCAGACAACCAGCAACCCTCCACCATTACCCACTACAGCCTA[C/T]AACTCCTTTCAAACTTCGTCTTACATCTTACATTTGCCTGTACTTTCAAA
al_contig_143248_991	no		GTATAACATAGACGAATTGCTCTGGTATTTTCTTGCATTTTGATGTTCAT[A/G]ATCCGTTGTAGCAAAAGCACTGTAAAAGTTGTTATCATAATACATAGTGT
al_contig_143249_76	no		ATATAAACGAAGGTCAATAAACAAAAATCATCTCATTAAAAACCTCTATA[T/A]ATTACTCACATGATCTACAAGCTTAAGTTACCTCCAAATGTGGTACATGA
al_contig_143249_886	no		GCATACATGTCTACTAGAGCTGAACCGATATATACATCTAAATCAAAACC[G/A]TTTAGCAAAACGTAATAGTGCATGTTCATTCCTATTTCAAGAGCTCCAAG
al_contig_143258_337	yes	yes	AACAGTCTGGCCTTCGGTTATTGGTTTATAAATTTTTGAGTGGAAAGCAG[T/A]GATGTCAGAAAGAGATATGTCATGAAAAACACAACACTCTGAGATCTCCT
al_contig_143264_676	no		GCATACATACATCTGAGAGGATTAAAAAGTTATATTCAAATCCCCAAACA[A/T]GTACTTTGGTCTCCATCAGAAGATCTGTCCCTTAATCACTTACCACAAAT
al_contig_143264_73	yes	yes	ACCCTATATCAATCACACAAACCTTAATCACCCAAGTACCTATCATCGAC[A/G]GTGCGATGTTGCTATCAAGCAGAACACTTCAATCTGTGTTGAGACTACTC
al_contig_143265_514	no		AGCTTAAGCGATGGAAGTGATGATATTTCAACACAAGGATCACAGCCACA[G/T]TCTTGCAGTAACTCACCCGCTGCTAAAAGGATGAAGCTTCAGTGAAATCT
al_contig_143272_122	no		CTTTTCTTCAGATCTGATGTGGTGCCAAAATATTCGTGGGGCTCCTTGCT[A/G]CCATCATTTGGAACTTCATCTCCCTTGAATTGATTTGGCTATCCTTGCTT
al_contig_143272_460	no		TTTAATTTGATTTTCCTAATATTTGCTGTATATTTGGCTTTGACTTGGTT[C/T]TTTACGGTTGCAGCTTGGAGATATTCAACTGCATTAAATTTGAATATTTT
al_contig_143275_275	no		TCAAAATTCTATCCTAAAAATGGATGAGCACATTTTTCAAGGTAGTGAAC[A/G]TGACTCAGCTTTGTATAGTCAAATTCGATGTATGGCTTTTTCCTTGATCA
al_contig_143276_219	no		GATATCCAGTAAATTTGTTAAACACAAGTAAGATGTATCGTAGTCGCCTC[A/G]ATTATTGATTTGTGAATCATCTGTGTTATCCCACACATCCGTTTCACCTA
al_contig_143284_533	no		TTGAATCACCTTATAGAAATCATCCTAGAATACAAATGTCTCAAATTCCC[A/G]TTATCAAGTGGCAATGTCCTCCTACTTTGGTCTTAAATCAAGAATGGCGT
al_contig_143284_844	no		CAGTCAGAGCGAGTCACATTGTCTACAACCAATCATTCAAATGCTCGAGA[C/G]TTTCAAAATCATTCGAGTGGTGCACTTGGTGCAGAACCAGATGTAGCAGC
al_contig_143284_907	no		TCGAGTGGTGCACTTGGTGCAGAACCAGATGTAGCAGCAGCTGCAAAGGT[A/G]GCACTTACAGCAATAATCAAAAGCAGCGAAGAAGGCAGCTTGATAGATCA
al_contig_143293_577	no		AGGGCGCGGCTGCGAAGCATGTCACCCCAGCTTTAGATCCATTGGTAGGA[G/C]TAGTTTGCATTGCCAAAGCATGATTGATTTAGGGTTTGGTTAGGCCTCGT
al_contig_1433_170	no		GTACCTCAATCTCAGTATACATGCTGGGTAAATAAGCTGCTTGTGAATTA[A/G]TTCGCCATCCATAGAAAAAATCAGCAACATACCGCTAGAAGTGCCAACAG
al_contig_143306_507	no		AATGCTCATGTGGTAGCTGATCATACATTTGTTCTTGTTAGAAAGCATGG[C/T]TCACCTACAAAATATAGAGCTGAAGTTGAAGCCATTGGACATGAATGCGA
al_contig_143306_610	no		TGGCTCTTCTTAGTGTGGAAAACGAAGAGTTTTGGGAAGGGATGAATCCT[T/C]TGGAGCTTGGAGACATTCCATTCTTGCAAGAAGCTGTTGCGGTTGTTGGA
al_contig_143306_798	yes	yes	CAACTCATGGCTATACAAATTGATGCTGCTATAAATCCTGGAAATAGTGG[T/G]GGGCCTGCAATAATGGGTGACAAGGTTGCTGGAGTTGCTTTCCAAAACTT
al_contig_143309_1536	no		CGCACTTGCAATACATATCAACTATCGCGGTACCCAAAGCCAAAGACATG[T/C]CAAACCCGTTTCTGATCACCTGTGCATGTATCCATTTTCCTAAAACCAAT
al_contig_143311_103	no		TTGCATCTGAACTTCAACTTTATACCCAAAAGAAAGAGCTACAACTGCTA[T/C]AAGTTCAGCATAAAGTTGCATCCAAAGCTAAAATATCACTAGTTTCATA
al_contig_143311_155	no		AGTTCAGCATAAAGTTGCATCCAAAGCTAAAATATCACTAGTTTCATAT[C/A]AAAAAGAACACCAATGGGGGTTCAAATAGAACTTGGTTTAACCCTGAGCA
al_contig_143311_1601	no		CTTGTTGCTTCCTCTTCTAACTCTTTCACATCATCTCCCATGCTTCTTGG[C/T]TTGTTCAAAATTTGAACAAGCACGACGTTTCCTCTTAGGAATTGATGTTG
al_contig_143311_2269	no		TCGCTGATTTCATTGACTTTTTTTAATACCGGAAGCATATAATGGAGTAG[A/T]GGCCATAGTCGTTGCTTGCAAAAGCCGTGATAGTATTGGTTTCGAGTGGA
al_contig_143311_2323	no		CATAGTCGTTGCTTGCAAAAGCCGTGATAGTATTGGTTTCGAGTGGATTG[A/G]TCGATGAATACTGGAACGCACTTGAAATCTGTAAATAAAGTTTGAGTGAC
al_contig_143311_797	yes	yes	AAGCCATGCTCTGCAGCAAGTCCAAGAGCACCAACTTCTAAAAACCACTT[A/G]CTAAGAGATTCTCGATCTCTTCCACTAACAATAAACACGGTGTTCTTTTC
al_contig_143312_583	no		ACAGTTATGTTTATGGGTACAAATATTAGTCTATACTGTATGTTCTTCAT[C/A]CGTGCTATTCATTTATAAGTCAATAATAATGGCAAAGTATTGCAGTGAAA
al_contig_143313_742	yes	no	AATAGCCCAACAAACGAAATCTAACACCAAGTTTCTGTAATTACACAAAA[T/C]AAGTTTAACCCACTTTACTTTTCATTGCATACAAGTTAGAACACGGATCA
al_contig_143314_1366	yes	yes	CCTCCATTTGAAACCAAGTATTTTGACCATGACAGCGCCTTTTTATAGTC[T/C]CCTAAAGACAAACTCCTCTGTGCTTTTACTGTTTTGCTTCGGCATATCTT
al_contig_143314_1512	no		CAGACAAGATCTCTCTTCTGGTTTTGAGATTCAAATTTTACCAAACCCCC[A/G]GTATATCGAAAAGGATCTCAAATTGCATGGAAATTCGCAAGCTTAAATGC
al_contig_143314_1572	no		AAAGGATCTCAAATTGCATGGAAATTCGCAAGCTTAAATGCATAAAGATC[A/G]AATTTTTAAGTGATAAAGCTTATTGTTTCACCTACATTTCACCAAATCGA
al_contig_143314_853	no		GATTCTAGGCATGAGATTCCGAAATCTGCCACTTTTACGGATAAGTCCTC[G/A]CCAAGTAATATGTTTTCGGACTTAAGATCACGATGAAGAATTCCTTCGGA
al_contig_143316_409	no		CACATCACATACATACAAACCACCTTAACATTGTCCTTCCATCAAATACA[C/T]CAACTTATAACCACTGGCTGATCACAATACTACTCCACCAAAACCACACA
al_contig_143317_1312	no		ATTTTTTCCATAAGGGCTTCAGCCTTTTCAGTCATCAACTCCTTGCAATA[G/A]CAATTGAGTAGAGCTCCATAAGCATGGTGAGTTTTTGAAGATTCTGGGAG
al_contig_143323_1530	no		TCAAATATCTTTATAATCTTTTTACCTTATAACTCGCTCATTTCGTCATA[C/T]CTTACCTTTACCGTTTACCTTTCAAAATCTTAAACTTTAAATTCACAAAT
al_contig_143323_1742	no		GTACACACACATTAGCATGACATGGAATTGGTGTTCAGTTAGTCATTTGG[T/C]TGATATACTAAGAGTAATAGGTTGTTGATAAAATTTCCGCCTGTTAAATA
al_contig_143325_192	no		CTGCTCATCTCCTACAACAATTCTTCCTCTACCTTAAACAACAAGCCATC[A/G]CCCACTCAACCATTGGTCATCACTTTCTTTCTGCCGAACTACTGCTTCTA
al_contig_143325_830	no		ACTCCTCCACGCTACCACATCATCTCATACAACAGTATCAACTGACCGAT[T/C]CAACATTGCATCTCTACACTTCACTACTACATCAGCCTTTATACTTCCAC
al_contig_143328_4113	no		AGTGTGTGTTGTTTCTTTTGAGGATAGCACAACAACTGCTTCATATTCTT[C/T]GTCCAATCCATTCATAATTGAGAGTACATGCTTTGTTTTTGATGTCTTGT
al_contig_143329_1302	no		TCAAAATGCTATGAGCTTGTAGGTGTAAACGATGCCCATGAATACTTGGC[G/A]ACAAGGAGAGCTATGGACATTGTTGGAATCAGTGCTCAAGAACAGGATGC
al_contig_143329_316	no		CTTTCCGATTTTCCTTCACAATCTCAAAAACGGCAAGCAACAAAGCAGTA[T/G]CTTTGTCAGCTGATCGTAACCTTAATTGATGAAATTAAAAATTGGGTTTC
al_contig_143331_2030	no		TAGTGAAAAGTTGGCTATTGCATTTGGGCTGGTTAGTACGAGACCTGGAA[G/C]TCCGATTAGAGTTATGAAAAATCTTAGGGTATGCAGTGATTGCCATGAGG
al_contig_143332_310	no		TGGAAAATTAGGGCTAGAGTATGGTGGAAGAAGTGATTGGTCTGGTTGCA[G/A]TGAGGAAGGATGTTGCTGTTGTGAGTGGTGATTGGATGTGTTGTAGTTTG
al_contig_143332_740	no		ATATGAGTGAAGTAGGTGTATATGGGTTATTAATGGTGGTTAAGGATTGT[C/G]TGATGATTTCGAGTTTGGATGTTGCAGAGCAGCAGTTAGAGGAGTTGCTG
al_contig_143345_897	no		GATTAGATGATAATGCAGAGTTGGGGTTCTTCAGTTGTAGACTGCATTGA[C/G]AAGAAGAGCTCTGTATTAAGGTCAGAGTTTAATAGTCCGAGTTGGTACAT
al_contig_143346_627	no		GGGCGATGGGAGATGAGCAATTAGAAGGCAGTGAATTGAAGGAGTAAGTC[A/G]GATCTTAATGAATTGAAGGAGTGAAGTGAAAGTCAGGTCTTGATGAATGG
al_contig_143347_965	no		AGGAGTGTGGTATGTTGAAGGTTGGAAGGAGGAGTGTGGTGGTTTGGTTT[A/G]ATGGCAAAGGGGTTGTGTTCGCGGATGTAGTTTGCTGAGGTAGTGGGTGA
al_contig_143348_100	no		TTATTGCTACATGATAAACTTCAATCACAAAATTTACGTTACAATATACA[T/C]GGAAAAGAACAAAAATAGCAACCCACCTCTCAAAGGCAATGGCAAAAGGT
al_contig_143348_1860	yes	no	GAGAGGTACTGGTTATTTGTGTGAATACTTGGAGGGATATAAAGGGAACA[T/C]TTATCTTAATGGCTCTATTAGATCATAATTAACAATCATAATTAACAAAA
al_contig_143350_101	no		TGGCAAGTTTTCTCCTGGAAAAACTTTAATTCGTTCAGTACAGTATCATC[A/G]AATGACATGGTAGTTTGAAGTGTGGAATTCTAACGTTTTAGAATATGGTA
al_contig_143350_1710	no		ATGTGCTGTTTGAAAAGTCATCCATAAACATGTGCTGTTTGCAAAGTCAT[C/A]CATATTAAATAGATAAACAATACAAAACTTTTGAAAAATGTGCTTGTATT
al_contig_143366_403	no		CTTTTATAACAACATGTGCTACCTTTGCATCATAATATTCACATTTTGAT[T/C]CCCACTCCTCAAAACGTTGTTTTATACCATCAATGTCTCCGAGTTTTCTA
al_contig_143366_647	no		CGATTTTTAATGTCTATGGTTTCCTCAGCCTTCTTTAGAATGGACCGTGA[T/G]TTCTCGAACTGGCCAGATGAGTTATACAGGGAAGCTAGATTGCAGTATAT
al_contig_143366_718	no		GTTATACAGGGAAGCTAGATTGCAGTATATTGTCCAATCAGGAGTGATTC[T/A]ACCTCCTCCTTCCATTTCTTTTATAACTCTTTCAGCTGACTCCATATCGT
al_contig_143376_812	no		AGTTGAACATCTGCGGATATTAACTGCTTGAAATCTTTGTCAGGAGATCC[T/A]ATAGCAACTCTGTATCCCTTTTGTAAAACTTGTTCTGTAAGAGTGGCAAT
al_contig_143387_657	no		CTACATTCACAATCTCACATCAATCAACAACAGACTTCAAACATTACCAT[C/T]GACACTCTTCTCTGTTTCAAGTACACTTCATAGCACTGACAACGGCAAAC
al_contig_143388_822	no		TCAATGACATTGCAACCCAACCAGAGGACACTTCCAATGATAAAGCCCCT[C/A]CCGCGACTGATCAGGTTTCTTACTTGGCAACTGCGGCTGATCCTGGCATT
al_contig_143400_1017	yes	yes	AGATATGACGATAAGAATATTAGCTTAAAACCTTCTAGCATGACACAGAC[A/T]CGTGGTTTCACTGAATATACAGCAGATTTTGTAGAAGGCTCCACGACAAG
al_contig_143400_382	no		CGCTTGGCATTCTGTAGTGAAATTTTTAGTCTAACTATCAATTTAGATGA[C/T]AGAAATGGCTTGGAGTTTAGCAAGACTAGTCTGACGCTTTCCCAGTTGAT
al_contig_143400_747	no		GTTGGCCAATAAGCTAGAGCAACCATATTAAACATAGCGACAAATGGAGA[C/T]GCACATATAGCAACAGTAACACCAGCATAAGTAAGAATTCTGCCCGTCAA
al_contig_143410_888	no		ACTACCACACCAGAAATAGAATCTTCTACCTTTGGATCTAATATCGTCTT[T/G]AGTACAATGGCTGCTCCTGTGGAGTGCCCAAAGCAGAAAAATGGCAAACC
al_contig_143411_53	no		CACAATAAAACTCAAATATATCCAAACTTGAATTTTCGTCAGGTTCAGAT[A/G]CTCATGTATAATGGTTCTTCTGACTAGGTTATATGTTTCAATTACCGACA
al_contig_143436_612	no		TGCATCTCTCCAAGGAGAAACGTCAATCATATGTGGATCATGATGTACCA[G/A]TTCTATACTATATACCCTTACCATGATTTTTGATAAGTCCTGCTAGTTTG
al_contig_143441_393	no		ATAGAAGCCTTCTCTAACCTTGATCCACCCACCCTCCATTTCTTGAATGC[C/T]GCCATTGAACATCGAGCAGCTTCAAACAATTCAGTTTCTTCTTTAGTCAG
al_contig_143442_167	no		TGCCTTGTTATTTGCATTCGGTATAAAGGGAAACATTCACAGGGAAGAGA[G/A]AATAATTACCATGCATGTCACATGTTGCAGGCAGAGTTGTTTTCAAATTG
al_contig_143442_235	no		TCACATGTTGCAGGCAGAGTTGTTTTCAAATTGCCACTATGATAACACTC[G/A]TATTAAAAACATCAGATATTGATCGAAAGATCAAGAAGTGGTAGTGGTCA
al_contig_143443_82	no		TTGGTTAGCAATGGGGGAATTCAATAATGCACTTAACATAAAGGATAAAA[A/G]GGGGGTTTACCAATTCCTTTTTCTTACTTGACTTCTTTCAAAAATTGCTT
al_contig_143449_505	no		TAACTATTTTACCCTAAAATGCCGATCTTCGTTCGCTTCACTGTATTTGC[T/A]CAAAGAGATTGAGCGAGAGCGGAAACAATCGAACATTTCCTCCATGGTGG
al_contig_143451_610	no		GCTTCTATGAAAGGTATTTACCTTTTCAGTTACAATGGCGTCAGTGCAAG[T/C]AGGATGAAATAATTAAGGCATCAAAACTAGTTCGTTAAATTACATCATCG
al_contig_143457_529	no		AGACCTACTCGAACTCAAAGGATTGAGTATCATCGATTTGCATGACTTTG[T/A]ATTGAAGTATTCTTGGCCAAGATTTTTTAGGCTCTCACAGAGCATGTCCA
al_contig_143464_488	no		AAATACACGGACTTTATATTTAACAACCTAAAAGAGATTACATGAACCAC[G/T]GTACCTGAACCTTTATGCCAGCATCACATACAAAACATGTAAAACTTGGA
al_contig_143464_555	no		GCCAGCATCACATACAAAACATGTAAAACTTGGACTACATGCACACTGTC[G/A]GTAGACTGCCTATATATCTATTAAACACTAACAGTCATATACAGTTGGTA
al_contig_143470_1141	no		ACATGATGGTCCATTACTTTCGATTTTCAGTTCTTCTTCACATTGATTTT[A/C]TGTTCATTACTTCCGTTTTACAATACAACTTAGACAGTAATATGTTTTGT
al_contig_143470_183	no		GATAGAGACTACTACCAATACAGAGAAAAATATACAAGTTTTGATATCTG[T/A]TAGTTTACATAACAAGTATTCCATGCTAACTGATACTCCTGAAGAAGCAC
al_contig_143477_961	yes	yes	GGCAGTTTAGGCAGAGTGATCAATGTTAATGAGTGGTATTGAGGATGGTG[G/A]TCACTGTTCTGGGAGGAGTATGCTGTGCAGTGTGCAAGTGAAGTATGATG
al_contig_143478_306	no		TGCTCCAACGAAAAATGCTCAATTCGTGATCCATGGCCGCTCCACCATAT[T/G]CGTCACCACTCCAATATTTGTCGTTTATGCACCTCCTGCGTCCTCAATTT
al_contig_143483_162	no		CTTTTCATATCATTTTTTACATTTCACATTTGTGCACCTGTCACTTGAAC[T/A]TCAAAAAACTGCTCCTTCTTGTCAACCCAATTTCAACCACATCAACGCTC
al_contig_143492_692	no		AAGCGCATGGGACTAAACGACAATGATGAAAATCATCCACTTTTCAATAG[T/C]ACTAAACAAACTCTTGAGACACTTGTGCAACAAAGATTTTTGCTCAAGGA
al_contig_143498_309	no		TATAGTTATTGTATGCTGAATGAATATCATTGGACTCATGCCATTTAGCA[G/A]TCACTCCCAATATAGTTGCTTAAGCTTTTTTGATAGATGGCCATGTCTCT
al_contig_143506_315	no		TCCTGTGTGAAATTACCACGTTTGAGGTCAGGACGTAGATAATTTATCCA[G/C]CGTAAACGGCAACTCTTTCCACACCGAAGAAGCCCTGCAGCCTTAGGGAG
al_contig_143511_472	no		ATATAGCGTGGAGATAATGAAGCATGAAGGCTAATAACGTTGTCAT[A/T]TAAACACATGCTTCAGCTTATTTTTCAGATTCAAGACTGCGATTCATAAT
al_contig_143518_221	no		TTTTTCCATCTTGGCCACCAACAGATATATCGTTGTATAAAAGTTTAGTG[A/G]GTATTATGCTTTCCATCTCTAGCAGAAAAGATGCAATGTTGACATCTTGC
al_contig_143522_133	no		TTTTTATACTGATACATGTTCTGTGAAATTTTTCTCTCTCGAAATTTAGT[A/G]TACTTTTATTAATTGGCAGACTTTTATGTTTGTAAGATATTATGGTGGCT
al_contig_143533_484	yes	yes	GTACCCGTCAAGCGACCATAGAAAGTCCTTTGTATTGTTCTTGTTTGAAT[T/C]CATCGGATTCCCTCGTCTTCGTATCGATCAGGAGAATCACACTCTTCGTA
al_contig_143543_1280	no		GGAATGGTTTGCAGAGGATGGTAAGGCAATGTGCAGAGGTGGTGAGGTAA[T/A]GTGTAGAAGGATGTTGCATAGGAAGGTGAAAGGAAGAAATGAATTCAATT
al_contig_143543_1337	no		AAGGATGTTGCATAGGAAGGTGAAAGGAAGAAATGAATTCAATTGAAATG[A/G]GACATGCAATGTAACAGAGAAAACAGGGATATGCAATGTAACAGAATTAT
al_contig_143543_272	no		GGATTGGGTGAGGAAGAGTCTGGTAAAGGCAATTGGATGAGGGCGCAGGG[C/T]GCTGATTTTGACGATTGGAGGCGCATGTTAGTGATGGTGTTTGAAGTGAG
al_contig_143550_1038	no		TTTATAGTAGCCAGTGAATACATATATCAAGGTACATTAATTTTGCCTAT[T/C]GCATGTGTTGCTGTATTCCCAGTTCTCCTTCAGAGTTCTTATTTTACAAT
al_contig_143550_695	no		AACCTACTGTATAAGCCCTTATGGATGCGGCAGAGCTGTTTAAACTAATC[G/A]GGCAGTGGACCAACTTCATACACAACCAAACCTGAAGCAGGACAGGAGAA
al_contig_143574_282	no		GTGCAACTCTGTGCACATACTGTTGCACCACTACCCTTCTCTGTGGTATC[A/G]AACTGCCTCTAATCTCTCAACTTCACCCATACCAAAACAGTTCACACCAC
al_contig_143584_337	no		TGTGAAACTTCAGCTGCAACTGAGTGAATGGAAACAACAACATAACGAGA[C/T]AGTGCTTGCTGTTGTGGTGGAGAGTTGTAGAGTGATTGTTGCGACGAGTA
al_contig_143592_487	no		AAATCACCAATGGATCTGCCATGCTAACATGACCTTTAACAACATCGGAC[C/T]TCGTAGCAAGTAAAAATGGATAACACCCACTATAATGGAGGCGGAAGCAA
al_contig_143593_821	no		AAATATGTGATGGTTGGTTTGCGGTCGATGAAGTGGTGAATATGCAGTGC[G/A]AGTTGGGGGGAGTTTGGTTGAGAAGTGTGGCTGTCAGGCAATGGGCAGT
al_contig_143597_567	no		TGACTTTATGACGTGAAACCCCAACATCATCAATGTCTTCTTTAATTTCT[T/C]GAACCATACCCTTGGCGCTTGCTTTAGACCGTAAATTGCCTTATTCAATT
al_contig_143614_135	no		AAGGTGTCTCAAGTTTCAACAATTTCCCTAAAATTACTATACACACAATG[A/C]ACAAATAGAAGAAAACATCAATTGATAACCTTGAAGATTTTTGGCAACAT
al_contig_143626_220	no		GGCTAGCCATAACATTCTCCCAAATGGTTGTCATATTTATTACAAATATG[A/C]CAGTAAATATCGGCTCCAAACAGTAGAGTACACCAATCTTAGAAAGAAGT
al_contig_143633_1334	no		CGTAAGTTAATAATAAATCTGGAGCTATTTTTCCCCAAGTAATTGGAACC[G/T]GTTATTCTCTTTTCTTAACACATACTACTGCTTTATACCCTTTGATTGCA
al_contig_143673_424	no		CTTGCTGTCTATAATATCCGTTGCAGATAATGGATATGCAATCTTACTAT[A/G]TGCTAGAATTCTTTTAATATTTGTTTGCTTCTAAAATACAGTCATGGAGG
al_contig_143684_490	no		TGAGAGCTTCCACTGCACCGACGCTTGCCGCTGCCATCCATGACACTTTG[C/A]TTCCTGCCATTTCTCGATTTCGAATTGCTTGTATTTCGCGTGTGATTTTG
al_contig_143687_422	no		TGGTGAAGTTGTTGTGAGGTTGTGTTTGGTCAGAGTTTGTGACAAGTTGA[T/G]GATCAGATATGTATGACCGCAGTGATTGCTGCTGTTTGGAAGCAGTAAGC
al_contig_143702_762	no		CTCCAACCTTCAAAATTGTGTTTATTGCAAATTCATGTGTCGAATTACCA[C/A]TGTTTGTACTACTATTATTCTTAGACATAAGCTGCTTTTTGAGTTTTGCC
al_contig_143704_58	yes	no	TTCAGGTAAGAAAACATATGTATATGATGGATTGTATATAGCTGAGAAAT[G/A]TACTATTAAGAATTGCAAGTTGGTGTTTCAGTTGCGTAGAATTCCCGATC
al_contig_143705_57	no		GATGTTCCAAACACCTGTGGAAAGAAGATGTAATCGAAGCTATCATAAAA[A/C]TAGGGAATATAGCTTATTTATCTTGAATAAACAAACTAATATGACCAGCG
al_contig_143763_60	no		TGGCTATTCACCCCTGTGCAATAGTTTCTATGCACACTACTTACTGCAAC[C/A]CAGTCTACCAACTCCATTGTCCAAATGCTTCACAATCGCCAGCCAACTCC
al_contig_143771_117	no		GAGGCCAAAGATATATGCCGGTAATTCTGTAAAAAAATCAATAAACAAAC[A/C]CTCCTCTCCTTTACATAAATCTCAGCTCAGTTTCAAGCAACCGTCGATAT
al_contig_143774_109	no		TGTATCAAGGATCTCTTCTTTCATTATGAAATTTCTTTCTTTCATGGGAG[C/T]TCGAGTAAAACAGCTAACGTTATCACTGGAATTTCCACAGCTTAGGATAT
al_contig_143805_605	no		GTTGAGGGAGAAGGAAAGAGGCAGATTTTGCAGTTCAGGGTTTGGGAGGG[A/G]GAATTTAGGAATGTGCACCGAGAGCATGACCAAGACGACGACATTTCTGG
al_contig_143837_495	no		TCAACTTCTAAAATATTCATAATTTTGCTGCTTTGGGCAACTGTGGCAGC[T/C]CTAATTTATTATGTCAAGCACACTGTACCTGACCCTCAATTATTCGAGCC
al_contig_143837_569	no		ACTGTACCTGACCCTCAATTATTCGAGCCGTATAGTATTCTTGGATTAGA[A/G]GTGGGTGCATCAGAATCGGAAATAAAGAAGGCATATAGGAAACTCTCCAT
al_contig_143837_654	no		TATAGGAAACTCTCCATTTTGCATCATCCTGATAAAAATCCTGACCCTGA[G/T]GCCAATGTATACTTTATTGAGTTTATATCAAAAGCATATCAAACATTGAC
al_contig_143875_115	no		TTCGAATTAGCAATTGGTATCGCTAACACATTCAATCGAAAGCAGGTACC[G/C]GAACTTTTCTTATCCTCCTTTTGTCGCGCACTCTTCTCCTCGATCCAAAC
al_contig_143895_420	yes	no	TCTGATCTTATAACAGGAGCCTGGAAAACAAGAACCACTGTAGAGCCCAT[A/C]TTAAACACCGCTATCTCATCGCCTTTCTTTAGCATAATGCCTCTCCCTTC
al_contig_143895_579	yes	no	GTTTGTCTTCAACTCAGGTTCAGTACATATCTTAATTGATCCGACATTAG[C/T]AGCCCCAACTGCTGCAATTGCCATAAAACCTTCACCCCATTGACCTTCAA
al_contig_143895_965	no		TCTTCATGTACATCTTTATGGACTGCTTCGTGTAGAGATGAATTTGTTCC[C/T]AGAAGAGAAGAAGCTGGATAAGAAAAGCCTTTTACTTGCTCAATGGTTGC
al_contig_143896_118	no		GGAGCACTGTTAGCATTGGGGGATGATGGTATGGCTTGAATAGTGGGTTT[G/A]GCACTGTTACAAATAGTTTGTGTGCATGCAGGAATTTGAACAATAAGAGA
al_contig_143916_112	no		GCCTCCCTGGAAAAAGAAACGTGGCAAGTGAGAGCCCAAAACATATAACA[T/C]CTTCTAAAGGTCTAATTTCACTCAAATGTGAATAAATTCCATGTCTAAAT
al_contig_143916_360	no		GTCTTCAATGACACTGACATATGATAACAGTGCCATAATAATCACTTTCA[G/A]ATTGTAACGTAATACACCATACATAATTGTTGGTTTTGAATTCAGATATA
al_contig_143923_1439	no		AGCAAGCTAAAGTTGCTTCCTCAGATCAAGAAAGGTCTCAACTGCAAACT[A/G]AAGCTTTGAAGTCATTGAATGAAGCAATCACTCTTAATCGACATAATCCG
al_contig_143927_514	no		ATACACACATATATGTATGCATATGTGTATGTATGTATAAGCTCGTCCAG[C/T]GTTAGCAATCTATGAAATATTTTTAAGTGCATTTTGGATCGTTTTAAGTA
al_contig_143937_489	no		TTTCAATTTCCTGTTTACAAAGTACGCATGTCGAATCGATATTCATCCCC[A/G]TTTCCTGTAATCTGTATTTAGTACTCAATTGGTTAATATAGGCTTGATCT
al_contig_143938_530	yes	no	TAGAACTCTGAGCAGATGATTTAGGGTAGGATGTGTATACTTCAGAACGG[G/A]CAAAGCGCGGTAAGCGAAGCAAGCTAGATCAGAGATCGAAGATCGGAGAG
al_contig_143939_654	no		CCATAAGATGATCCAAGCTGAGAAGTTAAAGACATAAAAAGTGAAGAACT[T/C]GGGGATCGGTACCGACTCCCACATGGGGATTAGTACCGACTCCCATATAT
al_contig_143944_1282	no		CATCAAACACTATCTTCACAGATTTGATGTTCTTGTTCTCAATACTGGCC[A/G]TCATTGGAATAGAGTAAAATTCGCTGCAAACAGATGGAAAATGCACCTTA
al_contig_143944_1504	no		TTTTTTAGGACATTATCGCCCAGGCATTTTGTGAATGGTGACTGGAACAG[T/C]GGGGGTAGTTGTGACAATACACACCCTTTGGCTAGTGGAAGCGAAATAAA
al_contig_143956_305	no		GTAGACGTCGACGGCAGATCCGTGAAATTGAGAAGACGGCGAGGGCAGGA[G/A]GGACATTTCCACGTGTAATCATCGTCGTCGAAATTCGAAAACGTGGCGCA
al_contig_143975_196	no		GCCCCTTTTTCAGGGTTATAGTAATAAAGTCGACCCAGTAATTTAGTCAC[C/T]GCAGTAATACAGAAGAGATCATAAGCATCTGTGAAAAATCCCATGCCTGC
al_contig_143980_179	no		AGAAAGAACAAAGTCTATAATGCTTTCGGAGTTTGCTGTGATGATATCCA[G/A]AGCGAAGCCGATCTTGGTTTGCATCTATCGAGGTTGAATACTTGCTTCGA
al_contig_143997_190	no		GTGCATTTCGCTCTCATTATCATCACTTTTATATTTTTAATGGGCTATTT[C/G]AGGTGACATGTGGATATACTCTCTAAAAAACAAGCCAGGCGCCCAACTAT
al_contig_143999_215	no		ATCAGCTAAACATGCTTCAAATTAGCTTCAAAATACAAAGATGTAGATCC[G/T]ACTCCCAAATGTCACACTCTACTCAGATCTGAAATCTAGTATATCATGTA
al_contig_144010_582	no		TGAGGAACTTGAACTTGAAATGATATGCAGTTGCTGGTTGGATATTGTAG[C/T]AATGGTTGAATTGTGGTTGAAATTGGGTTGGCAAGGAGGAGTGTTTGAAC
al_contig_144044_1378	no		GCATGAGTAGGTAGCTCGCTAAGCACATCAGGAGTATGTGCATGCACTGC[A/G]CATATCACAACAGCATGAGTGATAGAAGCATTTGCAGGGACAAAGTGCTG
al_contig_144044_1466	no		GGGACAAAGTGCTGCATTGGAGTGCCCTTAGGAGCAACATATGTAGGATC[T/C]GGGGCTATATTCAAATCAGCAGAGACAAAATGAGGTTGCACAGACTTAGA
al_contig_144054_197	no		AGTTCATCTGTTTGCCATAATGAAGTAATTTCCCTCATCAAATCTTCTAT[T/C]AGCATATCTCTGTCTTCATGACTTAGATCAGGCCTACCATTGAACTCCAA
al_contig_144060_438	no		CAAAAAAATTGCTGCAAATTCTGGCGATGGTTGCTTTTATGCCCGAATGC[T/C]CCCCAATCTTCGAATTGTGTAACTCATTGATGATAGCGTGTTGCAACTCG
al_contig_144070_201	no		CATGGAGCAGAAACCGACATTGGAATCGGTTGCAGCTTTCGGAGTTACTC[G/A]CCGCTACCGTGACAAGTATTTTACCATGGTGATCTACAAGCCGGTTTATT
al_contig_144077_167	no		AGTTAATCGCACATCAAATTAGAGAACCAAAATGTGACAGTTACAGTTGA[G/A]CGATAAAATACTCGGCCACTTGCTAAAAAGAAGGAGAAAAAACAAGTTAG
al_contig_144082_666	no		GATGATATTGATGGGTATTGAGTGGTTGATGTTACTTCTTATCGGTCCAT[T/C]TAGAAATTGTGTTCTTTGTTGTTGTCAATGCTTTAGAACGAACCCTTCGG
al_contig_144086_161	no		TCTCAGCCTTGGGTGCTTGGTGAAGGAAGCTTGCGGCTGCTGGGCTGAGG[T/G]GGCCAGTGGAAGAGAGAGGGGATGGAGCAGGTTAGGCCAGGGAGGAGTTG
al_contig_144087_112	no		CGAAGGTTATCCAGTTGAAGGATTATCAGTCGGAGGCCATGAAACTTGTG[T/G]AATATTTCCCACATTAAAAATAGCTTTTGATATTGGTAAATGTCCTCAAA
al_contig_144124_443	no		TTAGTTGATTCAAATGGAGAATATAGGGTTATATATGCATGAAAAGAGTC[C/A]GAGGTTCCTATTTTTGATTTTGTTGTAGAAGAATCGCTGCAAGAATAAAT
al_contig_144134_265	no		ACAACTGTAAAGTGTCCTTTGTATCCCAGCTTATTTTAATGATTCACTGC[A/G]TCAGGCCCGATAATGGCGTCATTGTTGGTCTCATAATGATGAGAACCATC
al_contig_144152_327	no		AAATAGTTCAACCATGGGTAGTGAAGTGGCAAGTACAAGTACCTTATTCA[T/A]TAATTCAAGCAGTTTGTCTGGAGAAGGTGGCAGTCCATACTTTAAAAAT
al_contig_144162_272	no		TCTGTAGCTGCAGATAAAAATATACTTTAAGAACTGAACTTTTTTAAAAA[C/T]AAAAATAGCATGTGCTCTCTTTGTTTGCAAATGTTTGTTATGAAATCAAA
al_contig_144162_332	no		ATGTGCTCTCTTTGTTTGCAAATGTTTGTTATGAAATCAAAATTTTATAC[A/G]CTATCAAGAATTGTTATCATTTTGCTGGGAAAGGCCCTTTTGTTATAAAA
al_contig_144171_146	no		ACGAGACCACCAACAAAGGAAACCAATAGACACGAGCGATAAGCTAAGAC[G/A]AAGGACCTACGCCCTCAGGTACAAAGCAAAGCCGATGAGCTTCTGGAAA
al_contig_144205_1715	yes	yes	ACTCAGAAGCTAAAACCATCAAAAGATTTTGGATGGTATGTGCATGATCT[C/T]TTGTATTTAACGTCCTTGCAATATCAATCATATGATTCAAAACTCTTAAA
al_contig_144205_2682	no		ATGTCAAAATTATCATTAGCAATATCAATTAACCATCTCAATGCACGAGG[T/G]AGTAATTTTTTGGGAGTTCCTTCTGGTTCTGAGAGGAAAAAGGCAATGAA
al_contig_144205_2959	no		GCACCATTGTGCTTTGTCTTTAAGAGAACTTGTAGAAAATGATTCCCTAT[C/A]ACTTCCAGTTGTTGCAAATCAAGCATTGCGTCTGATTCATCAAAATTTGA
al_contig_144205_3499	no		CATTCAACAAGTGAAAATATGTATTCAACAACAGGAGACTTATATATATT[G/A]TTTGCATTATCAGAAACTTTAACAACCCACTGCAGATCTAATACATATTT
al_contig_144205_4746	no		TCATCATCTATGTAGGCATAAATAGTATCAAAGAGAAGATCTGGGTTCAT[A/G]TCAAGGATAGAACTTGCACCAAATCTTTTAGCAACGCATGCTAAAGGGAC
al_contig_144205_5834	no		TTTCCTTTATTTTCCAAATTGCCATTGCCATATTTTCCACATAAAGATTC[G/A]AAGCAACTGCTTATTAAATGCCAGAACCTTTTGTTCTTGGTTAATGAAGA
al_contig_144241_335	yes	yes	TCAAATGGTTGCATTCAGTTTTAGACCCATCTACAGAAACATCAGAACTG[C/G]AATTTCTGCTTTCCTTGCCACCAAAACTAGCATGCCTATTAGTCGCTTTT
al_contig_144243_231	no		CTCATGATGGTTGGGGATGGAATCAACCAAACAGTTGTTACTGGAGACCA[C/T]AACAATGTTGACGGATGGACAACCTTCAATTCTCCCACATTCGGTACGTG
al_contig_144252_156	no		AACTAATTATAACTTTCAACTTAATTACGAACCATGCCATCTTCCCTTAT[C/G]TCACCGTGCACAACTCTTCCCTGTAACCTCGTACACACAAACCAGTTGAT
al_contig_144252_259	no		GCCATCCCTCCACGAAAAATTGACCAACCACCAATTCTGGCAAAATATCG[T/A]CCTCCAAGCTTAGACACCACGGCCACCTCAAACAATCAAGCCCTTCAAAT
al_contig_144254_1126	no		AATTTGGTGACTTGAAGTTGTTGGATAACAGAGAAGGTCTAGGCTCATCA[A/G]GCAAATGAACTCTTGGATTCAGTATGCTACCATTTGTACTCTCATTCAAC
al_contig_144254_1292	no		ATGAAGCTTGCGTAATGGTGAAATTCCATCAAGTGGATTATGTGGGGTTG[C/T]GGCTAGAAAGGAATTATTCATGGCATTAAATCCTGGATCATTAACACCCA
al_contig_144257_405	no		TCGATGTAGCATTTACTCCTGTCACCTGATTATGTTGCTTCTTCAGTATA[A/G]TCCCAAATGTCCACCTGATGTTGTTGCTTCTATAGTTCATTCCCACTTTA
al_contig_144265_160	no		TTACAGACGGAAAGTAGTGAGTTACCAATGATGGGGTGAGTAAGAATGCT[T/A]AGAAAACTTGCAGGCAATGGTGCGGTGGCCATAAATGTCGGCAAATTCTA
al_contig_144267_391	no		ACTACCAGAGCAACTGAACAGGACTTCTTTACAAATAACAAATGTATCTG[C/A]CTGTAGTGTGTTCTTAAATAACACTGATAAGTCAATTAAGTACAATCTTC
al_contig_144272_179	no		AAAGCTTGAACCATGATAAAGCACGAGCAATAACAACAGTGTCTTCTAAA[G/A]TAGTTCGAGCAGGATCCACAAAGTCGGACTGTGTATCTTCTATTCCGAGG
al_contig_144272_259	no		TGTGTATCTTCTATTCCGAGGTCACTAAAATCACCTAGATTAGTCGAACC[C/A]AGATCTTCATTCGAGCTTCGATCACCTAGACCAAGTAGTGCTAAGCCAGT
al_contig_144272_439	no		AAGACTAAGGTCGAACGTAGACTGTCTATATCTAGCAATACCACACCCGA[G/T]AGACAATCACGTAAACCTAAGCTTAATGAAGTTGAAGAAAATCTTGAGAA
al_contig_144281_221	no		ATAAGGACCGGTATCAATGTTATCATATGATAATACACGAAGTTTCCTTA[G/A]ATCTAAGTGGTCACATAAGTTTGGTTTCATGTATTATTCTACCAATGATT
al_contig_144293_170	no		TAAACTAATGTAGTCAAAATAATCCATCTTACCAATTAAACATATTGAAC[A/G]CCATACTGAAATAACATTAACAGTTGGCCAAGCATGTGCAAAACGAAATG
al_contig_144293_235	no		CATTAACAGTTGGCCAAGCATGTGCAAAACGAAATGTATATGCCAGCCCT[C/T]GATAATTCTTTTAACCAAAATCCCTCACTTACGCAGCAAAGACCATGAGA
al_contig_144297_328	no		AAATGGGGTGATCGAAGATTGAGGAGTACTGGCTGGGAGGTGGAGGATGG[G/A]CTGTGTTTGTTGGAGTTGATGGTTACTGAGGGGAAGCTGCTGTGGGTATG
al_contig_144320_493	no		TTGTCATTATTGAAGATCTGAATTTGGATGTTGCTTCAAATCCAAATTTA[A/G]ACCTAGTGTACAATCAATTTTGTCTATCAAAACCTCGTCAAGATTCAAAT
al_contig_144333_122	no		CACCTCTCTTCTCCAAATTCTGAAATTCTCCCCGAATTCGAGCCTGTTGG[T/C]GATGCTCTAACCTATTGATAAACATACAAACAGCGATAACTTACAAGTTG
al_contig_144342_258	no		AATGAAGTGCTTGAATTGTGAATGATTTAATGGAGTGCTTCAATAATTCA[A/T]TAGTTATTGGCCGATTTGAAGACTTGTGCAGGAGTCGAGATTTTCAGACA
al_contig_144342_407	no		AAGCTGGCGGTGGCAGTACAAGCTGATGGCGATAGCACAAGCTGGCGGCT[G/T]TAAGCGGTGGCTCGTTTAATCGCAATCTGTGGGTCTTGTTGCCCTAGTCA
al_contig_144348_180	no		AACCACAAATAAGGGTATATCCTTGGACATGTTGTTGGCTAAGTAAAAA[C/T]GAGATACGAGTAGAATGAAATGAGTAAACGTCAAAACATGAAAGCATGGT
al_contig_144396_141	no		AAACCCAATCCTCCAGCAACAACCCAAGCTTGAAACCTGAAATATTCTGG[T/C]TGTTGATGTTCTTAAAATGTGTGGCCTGCACTTAATAAATCATTCAGAAG
al_contig_144413_83	no		AACAGTAGACAGATGCATAAAATCTTGATCTAAATTGAAGTGAAAATAGT[G/A]TTTTAATAAAAGAAATGTTGAAAGGCATTTATTGAATATCAGAACGTGGT
al_contig_144432_154	no		GTTAAGCAAGGCTGTGGGTTTTTGAAATGTGAAGTGGTGGATGTGGTTCT[A/T]GGCTAAGGAGGAAGTCAGATGTAAGATGTTGATATAAGGTGGTAAGAAAT
al_contig_144448_134	no		AACAGTGACCAATGGAAGATCCAAATTCCACCTTAACTCCAAGAGCATCA[G/A]GCTATTCGTTATTTAAAACTCTATAAAAGATGTGCTTACCTTTGTAGCTT
al_contig_144455_433	no		GATAGGTTGGTGTAGGAGTTGTAAGCAGAAGGTTATAAGTGGAGAGTGAA[G/A]ATGGTGATAAGGGTATGTTGTATATGGGTATGTAGTAGTGCTGCAAAAAT
al_contig_1445_423	no		TGAGTCCACAGGTAGCAGCTTCCAGCCATGAGTACAACAGCTCAACACAT[A/G]GTGGTCAGCTTGGAGCATCGCTACCTAAAACTGTTTAGGTTAACACCTTT
al_contig_144505_162	no		GACAAAAGGAGCATGTCAGGGTAACAAGCAAATGATGCCCCATCTGATAA[T/G]CTTGGTACTTTTTTATGGAACCTTCATGCACATGACTCTTCAGTCTTCCA
al_contig_144510_1458	no		TTCACCTAAGTAATACTACTAATAGTAAGGTGAGTCATATAATATGAGAT[A/C]GACAACTACAGCCTCAGTTTCTACACGAGACTAGGGGGTGGCAACACATA
al_contig_144540_261	no		ACAGTGAATAGAAGATTACTACCCAATACGTCATGCTACACCTTTTCAGC[T/A]TCTTAGCCCGAGCATATACTGTAACAACTAGCATTGGTGGATCATTATTG
al_contig_144572_1272	no		GTCTTTGAAAATTTCCAAAGCTTCGTGAAAATAGTTGTTTTGAGCTAATG[C/T]TGTGATTAAAGCATTCCATGATGCAACATCCTTGTGTGGCATGCGTGTGA
al_contig_144572_984	yes	yes	GCTTGATTGCACTTGCCACACATAGCACATGCTCCTATCATCGTGCTCCA[T/G]GTTGAAACATTTTTACTCTGTGTCTTATTAAAGATATCTAGAGATATATC
al_contig_144573_910	no		TTTCGACTTCATTAAAAAATCTCCTAAAATATTTGAACTCTATAGAGATA[T/C]GAAAGGAGTCATATGGTGTGGATTAACAGAGAAAGCCGAAGAGCTGGTGC
al_contig_144583_226	no		CTGCATTTTACTTTAGTAAAGGAAAATTAATTTTTTTTTGGGTGTAATTA[T/C]AACATTCAACTCTATGACATAGATTACAAAAATATAAAAAGAGGTGAAAT
al_contig_144588_918	no		AATATGCTTCAGCTATTATGCCTAGAAACTGGAGCTACAATATTCTGTCA[C/T]TGACACCTACGAAATAAATTTAGAACATATATCATGGAGACACAACACTG
al_contig_144629_380	no		CGAGGTGGAGCTCGGTCGACCTTACGTCGAGATATCCACCCTTGAACGGC[T/C]GGCCTTCGAGAAGACATCCTCGCCAAAACACTCAACCAAATACGATCTCT
al_contig_144634_1060	no		AGTTTTGAAAGGACTGGAACTGCAAACTTCTCTTGACATATCTCTTCCAA[C/T]TAGAGATTGTTAAAAATTCAAGTGTGCATATCTGTACAGCAGTCAGTATA
al_contig_144634_1144	yes	yes	TGTACAGCAGTCAGTATAAAGAGAAGTTGTTTAGATAACATGAGAAATTT[A/T]GGTCATCATGTAAATAGTTAGTATTAGTATTAAGCTCGTGTAATGC
al_contig_144692_202	no		GTAAGTGGATAGCTATATGGTTTTTGCACAAATGGCAACCATTTGCTCAG[A/G]CTTCTTTCATGCATCTTCTGTCCGTTTCTTTCTTGCATCATTTGTCATGT
al_contig_144708_691	no		ATTGCACATGTTGAAGAAAGTTGGCAGGCTGCTGAGTTTTATAACAATAA[G/A]ATTCTTGTAGAGTACAAAAACAAGGATGAGCCTGATCACATAGAATGGGC
al_contig_144752_746	no		GCCTGGAAGCTAACACCGTCATCTCTTTTATCGTAGTTCATTTGAATGCG[G/A]CAAAAGTCACTGTTTGATGACCAAAACTCTAAATCTTCGTTCTACCGTCA
al_contig_144755_500	no		ATCACGATACCAAAACATATGTACTGCATCGTCCTTGTAGTTGGGATGTA[C/T]TGCCCTTAACATTAAAGGGTCTGAAATTTAATTAAACACTGGATAGTATT
al_contig_144760_1556	no		TGTTAGTTGAAGAAAGGGGTGGGTAGTAATTGAGTGCTATGCACAGTAAG[C/A]AGTTGAAGTTGAGTTGAGTGGAGAGTGGAGAGTTAAGAGGTGCACTGGCA
al_contig_144780_174	no		TTTGCATTTTATCAGTGTTATTTGATTGAATGATTTGGTGACATGGTTAT[G/A]CGTTGGATTTCAAATTTCATATATTACCAGTACTCAAAGTATTTGCATTT
al_contig_144897_1109	no		ATGGGGTTACTTTCATGAATATGTTGAGTGCATGTAGCCACTCGGGGCTA[G/C]TCGAAGAAGGGCGAATGTACTTCAATAAAATGGAAAATTACGGAGTTTCA
al_contig_144897_1216	no		ATTGAGCACTATGGATGCATGATTGACATCCTTGGTAGGGCCGGACTTCT[A/G]GAAGATGCTATCCATCTTATCTTGAGCATGCCAATATCACCTTCGGCTTC
al_contig_144897_215	no		TACATCATGAACTCCCTTATCCATCTATACGCCTTGTATGGGAAGGTTGA[T/C]TTGTCTGTTAGGGTATTCGACAACATGAAGTGTAGAGATGCCGTGTCTTG
al_contig_144897_411	no		GTCACTATGCTTGGGCTCATTTCGGCATGTGTCGCCAAGGGCGATTTTGC[G/T]GTTGGAAGATCGATCCATGGATATTGCATTAAGAACGACGTTAACTGTTT
al_contig_144897_484	no		ATTGCATTAAGAACGACGTTAACTGTTTGATATCGGATAATGCGATACTC[G/A]ACATGTACATAAAGAGCGATGGATTGAATGATGCAGAGTTGTACTTTAAG
al_contig_144897_592	yes	yes	ATGGTCAAGGACCACGTGTCATGGACCACAATGGTGTCCGGATGTGTGAA[G/A]TTCGGGGATTTGGATGGAGCACGGAAAATGTTCGACGCAATGCCTAGTAG
al_contig_144898_957	no		CTTGTTGACTCCTGTTGTCTATCAGAAAACAATAAATTGCTAATGGTATT[G/A]CATTCTCATGCCTATTGCCACGGTCATTTAGCCGCCTATTTAATAGGTTG
al_contig_144899_1877	no		GCATGTTCTTCTAAGTTTGAACCAGGACTCAAAGCACCAGTGAAAAAAGG[A/T]GACACCGGTGCTGTAACAAAGCCTTGTGGAAATTGCATATTAGAACCCCA
al_contig_144899_1930	no		CACCGGTGCTGTAACAAAGCCTTGTGGAAATTGCATATTAGAACCCCATG[C/A]TGAATTGATAAAAGCGATATTGTTGGGGAAGTATCCTGCAGAATTTTTGT
al_contig_144899_1985	yes	yes	TTGATAAAAGCGATATTGTTGGGGAAGTATCCTGCAGAATTTTTGTGGCC[G/A]TGAAAAGGAAGATGAGTGGAAGCTAAATGCATTGGAAATTGTGTTTGGCC
al_contig_144904_1061	no		AAAACATCATCAATCCAAATAGTATTTCCTCCGATTTTTCCACAATCATC[A/G]TAAAAATGACATTTACAAGCAGCAATCTGCTGCAAACCGTCATCGTTCCG
al_contig_144904_606	no		GTGAAACGTAAATTGTTACATGTTGACCGATGAAAGGCTCATTCCCTAGC[T/C]TCCGTATCAAGTGTTGGACAAAGAACTGGGCATCCGAATCAGAATATCCT
al_contig_144904_680	no		TGTTGGACAAAGAACTGGGCATCCGAATCAGAATATCCTGATCCATTGTT[C/A]TCTTGGATGCCACACATAATTCTTGTCAAACGCATGATTAATCCACTAAT
al_contig_144905_1184	yes	yes	TTTTTTGCTGAGGTATCACCAATACAAAGATTAGAGACCATGAACGACTT[C/T]TATAAGAAGTATTTTAACACAAAAACTTCTTTAAAAGTGTTCCTAACCCA
al_contig_144905_1259	yes	yes	ACTTCTTTAAAAGTGTTCCTAACCCAGTTTGATGTGGCCATGGCAAGCAG[G/A]TACGATGATGAAGCACAAGCAGATCTGGACACAATGTGTACTAAACCGAT
al_contig_144905_1352	no		TAAACCGATTATAAAAACTGCATCTCCTTTGGAAAAACAAACAGCTACCA[C/T]ATACACAAGAGCTGTCTTCGAAAAATTTCAAGAGGAGTTTGTTGAATCTT
al_contig_144905_1410	no		AGAGCTGTCTTCGAAAAATTTCAAGAGGAGTTTGTTGAATCTTTAGGGTA[C/T]AGTGCATACAAAATAAAGGATGGACTGATCAGCAAGTTCAGTGTCGCTAG
al_contig_144905_1831	yes	yes	TATAGTGTGGCAAAAGGTGCATTGCATAGAGCATTTGATGAGATAGTAGT[T/A]GTTGAAAGAAATTGTGGTCGAGAAGAGCAGAGAGATCCAATCAATATTAA
al_contig_144905_489	no		GGTTCCAATTCAATCACGATATTAAGGCAACATGCCTTTGGGGAATGTGG[C/T]GATATTCAAGGATTACTGGATTATTTCAAGAAGATGCAGGCAGAGAGCCC
al_contig_144905_646	no		TGGGTCGATGCTAGAGCTAGACACTCGTATAGCTATTTTGGTGATGCGGT[C/T]ACTTTTGATACAACTTATAAGAAGAACAAGTACATGATGCCATTTGCTAC
al_contig_144912_2504	no		GATGTTCTAGGGGAATTCTTGGGTTGAACATGCCTGAACTCACTATTAAA[G/A]TAATTATCTTCACCGAGAGCTTTGGTGCGAGAAGTATAGCTTGGTGTCAT
al_contig_144912_2574	no		CTTTGGTGCGAGAAGTATAGCTTGGTGTCATCTTTGATTCATCGTCTTTT[T/C]TCCGCATTCGAATCTTCCCTTCTCTGGGTAGAATTCTATAAGTATCTTCA
al_contig_144913_727	no		ACAGAATATTTGCCTGCAATATAACAAAAAAGAACAATGAGTATTAATAA[G/T]GCATCATGAGCATACAACCAAACAGTTCCCGATCTCTAGTCAACCTGCAA
al_contig_144914_788	no		ATAAGGGGTTATCTCCTAGAAGAATTCATTCTTGACATATCCCCAATTCC[C/G]TCATACTTCAGAGCAAAATGGTTTGGTAGAGAGGAAACATAGACATATTG
al_contig_144914_962	no		AGTATATCTGATAAACAGACTTCTAACAAAGTGCTGAAATTTAAAGCCCC[A/G]GTGAAATGCTATTCAACACAAAAGTGGACTACGCAAGTCTGAGAACATTT
al_contig_144916_1131	yes	yes	GTCTTTAAATTCTTAGAGGAGGTCTCGACTAGTTTAACGGACCTTGCAGC[G/T]AGAGAGCTAAGCATACTTGAAGATTTAAAGAGTAAAGAGGAAGGTGATTC
al_contig_144916_1583	no		ACTAATATGTCAATGCCCAAAACAAATTGACGGGAGCCCAGCTTTATTGC[T/G]ATTTTCTGAAGTTGTCAGCCTCTTTCATGAATTTACTCATGCGGCTCATC
al_contig_144921_642	no		GCAACCTTTTCCACAATGAAACCAAAAATCCAATAAGAAAAACCATTACT[A/T]ACCAACCAAAGAACATAACATTCAGAAACCAGAGCTTGCCACCACCCAGC
al_contig_144922_238	no		TTCATTGTCTCCTCTCGTAGTGGCAGCTCTGCAGTCAACATCGAAAATGA[T/C]GCCGATTCTTCTCTTTCATCAACTTTTCAGTCGTGGCCGGAGTTGGACCA
al_contig_144923_909	no		GAATTTGCAACAATTGGATGGTTCTTTGTATTCAAGCAAGGAGGAAGATG[T/C]GGGAGCCAGTGCTAACAAGGTGCATGTATATTTTAGTCCGTGCTTCGTTT
al_contig_144924_445	no		GGCGGTTAGTTGCAATACATTGCAACAGTTGCAATGCAACAGTGCTTCAG[G/A]GTGTTGGTCAAAATATACGGTTAGTTTGTGATGTGGTTTTTGAAGTAGAC
al_contig_144925_511	no		CCACTGTCCATGCTCAAATCTCTCTCGTCTATCAACACATGGAAACCATG[C/T]AGGATTGATCTAACTGCTTTACATTCTTCAAAAGTTTTTCGGACGACTCT
al_contig_144925_578	no		ACTGCTTTACATTCTTCAAAAGTTTTTCGGACGACTCTTAAGCTTGTGTA[A/G]TAAAGAACGATTCTTTTCTCCGGCGTCGGCGCTTTCCAGGCGCGGAGCGC
al_contig_144928_1618	no		GTTCGATATTGAAAAAGACTCTTGGGTGTGGGATATATTCAACATTCAAA[A/C]GTCTGAATGCATTGATATGGAAGAAGTTGATGAAGGTGTTGTAAAAACA
al_contig_144928_4534	no		TGTGACTTTATGTTCTTTTATTAGCTTTTAATATTCAAACCTCAAATTGA[C/T]TCACCATACACCTGCAGTATTAATGTATACCTAAGTAAAATAGGTATCCA
al_contig_144928_4770	no		ACGGTTATCAATTATGATGCACATCCATCTCATGAGCATAGTGTGAACTA[A/T]AGTTGTATGTAAGTTGGATCAATGAGAAATCTGTCCTTTTTTCTAAAAAG
al_contig_144928_791	no		ATTTGTTATTTGTCATCATATAATTATCTTTCCTTCAAAGTTGTATTAAA[A/T]CTGAGACATCTGACGATATGTTTCAACATTGACTATCCAGTTGGTTTATG
al_contig_144929_514	no		AATGAAGTAGAGCTGGCTGCACAGGAAATATTGAATAAAATAAATGCGAG[G/A]AAAAACAATGAAGGTGTAATTGCTCTTGGATTTGATATTGAGTGGAAGCC
al_contig_144929_790	no		CAACAAAAATCTGGAGGCACTATGATGTTACTGTACAACCATTGGATGAC[T/C]TGTCAGTGTGTGCAAATGCCAAGCTTGGGGGGCCTCGTAAGCAGTGGAGC
al_contig_144932_2638	yes	yes	TACCAATTGGGGATATATCTACTTTTTATTCCTACAAGGCTGATAATTGT[A/G]GAAACTATCACGATGAACTAGAACTAGATAACTTGGGGTCAAATGGTTTT
al_contig_144935_108	no		GTTTAGCATCATGTTCAGTTTTAGTTTCTATGGGGCTAAACAGAAACAAT[C/A]CCCCATTGAACACGAAGGCAATTATATTCAGGAGCTTAGGATGAACAATG
al_contig_144939_93	no		AGCTTCTGGACTGAGAGAGAAAATAAAACATCTTCTTGCTGAACTATGCG[A/T]TAAGGTTGAATCAGACAACGAAGAAGCATTAGAATCACCAACTCATTTGA
al_contig_144940_333	no		GATTGAGAAGATTCCTTACCTTTACTTGTTGGCTTTCGGGTTTACAATCC[T/G]AACGCACCGAACTAGGGCATCGTCTTTCGCAATAGATGGAATCGAGGCCA
al_contig_144941_1121	no		AGTTACCTCCCGAAGAGATATTGTCACTCCCTATGTTTAAGAACTATGCT[G/A]CTGGAAACCCTGCTACGGTCTTGTACATTAAGAATTTGGCTAAAGATGTG
al_contig_144943_251	no		TTTAAAACCTTTCAAAGTTTTCTTACCCAGATCAAAAATATGCATGCTAG[G/A]AGAATTCCGATCATGAAAGTAGATACTGTTACTTCTTAAAACAGATCCA
al_contig_144945_454	no		ATGTCATAATGTCTATAATAAAAGTTGATAAAATTGTCCTTTGGGTCATC[C/G]CCCTGTTTGCCTAGGCCCAAGACTGGCCCTGTCAATCATGCAAACCGACA
al_contig_144948_962	no		CTCCGGATCTGATGGTTTCGGACCCGAATTTCAGGAACGGTTTGTTGATA[A/T]GGATCGGGTTCGGTGTGAAGGAGAAGGGGACGGATTTGAGGAGGAGGAAG
al_contig_144950_124	no		GTGAGGAAGTGGGAGTGGCTGTGGTTGGTGATGTACAGTTGTAGAGTTGA[T/C]GGAGCACTATTGTGAGGTGAGAAGGTTGTGCACTGTTGCCGTAAAGGTAG
al_contig_144957_1504	no		GTTTGAACAGAGGTGTGCATGATTAATGTTAATGCAAAACAGTGAATGTA[A/C]ATGCTTGAGAACAGAGAAGAAAACAGTGAATGTAAATGCAAAACAGTTTG
al_contig_144963_1214	no		CGAATTTGGTTTTTTCATGCTGAAGCTTTTGAAATGTCAGACAAATTTTG[G/T]ATTATAGGTCTGATTTGGGGTTTAGGTTGTATGGTGATTTTGGAGTAATT
al_contig_144963_1401	no		GTACTTACCAAGGGGCATCATTTATTTGCTCCTCTTCATAAAAATCAATT[T/A]AATTAAATTATTACCCTTCCTTAGTATTTGTTGGTGTACCTTCAATTACA
al_contig_144966_1427	no		TATTATAGAATGTTGTTAATTAATGAATAGGGCTATCAAATAGAAAATTT[G/A]GCACCACAATGACAATATGCATCTGTATCACACGCTTTTCTTTATATCAG
al_contig_144966_1774	no		ATTATTTGTCCATTCTATTGATGAGTTGCGCAACTCCTGTTTACATATAC[C/T]GAGCAACAGTTTAGTGCTGAAAATGCGATTAGTTGGTACATTGAAGTCTG
al_contig_144966_380	no		ACAGAAAATGTTATATCATGGTTACAGTGAAATGTGTAATCTAACGAAAG[G/A]AAATTGTTATTGGTGGTAAATTATATAAAAGGACTGAACACTAATGATTT
al_contig_144972_1130	yes	no	TGTCTCCAAATTTGCATGATCAGGGAATGGAAAACAACTTGATTCGTGTG[C/T]GAAACTCGTGCAACTCATTTCGGAGTTGCCAAGGCTAAGAGACAGCTCAT
al_contig_144972_1311	yes	yes	AAGTCGGGCAAACTCTACTCACTGTTTTAGGAATTTGAGGTTTGTAGTCA[T/C]GAAGCGCATTCGAATTTTCAGCATGTTTTGGTGTTTGCATCTCGTGATCA
al_contig_144974_1365	no		GAATTTTGCATCTTCACTTGGTCCATCAGTATGTCCACCTCTGTTCCATT[T/C]TCCACCAGCAATAGTTGAAACTCCTGTGTCGCTAATTTTTCTAATAGCCA
al_contig_144976_470	no		GCGGGATATTTTTCTACAATTCTAGATGGTTCTTTAAATAAACTTTGTCG[A/T]TGTATTTTTGATTCCTTTGGCACAGAACTTGCTTCAAATTGGTCAAGATA
al_contig_144976_615	no		AAAACCATATCTTTGCATTGCTAGGATGGTAGTACTTTTTATGAAAATCC[C/T]TGAGTTCTTCAAATGTTAGCTTTGGAATTTCTTTTGGGTCCCCACCCCCA
al_contig_144981_244	no		TCATGGATATTCTCAAAATTTTAAAATCGACTATGCAAACATGCTTGACA[C/G]CAAATTCACCAAACTGAACCTCGATTTCATACCATTTCAACCCGAATGCA
al_contig_144981_772	yes	yes	TAAATTATGCTACTATGCTGGAAATGATAGCGAGAGTTTCAAGTCGTGGG[T/C]TTTAGAAGATTTGGTTGCTTGTATGTGGAGATTGAAGCATTGTGTTGATG
al_contig_144996_763	no		ATTATGTATTCTAGGAATTCTCGGGTGAGCATGACCCATGCCGAACCAGT[G/A]AACAATTTGAAAGATGTTGGTAAATCACGACGCTCGCCAGTCGAAAGAAG
al_contig_145011_1602	no		TGATGGTTCGCTGGATGAGAGCAAGCAATTGGTGGACAGATTTGGCAGAG[T/G]AGTTGCTGAGGAAGAGGGAGTTGGAAGTGTGGGTGAAGGGAAATTCTTGG
al_contig_145013_472	no		TTCTTGAGCAATTCGTCTCAGAACCAAAAATGTTTTCTCATTCTCTTCCA[A/C]ATTGTTTATTAACGTCAACCAAATATTTGAAGCAAGTTCATGTGCCTTTT
al_contig_145024_461	no		TGAATCTCAATGTTAAGAATACAACAGAGGTAACATATCACACTTCAGCC[A/G]TTGTTGATGGATGCAGTTCGAAATTGTAAACTGTCAGTTGCCAACTATCT
al_contig_145026_1084	no		ACCCACGAAACCGACCGCTTGAACAAAATTGCAATTACCCCAAAATTGCA[A/C]AATCAAACTTCGCAACTCCATCCTCTTCATCCCGCAATTAATCGAGAAGC
al_contig_145026_636	no		CCCGTGTTACATCACCCAAACACATCTGCCTGACAACAAACCCTGCAGAC[A/G]ATCTCCATCACCACCATAACAAACTTCCAGTACATGTCTGCTTTACTGCC
al_contig_145032_254	no		CCATATAACAAGGCAGCTAAGCTAACATAACATAAACTATGTACAAATCA[A/G]GTTTTGCTCCAAATTATATCCAGAAAAGAACATAAAGTCTTGATAATTTA
al_contig_145032_467	no		TCGCCCCACCAACTACGACAATCCATGAAATCGCCACCCAAGTAGGAATA[G/A]CTCCTTCCACATTACCACTCAAGTAGAATGCACTCATCTTGAAGAAAAAC
al_contig_145032_889	no		GATTTTCAAATGGAGTGTTGGAGGCGGAAAAAGAATGTATCGGATTGCTT[G/A]ATATCGCGAATAATGCAAGGAAGACTGCAGGAGTTCCATGAAAAAGTGAA
al_contig_145033_531	no		CTATAAAACACTGTTTGAAAGATTTTTGTAATCCGGTCCATATTTACCAC[T/C]TTACTATATTTTGTTACGTATTTATCTCTTCAAATAAATAAAAAATATCA
al_contig_145036_180	no		AACTGTTGCAAAATTCACATGCCCAGCAAACATACATCTACTCACGCACC[G/A]AAGTGGAAACATGCATTGAACTACCTGATACTCACACGCACATTGGAAAT
al_contig_145045_699	no		CTGCTGACAATTCCTGCTACACCCCCAGCAGCCAACAGCCTTGCTATGCA[T/C]CGCCATTCCTCCAAGCGAACACTGCCTGCAGTGACTACATCACTTCTGCA
al_contig_145058_142	no		GTACAACCCATAGACCTCTGTTGCATTCTAAAAACTTCTACCCAAACCTC[C/T]ATTGCGTTCCACAGACCTGCCTACAACTCTGCCTTACTCATGACACAACA
al_contig_145079_126	no		CATTGCGATTTAATATTTGTACTTTTACAATTTGAATCCCGTTTTGAAAA[A/C]CCTTGATCCTCAGAACAGCCGGTCTAGAACCTGAAACAAATTGATATTAT
al_contig_145079_293	no		TGATTGTTGGATTATAAGAAACATCAAATAGGGCACGGAGAAATCTTTAT[T/C]ATTGTTATCATTATAATTTTGTTTGGATTTTTATTTGTTCCCATTACTTA
al_contig_145079_653	no		GAACTATGTTTTTGTAGAACCAAAATAAATTCTCTATGGTATGTAACACA[T/G]AGATTAACAAAAATACCCTTTCCCAGTCCTATGATTTCAAGTTCATGACA
al_contig_145079_740	no		TCAAGTTCATGACAGGTGTAATTTGCATTTACTGGTTATGGTATAGACAA[C/A]TCTCTATAGCTAGTTCACCATTTCATATGCGTACACTCTAACTTGAATGC
al_contig_145083_150	no		TGTCTCAACTGTGTAAAAGCAAGGAACAAGTTGGATTTTGGCAAAAGAGA[T/C]CCCAATTGGTTTTCTAGGGCCTGTATCAAGAACATTACAGTAGAATGCAG
al_contig_145083_716	no		AATATAGTTCAGTAAATTTCAATACAATCAAATTGAAAAGAATAACTGAG[A/G]TACAAAAAGGTAAAGAAAATTCCAAAATTGTCGGTCCTAGACACAATCAC
al_contig_145085_161	no		TCGATAAATCAAGGACCAACAAGCTATCATTCAACTCTCTCATGCAGCAT[G/A]TATTATCAAAATTAGGAGATGGTACTAACTTCAAATTCTCATTTTCCATG
al_contig_145085_326	no		CAGAGTCTCCGCTTAGTCTATAATACTCCACTTGAACTTCTCTTCTTGAA[T/C]TATTTTCACCCAAAGTGTACACCTCAGTTTTCATACGTGCAGACACAGAC
al_contig_145085_82	no		CCCAAATGAATAAGATGATCGCATTCCCAACTATAACTCTTATCATCTTT[A/C]AGTTTCCAAACAGTAACAGTCATATTCGTCGATAAATCAAGGACCAACAA
al_contig_145085_885	no		ACATACATTGCTAAACTTCATCAAAGACTTAAGTGGCAATTTTGATAAGA[T/C]GATGACAATAATGTCAGTTTGAACTTCCCTCATTTCACCTTGTTCTATTG
al_contig_145085_985	no		GCTATGCACCCTCTTGCTTCTCCTGAGTTTATCGATCGTAGTACTTTTCG[G/A]GAAGACAAAGAATGTGCGGCAGGGTTTAAATGACTTAAAGCGCTACCTAA
al_contig_145094_481	no		TCCCAATCTATACTGATAAGCAACCAATTTTAGTCTTTTTCAGAGGCAAT[C/T]ATACTAGATCCTGGGCATCACTTTGGTTTTTTGACATGGATCGGAGAGCT
al_contig_145099_91	no		TATTAGAGCAAGTGGTGGTAGTACAATGTTGTATGGAGGTAGTGTTGGAT[G/A]TGCAATCGTTTGTTGTGGCAAGTGGTGGCAAGGGGATCGCTGAACTGGTG
al_contig_145101_739	no		GGATGGTGGTTTGATTTGTTGTTTGGTAGGAGTTTGCAGGTGGTGCTGTG[C/T]TGGCTGATGGAAGTTTTGTGATATGTCGAATGTGATAGGATTTTGTGTTT
al_contig_145101_84	no		CCGTAATTTTGAACTTCGTGTGGAGGCGATTGGCGATGTCAAAGTCGCGG[A/C]AATTGGAGTTGCAGCGTGGTCGTGCACCGGTGATGTCGCGAGCTGGTGAT
al_contig_145103_1369	no		ATTTTTCCTCATTTATAATTTTGACAATTCAATTAATATTACCATCAAGG[A/G]GCTTAAGATATATTCTTCGTTTGGACCCAAGATAAAGCAAGACTAGTCCT
al_contig_145103_1460	no		GACTAGTCCTGGATTTTATAGTAGAATGTCAACTTTAAAATGAAACAGTA[G/A]TACATCTAAAAATAATAATATGTCAGAACAAGTACACTTTGTAGACATGT
al_contig_145103_1715	yes	no	TTACTATTATGATTTTAAATGTTGTGTGCAGATTGACATAGTTGCATGCA[G/C]CAGTGATTAAATAATTTACCGCCGAACTCAATAACTTTTGCCACTAAGTA
al_contig_145103_1892	no		ATTTACTATTTACTTCTTTCTCTTCTATTTCTTAGCTTTTAACTACACTA[A/G]ATCTTTAATTATTACTAATGAGAATATTTTGGAGTTCACTAAAGGCTCAA
al_contig_145105_190	no		CTGGCTTTGCAAACATGACTTGCGAGTGTCTATCGCAGATAATAGCAACA[G/T]AATATGATCGCTTATCAATGATGGCTTTGTCAATAAAATTGTATGTAGAA
al_contig_145105_531	no		CTGCCATTCTTGGTTGGAGGAAGGAAGAACATCCAAGGAAGATCGAATGA[C/T]GCATGATGGCAATGGATGTTACGGCAACTAAGGCGATGGGTTAAGAAAGA
al_contig_145106_389	no		AAAGTTTCACCACGCCCTGTCCATTGTTTGATGTACGCAATGTCAAAAAA[C/T]ACAATACCTGTAATGTCTCTTTTAACATCTCTTTTTAGTTTTCAACGTAC
al_contig_145106_668	no		ATTGACTCTAAACCATGGAATCCAAATCCAAAGGCCGACGATTAAGATCT[A/C]CCTGCCGCCTCCAAAATCCAAATCTAACCAAAAACAAATTCGCGACAACA
al_contig_145114_565	no		GAAGTAGCAGTCTGATTGTTGTTAAGTCTGGCAGTGGAGGATGTCGTGTT[G/T]TAGAGTGACTGTGTGGCGTTTAGGAGCAGATAGTAATGGATGGTGAACTA
al_contig_145118_408	no		TGCTGGTTCACACCAATTTGCTTTGACTTCTCTATTATCCAAGCCCCCGG[G/T]ACCATAGATTGGTCAAAGCTCCCTGAAGACATTCTCAACTTGATCATTCA
al_contig_145123_1130	no		AAGGGAGAGGGGTCCAGTACAAAGAGAGGCAAGTATCTGGGTAGTATTGG[T/A]TCCATTAAAGAAGTGCATCATTGATTTCGTTGCTGTATTCATACGCTGTT
al_contig_145123_760	no		GAGGCTGAAGCAAGTGGATCTGAAACGGAGTTGGCGGAGCTGGAGAAGTT[T/C]ATAAACATGAAGAGGTCGAGATCTAGGTTTCCTCGTTCGCACTCAACTGG
al_contig_145124_289	no		TCTGTTAGTTTGTGTAGCGTTTGCTTTTCTTAAATTAGTATGCTTATATA[T/C]GTAGTCTTGTTATTCAATGAATAAAAGTGACAGTATCTCTTCATCTTTCA
al_contig_145127_607	no		ATGTGAGAACCATGCTCAACATCACTGGTGAAGCACTGGTGAAGGGGAGG[G/A]AAAAAAATTTCTCAGTAAAATGATGGTAACATAACTTCTATTCTACATGT
al_contig_145132_298	no		TGGTGGGGATGCGTGTATGTTAGACAAAGAGAAATATGGAAGAAAGCTCA[T/G]ATTTGGGTTCAAATTAAACAATAAATGTGAATGAATATGAGGATGTGGGT
al_contig_145137_63	no		TCCCCCCTTACAGCAAGCTTCCAACCTCTGCACTGTTTCACTGCAATCCC[T/C]TCCTCTTCCTTCGCTACCCTTTGCCACTGCCAAACCATTCTTACCTTATC
al_contig_145138_662	yes	no	AAGTGCAACAGTCTCGTCTTTAAGCTCATCCTTCTCTACAGTAACATAGT[A/G]GGATTCTTTTGTCAATGCAACATTTTGCTTCCTGAGGGATTGAACTTGTA
al_contig_145141_466	no		CAACCACCCACTTACAACCCAAACTACTTCATTCATCACTGGCCACTCCC[C/A]TGCATCACCATACCAAATACACATTGTGCACCTTCCTCTACTTCAAACCC
al_contig_145144_375	no		TGCACTCCTCTTTACACTTCTACAAGCCTTTACAATTCACTGATACAAAC[C/T]GAGGTTAGATATACCTTCCCTTCACCGAACAATGCAACCCTACCGCCTCA
al_contig_145144_454	no		AACAATGCAACCCTACCGCCTCAACATACCCTCTCATTCCACTGCCTCGA[T/C]CACACTTGACAAACTTACATACCCAAACAGACTACCCACAACTCCATTGC
al_contig_145156_168	no		ATAAAAGCACCACCATTAACGACAAAGCCAGACACCTCTATTGCAAGCAA[C/T]CGCCGAGGTGGCTATAAGACGAAATGGTAAAATAAAACAGGGGGAATCTA
al_contig_145157_600	no		TTGCAGTAGGCGGAAGTCAGTAGTAGAAGAAGTGGTGAAGGCACAGTTTT[A/G]AGTAGCAATGTAAAGTTTTGAGTAGTAGATGACTGACAGCAGTTTTGTGG
al_contig_145159_58	no		AATGCTATGACTCCTGGTAATTACATGTATATAACCTACATATGCATCTG[A/G]TTAATTTCATTGAATACCACTGATGTTTACTTTGCCTTGCACCGAAATAC
al_contig_145166_224	no		CTTGCTAGGTAATAGAACACGTAACGAAGTACACTCCTATCTTCACACTG[C/T]TGATGAAGCATTAGAAGAGATGGTGCCAAAGATGGATCCACCGAATTGTA
al_contig_145166_378	no		TGATCAGATGTTGCGGAAAGCTGATGGATGCTATGAGCCAATTGAGCATA[A/G]GAAACCGGCTTCTTTTTCCTTTGTGATCTCTGTGGAATAGCCTTAACAGG
al_contig_145173_420	no		GACAGCAGTTGATGGCAGAAGCGTGGATGGTGGAGTTTGTTTGAGATGTT[A/G]TACGGTGAAGTGTGTTTGAATTTTGTGAATAATAGAGGGATGGCAATGTA
al_contig_145173_525	no		GTTATGAATCAAGGAGGATGGCAAGGGATGTTAGTAAGTGGGTGGTTGAG[G/C]AGATGTTCTGAAGTAAGGAGGATGGCAATGTAAATGTTGTGGGGATATAT
al_contig_145175_168	no		TGGATGCGAGGCCACTTTTTGGTTGAAGCGATTTTTGATTGGGTCGTGAG[T/C]GATGAAGACTTGAGGCGGTTCGAATTGGGGTTTTGGGTGAGGCTGCGCTT
al_contig_145181_205	no		GCCGCCGCCAGTGCTCGATGGCTTGTTTCTCAGAACACATGGGGTGTTAT[T/C]AGCACGCTGTCAACTGATCTTCAAGGAGCGCCATTCGGAAATGTAGTTTC
al_contig_145181_539	yes	no	TCAAAAGCCTTGTTTTCCAAACATCCTGAAATGAAAGATTGGCCCAAAAA[C/T]CATCAATTTCAGATTTATAAGCTGGACATAGAGAAGATATTTCTGATCAA
al_contig_145185_233	no		CGGATGCAGGTAATTGTGTGTCAATCTCGTATCAACCAGAATGGAGACTG[G/A]GTTGCCGTTGATTGAGGCCGGCAGGCGGAGTGCGCATGGGTGGGAGAAGT
al_contig_145185_319	no		ATGGGTGGGAGAAGTCGGTTAATGCATGGAATGATATTTATTGTGGTGTG[T/C]CGGTTGTTGGGTCAGTGTTGTGTGGATGATCGAAGTCAACTGGGGATTCG
al_contig_145185_383	yes	yes	GTCAGTGTTGTGTGGATGATCGAAGTCAACTGGGGATTCGGCTTCGGTCT[A/G]GTTTGTGAGTGGTTCGTCATCGGGTTTGGTGTCGGAAAGAATCATCAGAA
al_contig_145188_515	no		CAGTTGTGCTCAGAAACACTGACCAAACACCCCTTTCCACAAACTTCATC[G/A]ACCATCTACATCTCTTCCATCTACCACCATACTTCCAACATACGACTTGC
al_contig_1452_311	no		AAGATACCGTATCACACATCCACATAATCACACCAACAGTTTACAACCTC[C/T]ACCACATCCTCTTATCGAGCATCCATCGACAGAATTTCGCTATCAATTTG
al_contig_145200_489	no		ATACACCATAATCTAAGCAATTAAGGGTTTAGTGTTGCATTTCATTCTGC[G/A]GCCCTTCATTTTTACAAATAGCGACAGCGATTAGGCAACACAACAGATGC
al_contig_145206_328	no		TGTTGAAATCTCATGGCTTGTGGCAACTTGTAGAAACAGGAGCACCAACT[C/A]CTGATCCGACACCAACTGAAACAGCCAAGCGAGATGCAAATGCGCTCTAT
al_contig_145206_72	no		TAGCCCTAAACAAAACTAAAAATTAACGGAAGATTTTCTTCCCTCGCCTA[G/C]CGCGACTACTGAAAGTGAGTTTGGAAATAGCTGCGCCGTAGAAACAACAG
al_contig_145225_235	no		ACTTTTCATTGAAAGAAACATCTTAACAAATGTGCTACCTATTTCGGTAT[T/C]AGGTTTAGCTTCTCAGTTTTATAAGAAGATCAAAGGTCGTAACGGATTCT
al_contig_145228_1133	no		CACAGGGAAAGAGCACTGGACAATCATATTTCTAAATTGCAGGCAGACTT[C/T]GAGACTCTGTTCCTTCAATCAGATCTGGACCCAGAAAAAATAAAAGTCTG
al_contig_145238_850	no		CATACCAATAAAACTACTCCCATCTGAATAGTTTCAATGTTGATTGTCCT[A/C]TTGCGGCTGCTCATAGACCATTCCTGAGTAAGCTTCATCTTGGCAAGTAG
al_contig_145249_717	no		GGTGTTGATTGTGGTTTGTTTACAGCAGGGAATGGTTGTAGTGTGATGTT[T/C]AAAGTTGAAGGGTAGTGAATGAAGTATGTCAGTTGTGGCTGGGAGATGCA
al_contig_145249_796	no		GTCAGTTGTGGCTGGGAGATGCAACAGCAAGTGATTGAAATCTCAATAGG[T/C]AGTAAACAGCAGTAAATTGTTACAGGGAGTAAGTTCCAGTGCATAGTTGT
al_contig_145250_245	no		AAGATATCGAGTTTGAATAGCTCGGAGTGGTTATTTTGTGAGAATGATGG[T/C]TGTGATGAAAAATTGATAGAACAATTGGCTAGGAGCGAGAAGTTTCTGAA
al_contig_145258_105	no		TCTGAATTATCCGTCGCCCCTATTAATATCAAAGTTCCCAAGGACTAGCA[A/G]AATCGAAATAGCGAAATTCTTGGGTCATCTCAATGGGTTCAGAAACCACA
al_contig_145277_411	no		TTCTTGATCCATAAACATACATCTACCTACCATCAAACATTTACTGCCTT[T/C]AATTCATTCCACCAATCACATCCACATCACCTTCTTGCCTTACTGCAGTT
al_contig_145282_450	no		GAATTACTAAACAACCTCAGTGGAAGTTCTTTAGATCAAAGAAGAAAGCT[A/T]CGAGATGATAAGAAATTATCCACCATCGAGCACGAACAATTGGACAACTT
al_contig_145286_257	no		TGGGGGATGTGAATATTGTGTTGAACTGTTTGCTATAAAGAAGCACAGAA[T/C]GATGGGCAAGCACGGTGAAGAGGAGATGATGGTTTTGAATAATGCAGGCA
al_contig_145292_179	no		GCTGAAAACTCAGCTGTACCATGAACACGCAGAAAGGTTGGAGGATTTTG[T/C]ATAGCAAAAATTGGGAAAGTTAAAACCAACGAAAATATGTGTGCATGTTT
al_contig_145292_265	no		TATGTGTGCATGTTTAATCTGCTGCCTATAATTAAAGATAAGATGCTTGA[A/C]GCTGGTGCAGGACGTAGTGAAGCACAAGCACACATTAGAATATGAGGATT
al_contig_145304_364	no		AATCCACGGCGTACAATTTTGTTACAATTCTGTTACATCACTTGCCTGCA[G/A]TAGACTCGTTCATTCTGTTACATCACTTCATAACACCATACGATAACAAT
al_contig_145310_431	no		GAACGAGGCAACAAGAACATGAAGCCTGAGTTCTCCCGAATAAGTGGCGG[A/T]GGTTCTATATCACTAATGTCAATCTGCTCCATTGATTTTGATATGTCGTC
al_contig_145317_167	no		TGAAAATGGGAAGTAGCTGGAAAAGGATCCCATAGCTAAAAATATTCCAA[C/T]ATTTTAGGAGCAAAGATACCTATCGAAGCTTAATTTTACAAACCATAAAA
al_contig_145323_229	no		GATCAGATATACATCAGACACGTCTAAGTAGAGTTACGGCAAAATTTATC[C/T]ACAAGAATATCAAGATAAGAAGAAGAAAATGTGTTTTCAACAATTACGGT
al_contig_145331_175	no		TGATTTGCAACTGATTTTTTATTAAATTCTGTTGACCTGGCTTCTATTCA[G/A]TCTAAGTGATTGTTTATGTATGTCAAGTTTGATCTTGAAAACTTGAATTG
al_contig_145337_464	no		AGTCTGTAGATTGCTGGAGGCTGAACTAGGTGATTTAAGGTTGGTCAAGG[A/T]AGGTGGTTGAACTATGTTTGATAGGAGGGGCGGAGAAGTGGAGTATGATA
al_contig_145345_129	no		TTTCCCATTCCCTGTATCACAGTCTTTCTCTCCATCATCAAAACTCTCTT[T/C]TTCAGAAGTTTCCATGGCCATGCCTCAACCTGATTTCAATCACCAGCAAA
al_contig_145353_254	no		ATGATGAGACAACAGGAACAAGTAACAAATATTTAAATTAAAACTAACAG[C/T]TGAAATTAGAGGGCTAAGGAAATGGTTAGACTATAGGAGCTATGGATCAC
al_contig_145353_337	no		ATAGGAGCTATGGATCACTCCTTGTGGATATATGGATGAGATCCCCCATT[T/G]CTTCTAGATCTTCCTACGTCTTTTTGTGCAAAATTTGAAATCATTTCAAA
al_contig_1454_81	no		AAATTTGAGGTTAAGGACATTAGTTCGCTTGTGGAGAAACATGTGGAGTT[A/G]GACATTAAGCAGGGTTTGAAGCTGCTGAAGGCCTCGTTGCAGTCAAAAAC
al_contig_145403_206	no		CCGCACAAATTGTTATAACTAAACACAACAAAGGACAAGTTAGGCACTTC[G/A]GTAATCTGGTTCGATATGCTTCCATAAATCTCATTTCTGCTAATATCCAA
al_contig_145404_118	no		AAGATGTAGGATCGTTATTTGGAAGTCATTTTTGCAAAATCTATAAAAAC[T/A]TGTGAAGTGACACATTCTTGCATCGTCTACAATCTTTTATGTAGAAATAT
al_contig_145411_408	no		ACCCCAAAACGCAGAACATCATCACCTCCAACTCGCAAATCACGACTTCT[C/A]CCATCCACGAAAATAACCTCACTTCAGTAATCCATCCACAATCGAACTTC
al_contig_145416_557	no		TGTCAACCTAATTCACATTTCACATACCCTCAGCAACAAACTGCTTCACC[A/G]CCGCCTTCATAATCACGACCAGACAATCATCACCATACTCTTTCCAACAT
al_contig_145425_451	no		TGGTATTCCACGTTGCACCATTTTTTCAGCTGAAAGCACCCAGCCTAGAC[T/C]ATGCCTATTTCAAGTAAAATTATTTTGGGTAAAGTTAAATTTCATTTCTA
al_contig_145430_103	no		ATTCAAGTTACAACAAATCTAGCCAGTACTTCACCAACAATTTCAGCTAT[G/A]CTTTACGCATGATGTGCATAATAATTACAACTACTTGACTTATGCTATC
al_contig_145434_469	no		TGGCACAGGTACATGCACATGAACAAGTTCTTGTACAAGCATGTACACTC[T/C]TGGCATCACAGACTAGTAGTCCCATACTCATTTGGAGCCCAATACAACCA
al_contig_145516_553	no		GTAGGTTTTGGTTTCTTGGGTTTGCGGGAGTTCAATTCGGGTTCGGCTTC[A/G]TTGGTTGATCCATTTTTGGAATCGGGATCCATCGATTATATTTTACTTCT
al_contig_145517_595	no		GGCAATAATGGTATTTGATATGCAGTAATGGTAGAAGTGGTTTAAGGCAA[T/C]AGGCTGGTGGTTAATTACTAGGGGAAGACGAGAGTAAGATGGTTGGTGCA
al_contig_145519_226	no		AGAAATTTTAATTTGCCTTCTCTATTATTGAACGTTGTGCCTTTCCCTTC[G/T]AACTTCAGTTTGTTACATCCTGAGCAAAGGAACAGCAATTCACATTTGAA
al_contig_145547_64	no		TGTGTACACACACATATGTATATATATGTATACGTATATGTACACGAATA[C/T]ATACATATATGTATATATGTGTGTGTTATATCCGGTAGAGGTATTGAAGG
al_contig_145561_157	no		AAACAATGCTCTTACTGGACAATGCTCTTATTGACCACCCCATCACACTC[A/C]CCAACTCAGCCACTACACACCACCTCAACATTTCATTTCCTCTTCACCAA
al_contig_145564_284	no		CTAAATGACCCAGTATCAAGATTCTATGGCCTAAAACGGGGGCAGGTAGT[A/T]AAGGTCATCCGTCCGAGTGAGACTGCTGGGGAGTATGTTACTTACCGATA
al_contig_145572_211	no		AATCAATCATCTCACCGACTTCGATCACTACGACCATCTTAGTCCGACCA[G/A]ACTATGACTTCATCCTCACAACAATGCAGTTCAGGAAAATGAAGTTTCTC
al_contig_145573_627	yes	no	CGCAAGATATCCATCTCCAACATAACAGATAGCACCCTACATTGCACATC[A/G]AAAACCACATCACCATCTCAAAACTACTAACAATTACTTCCTCAAACTCC
al_contig_145578_469	no		CATACAACATCCCTCGACCTCATCAAACGTCTTTAATTTCCACAACCCCC[A/G]TAACTACGCTGCCACTTACCACTGTCCACTAGACAGTGAACCACTGTTCC
al_contig_145585_325	no		ACACAGCAGTACTTAAAGCATCTGGCCAGAACATTAAAGGTAGAGATGCC[T/C]AGGCTAATAGGAGGCCAGTCTCTACTATGTGTCGATGCTTTCTCTCTACC
al_contig_145586_365	no		ATTGAAGAAACTTCCTTTGGAATGTGGTAGTGAAGGCAGTTCTGAGTAAT[C/T]ATGTGTTTTGATATAGATTATATAAGCAGAAAAATCCAAGGGGACTTTAG
al_contig_145590_564	no		ATTGGTCAATACCACTTTTATAAGGTATTGGACATGATTAAACAATACGG[A/T]GACTTGGGAGAGAATATTGTTTGACATTTGTTCTATTCGTTGATACAATA
al_contig_145597_101	no		CGTCCACAATAGAAATAAAAATCAACTATGCCATCCCCGTAAACCACCTC[G/C]TACTCTAAATATGTCGCACATCGTTGCACATCAAACCCTACAATCAAACC
al_contig_145608_279	yes	yes	CGGAGCTCCGAAGCATTAGCTTCCTTTCCTTCTCGGACCCAATTATCCAA[C/G]GCGGCTGTTGCGCTTCGTTTCGGAAATCGGAGCCTGAAAAGTCGGGTCCG
al_contig_145608_350	yes	yes	TTCGGAAATCGGAGCCTGAAAAGTCGGGTCCGTAAATTGTCATTTTGTAT[C/T]GGGTCTGGGGTTTCGGAATCGGAGCTATCAGGTTCTGGTTCGGGCTGGAA
al_contig_145616_331	no		GTTTGTTGGTGGTGGAGAATTGTGACTGTTGTGGCAGCAAGTAGAGGGAT[A/G]GTGAAGATGACAGTGGAAATGTTACGACTGTTGGAGTGAATATGTGATAG
al_contig_145628_77	yes	yes	AGTTTGTCGTAAAGCTGATTATGTTATTTGAATCATCCAACTTTCTAGTT[C/T]TATTTTTTTGGGTCTTGTTTTGGTGCTATGACTTATAGCAGATATATATA
al_contig_145643_376	no		CAATGTTGAGTAAGGAGATGATGCAATTGTATTGGCAGATTTCAAAGGGG[A/G]TGTTAGTGCCAGGGTTGTGGGATGGTAGTGGCGAGGAGATGATGTTGTGG
al_contig_145665_386	no		TTTTTAGTCATGGTTGTAGATTAAAGTGCACTGTAGTATTCCAGTCTTTT[A/G]CATGGTGATGCTACTAAGCTTGTGCTTATATTGCATAATTTTAGTTAAAT
al_contig_145671_408	no		AACAAGGCATAATTGGGGTAGTGGTTTGTGGCAGGCATAGATGACACGGT[A/G]GTAAGCGGTACGTTGAATGCTTGTGAAGGGTAGGGTGCTCAGGTGTGCAG
al_contig_145680_229	no		TTCACAACCTTGCTCATAACAGACCACAGCTGCTGTTACATCATACAGCT[G/A]TAACCACTACCAAAACAACCATGCCATTCTCCCATCACTATTGCAACTGA
al_contig_145685_1116	no		ATAGCAGTGTAGTTGAAGGTCAGAGATGGGAAATGAAGGATGTGGTGTGA[C/T]TGTTAGAATGGCCGATGGTAAGTGGCTAGTTTAAGTTCGGTGTGCACAAC
al_contig_145685_547	yes	yes	TGTTTCAGTGGTGTTTTGTACTTTGATATTTGGAATGGAATGGTTGAACT[G/A]GTAGAATGGGAGGGTGGTGGCAGAACTGAGTTGAGGGTGATGGCAGGTGT
al_contig_1457_140	no		GTAGCCCAAGTGACTGACCCTTTTGTCCCTCCAGATGGACAACTCCAAAA[G/A]GAGGAAAAACAAAAGGGGAGGCACCGCTTTCCACCAGGGACCCATGGCTC
al_contig_145702_300	no		GGTTTTTGTAAGGGAAATACTGCATTACAAAAGCGAGAAAATAAAATACA[G/T]ATTCTTAAGACGTGTAGGGCATTAGAGCTAGCAATATAATTTACAGATGC
al_contig_145737_1104	no		TTATGTGTTCTGTGGTGATGGTCTATAAGGTTTGGAGGGTGTGTTAGCAG[A/C]AGTATGGAGTTGTACAGGCAGTAATGTATTGTTGAAGTTGAATGTGGAGA
al_contig_145737_596	no		GCACTTTATTTGGGGTTTGTTTGTTGATGTCAGAGAAGCTTGTATGAAGG[T/G]GATGAAGTGTTTGTCAGAGAACCTTGAATGTTGTTTGTCAGAGAAAACTT
al_contig_145738_363	no		TGAGGGTTTGGCTTTGATGGAAGATGGCTGAAATGAAGGCAGTATCGCAG[T/C]GGTGGTAGGGGAAGTTGCCGTTGTTGGCTGCTGTAGTAGTCACTAGGCAG
al_contig_145740_626	no		TATACACTAGGAGGATGCAGTGATATCAATGAATGTAGAAACAAGACACA[T/A]AATAACTGCTATGGAGAATGTCATAATGTCGTGGGAAGTTTTACGTGTAA
al_contig_145746_398	no		ATGCGTTCTATGCATTTAGTTTCATGTTAATGCATTGTAAATAGTTGTGT[A/G]TATGTTTTTGGAAGCTTTAATTTCCACTTGTTGGGTTGATTAAAGCATGT
al_contig_145746_463	no		CTTTAATTTCCACTTGTTGGGTTGATTAAAGCATGTCTTTTAAGGAATTG[C/T]CATTGTAGCCCGGATGGATATCAACTTACTGTGACAACCTGATAGAGATT
al_contig_145750_417	no		GGCAGTTTCTTCCTTCTGCTTAAACAATCAAATGGAACCGACCGAATGAC[C/A]TCCGCAAATGATATAATCGAAGTTGAAAGTATCACAACATCAATATCCGA
al_contig_145751_238	no		AGATGTTTGGATCAACGACAACAGGTTCAGGATATTGAGGCCTCTCGGCG[T/A]TGGAGGCTCCGCTTACGTCTTTCTCGTGAAGGAGATTGTTGCTGTTGGG
al_contig_145764_1002	no		CTACCAGAACCTAATCCTCCTGGCTTCGTAACCAGATTTGCTCCTCTTGA[C/T]ATAATAAATGTTCAAGAACAATTTTCTTTAAACAACGTATCGATTACTTC
al_contig_145777_150	yes	yes	ATGCAATTTAACCAATAGCAATACAACGTCCAACCGAGAGAAAAGTTAAA[G/A]CTACACTCAATACTACAATGGTAACTCATTCAGAATCAATCATTTTAATG
al_contig_145779_120	no		AAAACTTCCACCAACCCATAGATAATAATGGGTGAAATCTAGTGAAGATC[A/G]AAACTTCTCCCAATACAGCACAAAACACCACATAAAAATTCTGAATTTC
al_contig_145779_173	no		AACTTCTCCCAATACAGCACAAAACACCACATAAAAATTCTGAATTTCAC[A/T]AGAAAACCATTAAAAATAAAAAAATAAAAAAAGGAAAATGACAAACACAT
al_contig_145779_318	yes	yes	AAAAATCTATAATTATCCATATTTTATTATTACAGCCTAACATGAGAGAT[G/A]AAAAAGTCAAACGTTAACTGAAACGCCAAATCTATTACCATATGTATTCA
al_contig_145787_183	no		ACTATTATTGGTCTTTACAGTGGTCTGATCACTTTAACTCGCACAAGAAC[A/G]CATTTAACAGCTTTACAATATCATCACACAGGGTGAAACAACTCACAAG
al_contig_145798_1233	no		TACTACTATCTAAAATGACCCAACCAATTTTGCTTCCAAACCTGATATAA[G/A]TTCCAAGGTAAAGTGAAAATGACATTGGGCTTTCAGCCCTAGAGATATTG
al_contig_145804_107	no		AGCACAGGCACATCCACATGTCCATCTGTGGAGGACGATAATAATCTGAA[G/T]TAGCCATAATTGGATCGTGCAGTCTTCCTAGACAGCCAGAGGATATGGTA
al_contig_145805_296	no		TTTTATGTGGGGTTGCAGTTTCATTCAAGAGTGAAGGTACAGTTGAGGCT[T/G]CTGGTTGGATCGATTTCGGTTGAGTAGTTTGAGGTTGTGGGTGGTACTTG
al_contig_145805_492	no		TTGTTGTTATTGTTTTGATGGAAGTGTGGGATATGGGCAGATGAATTGAT[A/G]ACTATGGTGGAAGAATGGTGGTATTAGCAAGGCAGTTTGGAGGTGATTTG
al_contig_145805_747	no		AAGTGTGACATGGGGAATTGCACAGAAGTACGAAAATAACAGTAATGTAA[G/A]TGTAGAAGGGATGGTTTGTGACTGGTAGGGATGTCGTGGAGATTGGCAAT
al_contig_145809_153	no		CATTGTGATGTTTCCTGTATAGCAGGTATAATATCACACTTCAGATCCTC[C/T]CAATGAAGCTTAAAGAATCTCGAATTCACCCCATCTAGCCCGAGCGATGA
al_contig_145830_152	no		TTATCCAATCAACTTAAAGCAATTCCAATCATGAAAGAGGTTCAGAAGAT[T/G]ATAAAAGCCCATCATCATGTTCTCAACCATTCAAAAACACTGCCGGAAAT
al_contig_145830_221	yes	yes	GTTCTCAACCATTCAAAAACACTGCCGGAAATCAAGAGGTGACACATGCT[T/A]GAGCAGAAGACCACATGATTACAAGAGCCAAAAATAGAATTGTCAAACCA
al_contig_145830_417	no		AATCCATGAATTAATGATTTTTCTTCCTCGGAGTATTGATGAATTTAAGG[C/T]CATACTTGGACAACTGCTCAAAAGCTACAACATACTCCGATACAGACATC
al_contig_145839_472	no		TTTTCCTTCAGCCCATTTTCCTGTAAAGAAAATATATTATAAAATTAACT[C/T]CCCTCTCTTGTCACGTGTCACGTTAATTCGAGCCACCCACTCTTGTTTCT
al_contig_145860_101	no		AGATCTGTAAGGCATCCTTACAGCAAGATTGTTGCTCTGGCAGAAGACAC[G/T]TTGGCTGAAGCTTTTGTGAGTACCGGCGAAATTGATAATGCTATGCAACA
al_contig_145860_281	no		GCTTGTGTCAATTCAGCTATCCTCAGGCGATGCTACGTCTTCTGGATGTA[T/A]TATCAAGAAACTTTGGACTATATTTGAGCTTTATTATGGATCTCATGCAA
al_contig_145892_147	no		GCACAAGAACGGGGGGGTTAGCTGCGTGGAGGCTTTGCGGAGTCATGGCC[G/A]GAATTTCGTGGCGAACGATGGTCGGCGTCGTGAGATTTAGGGGTTTCCAG
al_contig_145913_205	yes	yes	GCATCTAAAAACTGCACAATCTTTGCCATGTACTGCAAGAAACAACTGCA[G/A]ACAGCAAAATGTGAACTGCTACTACTAAGTTAAAATGTACATAAGATAAA
al_contig_145918_105	yes	no	AAAGCATTCCCAACACTATCTACAATGGCCGATATAGTCATTGAAGATTC[A/G]ATGCATAAGATGGCAGCAATTGCATCAAGCTTAGTAACCTCGTTCCTGAA
al_contig_145928_1085	no		ATGGACAGTGGATGTGGGGAGTATTGGTGGCAGTATGTTGTGACAGCGGC[A/G]GTGGTTTGGTATGTAAGAGGAGGTGTGGGTTGTCGTACTGGTGATGTTTG
al_contig_145948_349	no		TTTTACAGTAAAGGATTAGAGCTGCATGATATTTATTTTTGGAATCGAAC[A/G]TTTGATCTGTGTATCATAGTTTACAGCTGTAAACTTGGTTTTCTGATTTT
al_contig_145951_147	no		TTTAATATTACAACAGAACAAAACATGATGGAAGAACAAAATGTCCAGTC[G/A]ACTAAACAACCCTCGACTCTTATTACAGATTCAAAACAAGAGGCTATGTC
al_contig_145989_148	no		AAAAATTTCAGCTACCATTGGAGATCCTTTATAAATTATGGCAAATATAG[C/T]TTGGGAGGACAAGAAGTTTCTATCTGTGCGCAGCTTTATGTGCACATACC
al_contig_145989_334	no		AATTAACCACTGGAATTGTTATTACCTCTCTGTGTGTGTGAGCACAAATT[T/G]TTGATATAGGTTAATGATTCAGCTTATCATGCTTATATGTTCAACAAAGA
al_contig_145990_118	yes	yes	ATGTAGCTGCAGTGGTCGGGAAGTTTGGGTATGCATGGATATTTTGTGGT[G/T]GTGGAGGATTATTGAAATGTTGAATGAAGTGTGGACTGCAGCAAGACAAG
al_contig_145990_321	no		CTGTTGTAATGATCAGCTTGTGATGGGGGTATTTGATGTGGTAAGCAAAA[T/A]TTTTGAAGTGATGTAGATGCTATGACAGTGATATGTTGTGGTTTTGAGTG
al_contig_145997_530	yes	yes	CGACTGAAGTGAAAAGCAATAAAGAGAAAACGAGAAAGACAATGCAAAAG[T/A]TGAAGTTGAAGATGCATGGGATATACGGAGATACACCAGAAGAGAGGAGA
al_contig_146006_181	no		AACTTGCTTACCAACCCTTCAAAACTGCTGCCATCAACTCACATCCATTC[G/A]ACTTCCACCAACTGACATAACATAAACTTCATCTTACTTCTACTCTAGTT
al_contig_146024_364	no		ACATGCCAAACGTAAGCTTACTATCGCATCTTCATGGACAACATTCATAT[C/G]AATGTCTTCTCACTTGGGAAAGGCGCATGAATATCGCTATTGGTGCCGCT
al_contig_146024_552	no		AACTTTGAAGCACGAGTAGCAGACTTTGGGTTTGCAAAGCTCATTCCAGA[C/T]GGAGCAACTCATGTAACTACACGTGTAAAAGGCACACTTGGCTATCTTGC
al_contig_146024_624	yes	yes	CGTGTAAAAGGCACACTTGGCTATCTTGCTCCTGAGTATGCGATGTATGG[G/A]AAAGCAAAAGAAAGTTGCGATGTGTATAGCTTTGGCATACTTCTTCTGGA
al_contig_146030_462	no		AGAGGATCGGGTTTGATGACAGGAGGGAGTGTTATGGTTCTGGATGGTGA[G/A]ATGGTCTGTAGTGATGTTAACAAAGGAATGTTTAATGGTGGGATGATGCT
al_contig_146030_573	no		GACAATGGTTTAGTGACTGAAATGGAATTTGGTAGAGGCAGTGGTATGGG[C/T]TTGAATGTAACAGCTTGTGTTGAAGTTAAAGGGAGTGTGCACAACTATTG
al_contig_146036_249	no		ATTATTTATAAAACTAAACTGCCTTAGTTATAGATCTCTGTACAAATGTA[C/T]GTATGTATAGGTAAGTGTGAAACATGTAAATGAACTGGAATCTTGTATTA
al_contig_146040_124	yes	yes	CAATTAATGACCCTTTACACACCATCAATAAAGACACTGCTCTCGAACAC[G/C]TCGAGCATCACCTCCCGTATCCCGCAATACACCACAAAGCACGAACTTCC
al_contig_146040_394	no		CGAAAAACCCAAAATCGAACTCCACTCTGACATCGATCATCTCCCAATTT[C/A]CAAACACCCACTTCCTCCCTGTTACAATCTAGGGAACCCGCGACCAGAC
al_contig_146040_446	no		AAACACCCACTTCCTCCCTGTTACAATCTAGGGAACCCGCGACCAGACCA[T/C]ATCCACAAACAGAAGCCCTCACTCAAAAGCTTGAATCAATCGCAATCACC
al_contig_146047_139	no		CAATCACAACAAGCGACTCCACTTTATCACCTCCTTCCACTGCGACAAAT[T/C]CCCTTCCTCAATCAAATAACCTTTACAATCGCGAACTCACTGCACCCGCA
al_contig_146051_194	no		CATATGGTAACAGAGAATAGAGATGGTATGATATTTTAAATAATGAACTG[C/A]GAATATGGGCATCTGAATATAAATACAAACCATTTCCAAAGAGTAATGTT
al_contig_146067_78	yes	yes	CGATCCACACGAATACTCATACATATATAGTTGATGGTTACAAATTTGAC[A/G]ACCACCAAATTTAGAGTACTATAATATCCTCTATACTTGGTGCCGCTGGT
al_contig_146084_1298	no		AGTGTTGAGTTGTGCAAGTTAGTGCAGAGGAGGGCCAGAGATCAGTGAAT[A/G]GTGAGTGAAAATAGAAAGAGTGAGAGTCATAGTAAAGTGTAATAAAAGAA
al_contig_146100_145	no		GGACTTAACAGCCTGACAATGTATTTGCAACCCGATGTTTAAACCGAAAT[C/T]CAATTTTGTGCAGGCCTTAAGGGCGAAAGTGTAGGTGAAACGATCAGGGG
al_contig_146104_163	no		CTTGATGTGCTAACAATGTTTTTAGGGCGAAATAATGTTCGACTAAGCTT[G/T]CCCAAGGAACATGCTTTACACACTTTATTATTTTTAAATTTCTGATGTGG
al_contig_146104_440	no		ATGTTATTAGAAGATTTATCAATGATTTTGCAAGTATCACGATCAAAAAC[T/C]ACATTCATACCTTTGTCACATAGTTGGCTAATAGAAATGAGATTGTGATG
al_contig_146125_407	no		AAAGATAATGTACTGTCTTTTGATTCCAAAAGGATTAGAGAGGATTGTAA[C/T]ATGTTTCATTGTTTCTTTGATTCAGTTGTAATTTTCTTGTAGAAAAACTG
al_contig_146125_63	yes	no	ATGGAGCCTACTCTTGTATTAGGATTCTCAAAGAATGGAAAGTTTCTCTT[A/G]CTAGGCTATTGGTATAGATGTAGTGAATTGTACTTGTCCAGCTTTGATG
al_contig_146149_786	no		GTTGATATAATTTTTCATCATATTAAGGGAGCAATAGATAATTTTGTCAG[T/C]AGAGAACAAAGAGAAGGAGCGAGTAAAAAGCTGGCTGAAGAAAAACGTAA
al_contig_146158_788	yes	yes	GTCGCATAAGATGTCCCTCGTCTACCATAAAGCGGGGCTTTTGAAGCTCA[G/A]ACCTCCGCTTGTGCTGCAGGAGTTCGTGAACCACGGCGGCGTCATTTTTA
al_contig_146236_112	no		TCAAAAAATGATGCAGCAAAAAAAATAACATACAAGATGCTACAGTCAGC[T/G]ATACCCACCTACCCTATAAACTACCTACAGTTAATGAGTTGGGCTTTGGA
al_contig_146261_764	no		ATGACAAATATCAGTATTCACAAAATAATAAGGACAACCGAGTTCATGGT[A/T]GGATTTCTTCTGATCCTCCAACTGGATTTTGGTTAATTACTCCCAGTGAT
al_contig_146265_1053	no		AAACCGACCTCCACCTTAAATAAAACAATCGCTTAATTAGCTGTCAACGT[G/A]GCTCCCTGCAATCACCGGCCTCCTCCAATCGCAATCACCTGCAATCGTAG
al_contig_146265_659	no		GCCATCCACTACTGCACATATCCTCCCCCTGCAGAATCTCTGCCATACCA[A/G]CATAGTGCATACTGCCATTATTCAATCACTCCACCTTTATTTAGCTTGCA
al_contig_146265_998	no		ACCTCAACCCAAATCCATGGCCGCCATCTCCTTTACAAACTACGGCCACA[G/A]CAAAACCGACCTCCACCTTAAATAAAACAATCGCTTAATTAGCTGTCAAC
al_contig_146271_704	no		CCTCCATTATCACCTCTTCCCTCTCTGATTCCTCGGGTTTTGTGGAGCGG[T/G]TAATCCTAGCGATTTGAGGATTGCCATCAAACCGCTTCCTCCCATCGGTA
al_contig_146295_288	no		GCGACTGACAGTAGTGTGTTTGTGTGAAGGTTTGGGTTGTGACAGAGTAG[T/G]TGCAAGAGTAGTTGGTTAGTGACTTTTGTGATGATATCGAGCACTGAGTG
al_contig_146307_231	no		CCGCAGAATCAACGGAAGAGCTTTTGCCTACTAAACAGTTTCAAGAAACG[C/T]AATGTTCGGCACTTTCCTCTTATATGACAACTCATCATGGCAAAGAGTTT
al_contig_146328_54	no		CATCAACAGGGAAAAATAATATTGTATCCACCTTATAGCTATGATCCTTT[C/T]AAGTATAACATACAAAATATGCACGCCAATATTACAAGTGAGAAATATCT
al_contig_146337_274	no		TCCCTGTAATTGGAGTACAGGTAAGTTGACTGTACAAGAAAGAAAAAAAT[T/C]GCATCTCAATAGAATGAAATTTTCATTTTGTGATAATGCATACTATTTAC
al_contig_146383_98	no		GGAGCCATCATATGAAAACATCTGAATTTAGAAGTACATAAACATCAAAA[C/T]GGAATTGTGCATTTTCTTGAATTACACAATAGTATTCAAGTCTTCTATGT
al_contig_146417_152	no		ATAATAAATGAAAATGAAATACAAGTAAAACTAGAAGAACTAGTCGTATG[C/G]TCTAATTGTTATACAATTCAACAATAACTAGTTTCTGGAAGAAATTAGAG
al_contig_146437_990	no		GATGTTATACAGCACATGATTGATCACTTCCAAACTTAAAAAACCTCTTG[T/A]AATCGATATGATGCTACCAAGTTTGCATAGTTGTTGAGGTTGTACTTTTG
al_contig_146443_585	no		CATGGAAGCTCATTTGACTGGATCCTAAATACATCACTCCAATCATAAGG[G/T]TAAATTAATTTTACCCCAAGGAGGATAGCCATGACATAATAATCAATGAG
al_contig_146449_247	no		AAACGTGCTCAAACTCTTGGGATGCTGCATGAAAGACAGAGAACTGCTTA[C/T]CGTTTATGAATACATGGCGAATGGAAGCCTGGAAGATCATTTATTCGGAA
al_contig_146458_404	yes	yes	CTATTTAAATATAGATCCAAACTCACAAGTTTTGTCAAATTCCCAAGATC[A/G]TTTGGAATTGTTCCACTTATGTTGTTGCTGTAAAGCTCTAGATACTGCA
al_contig_146464_234	no		CTTTATGAACTCATAACAGGCCGCCCTCCAATAGATGTAGACCGCCCAAG[A/G]GGTGAACAAATGCTCTTAGAATGGCTCAAACAATATGTAACTAATCCCAA
al_contig_146489_184	no		GAAAATATATACCTCAATTTGATATTTCTGCCTTTTATAAATACAAAGAT[A/G]CCTAGATTTGATACTATTATTAATTTTTGATGCGGCATTCATTTTAATCG
al_contig_146492_371	no		AATATTGCATTTAATAACTTAACATTCTATACCCTGTATATAAAGTGACA[G/T]TTTGAATGGAATAGGTGATTACGTTGTAGTAAGAAGGGCCAGGGTAACGG
al_contig_146501_322	no		ACCATGAAACTCCTCCAAGCTCCTCCCTCGTCACCATTACTTTTCTTCTC[G/A]AGCAACTTCTTATACTCACATTTACACTCAGCCCCTCCACTTTCTTCTAA
al_contig_146501_514	no		CTGAACTGTGACTTACAACATTCCAATTCCATCATTTCAGATATAGATGT[C/T]TCCTCCATACCACCAGCATTATACAACTCTGAAATAGGTGGTGCAGTTGG
al_contig_146510_260	no		CACAGAACAAATTTCATCGTAATGACAACAAATGGTGACATACAAAATAA[T/C]ATCGAACAGTTGACATGTCAACTTTTGATTACAACTAGTAGGGATGGAGA
al_contig_146514_219	no		CTGAAAGTTGTAGTTGCTTTCCCATTCGAGTGCTTTTGGTAATAATTGTT[T/A]GGAAAAATTGGTAACTAGACGCAAGCTGGAGCAAGAAGATGGAAAATCTG
al_contig_146517_661	no		AGGGAGGGGACAACAGTTTGTAGCTTGATGATAATGTGCAGGTGCAGAAG[T/C]AAAGATGAATGTGTGTATGTTGAAATGTTATATAGATGTGTTGAAGAGAA
al_contig_146557_495	no		ATGATCAGCTATCATCATTGTTAATGCTGACTTTGTCTAATGTGTAGATT[G/A]GTGGGAATCCATTCATGAAGTTGGAATAAGGTCCAAGATACTAGAATTTG
al_contig_146570_483	no		TGTTTGGATGGGTTTAAGAAGAATTGCGAAATTAAATGTACCAGAGGTGA[T/C]GTGAACATGGATTTCACAAGTATTAAGGCTGTGGAAGAGGTAGAAGTTAG
al_contig_146574_440	no		TTGTGGATGGCTTCAAGGTGAAGATGTAGTAGAGGGAGATGGCAGTAGCA[G/A]TGGTTTGTTCAGTGGAGTTTTGTTTGATGATATGTTGGGGTTGCAGGGGA
al_contig_146584_180	no		GCTGCACCAACACAGACGGTGACAAACACTCAGCCAACGCCTCTGCTTCC[G/A]ACAATGGCACTGTCTCATGGAGAAAGACTAGAAAAGTTCATCGGGACAGA
al_contig_146603_965	no		ATGGGTTGTGAATGTTTGCATGAAGACTGTGGAATTTTTGGCAAATGAAG[A/G]CTGTAGGGGTTGAAACAGTTGATGTTGTAATGGATGGAAGCGGTTGCGGT
al_contig_146615_198	no		TTTGCTAGAGATCGGACATTTGAAAGCTTTTTTGTGACGGTCCTCATTTT[G/A]TTTCAACCTCAATTCGGAGATATTCGGGAAAGGCTAACAAAAGTCGTGGC
al_contig_146636_315	no		GATCAAACTTATAAATAAATTTGAGTCCTTCAACAAGATATCAGTATGGA[C/A]ACTGAGTGTGGTACAAGCAATTCCAAATCACCAGAGGAGAATATTTCTG
al_contig_146659_158	no		CGTCCGATTGCCGGATCAACCGTTGGAGGGCCTCAGCAGCAGCAGCAGCC[A/G]CCAAGGAAGCCATTCGGTCCTCAGGCGGCCACTGGTGGCGGCTACCAGCT
al_contig_146680_326	no		GAGCGTGCACGGCATGGAGTTTGGAGAGTACGAATGGAAGAGACGAGGTT[T/C]ATGGACGATGAAGTAAGGATGGAGAATGGTGGAGAAGAAAGGAGAGGAAG
al_contig_146700_151	no		ATTCACCCGAAGTTTCTTTCTCGACCTTAGACTTTGAACGTTAGCAGCCG[G/C]CGCACCACATCGCAATCACCATCAACCGTCTTCATCTCCACCTCCGTGCT
al_contig_146723_146	no		GCAAGCAATTGATCGACAAGAAAGCCGGTGCCAATCCATCGCTTGATTGA[A/C]GAATGACACTTCAAGCAAAAACCTAATCGAAAATGAAGAGGAAAACAAGG
al_contig_146738_340	no		GCTTCTGCTCTCGATGCTGATGCTTTAACTCATACAGCGGCTAGCCTGGG[T/G]GAAAACCTGTTGAAAACAAAGGGGTTTCTGAAGAGTAAATTTGAAGGGCT
al_contig_146753_262	no		GAAAAGAAGTAAATGGAAGTTCTGGCACTCATTCCCGATAGCAGAAACCC[C/T]ATTACACCGCCCATGGTGTCCAAAAGGAACCCTTCTATGGGATGGGTGTA
al_contig_146753_325	no		ATGGTGTCCAAAAGGAACCCTTCTATGGGATGGGTGTACTGCGCTCCAAA[G/A]GAGTAGGGAACTACGAGCCTGTGATGCCAGGAGTGCACGTGTTTGTACAT
al_contig_146756_852	no		ATCTTTAGAGATAACATATCAATATCATTTGTATAGTCTAACAACATAAG[A/T]CCCATGAGTGTTATACAGTTGATATTTGCTTTGTTCCAGTCTCTTATTTA
al_contig_146773_651	no		ACTAAATAATGTAACTAAGAATACTGGACATATGGGCTGACATATGGGCT[C/T]GGCCCATTTATAATATTACATGTTACATACTGGTTTGTTACTAATGGATA
al_contig_146777_218	no		GGAGGTGATTGAATTGGCAAGGAGCAAGTAATTGTTTTGAGGCGATGTAG[C/T]AGTGGTCGCGGTTGAAATTTGCAATGAAGGATTCTTGGTGGCGGAGGTTG
al_contig_146779_446	no		GCTAGTAAAAGCAACTGCAGCTGGGAAGAAGCTTGCGCTTTCTGTCACTA[C/T]ATGGGGTTCTTGTAATAGTCAGTTCATTCGCTTGAATCAAGTGCTTGTAT
al_contig_146780_194	no		AGAAAAGCCTTCTATGTGATCGCTATAAGGATACGAGAAGTGGTTGTTGG[T/A]AGACAAACTAAGATGGAGTATTTAGAGGATTGGTTGATGTCAGAGACAGC
[truncated: 18,231 more rows]
