# Supplementary material for: SNP-markers in Allium species to facilitate introgression breeding in onion
Source: BMC Plant Biol. 2016 Aug 31;16(1):187. doi: 10.1186/s12870-016-0879-0 (PMC5006257; doi:10.1186/s12870-016-0879-0)
Supplement: Additional file 4: — Table S4. Results of Blast2Go to obtain functional anotation of onion contigs containing SNPs that were selected for the KASP platform. (XLSX 101 kb) [file 12870_2016_879_MOESM4_ESM.xlsx]

## Sheet: Sheet1
Supplemental Table 4. Results of Blast2Go to obtain functional anotation of onion contigs containing SNPs that were selected for the KASP platform.
Onion-contig name	Blastx_nr data	Evalue_blastx_hit
al_ctg_100565_115	no_hit	-
al_ctg_100839_112	no_hit	-
al_ctg_105598_117	no_hit	-
al_ctg_108956_134	no_hit	-
al_ctg_135292_889	no_hit	-
al_ctg_135347_140	no_hit	-
al_ctg_135854_107	no_hit	-
al_ctg_136305_186	no_hit	-
al_ctg_140497_243	set_domain_protein	0
al_ctg_140502_316	uncharacterized_protein_loc100217246	4.21635e-146
al_ctg_140524_898	unnamed_protein_product_[Vitis_vinifera]	0
al_ctg_140571_1054	uncharacterized_protein_loc100845185	5.89782e-136
al_ctg_140607_387	uncharacterized_protein_loc100272823	6.01036e-26
al_ctg_140623_134	ankyrin_repeat-rich_protein	2.79156e-87
al_ctg_140662_353	bipolar_kinesin_krp-	0
al_ctg_140699_1741	predicted_protein_[Nematostella_vectensis]	3.66369e-06
al_ctg_140719_1004	uncharacterized_protein_loc100845731	7.90898e-71
al_ctg_140728_929	mei2-like_protein_4	3.12605e-19
al_ctg_140749_625	ligand-independent_activating_molecule_for_estrogen_receptor-like	1.87257e-07
al_ctg_140782_218	af126049_1cysteine-sulphoxide_lyase	2.19682e-27
al_ctg_140794_531	tbp_soltu_ame:_full=tata-box-binding_protein_ame:_full=tata_sequence-binding_protein_short=tbp_ame:_full=tata-binding_factor_ame:_full=tata-box_factor_ame:_full=transcription_initiation_factor_tfiid_tbp_subunit	4.59138e-130
al_ctg_140841_202	tn7_reverse_transcriptase	3.34405e-31
al_ctg_140842_206	no_hit	-
al_ctg_140883_1214	aldose_1-epimerase-like	1.15574e-175
al_ctg_141044_381	no_hit	-
al_ctg_141045_1094	hypothetical_protein_Kpol_464p3_[Vanderwaltozyma_polyspora_DSM_70294]	7.10505e-06
al_ctg_141091_2383	rna-directed_dna_polymerase	7.71006e-20
al_ctg_141092_886	no_hit	-
al_ctg_141119_330	protein	4.15916e-09
al_ctg_141140_2332	ac091811_4_helicase	0
al_ctg_141160_953	tpa:_class_iii_peroxidase_89_precursor	3.9045e-13
al_ctg_141171_656	no_hit	-
al_ctg_141214_253	ubiquitin-conjugating_enzyme-like_protein	1.05381e-97
al_ctg_141270_752	pyridoxal-5_-phosphate-dependent_enzyme_family_protein	1.15959e-77
al_ctg_141298_1012	PREDICTED:_hypothetical_protein_[Vitis_vinifera]	6.79377e-82
al_ctg_141305_601	mucin_68d	1.97088e-06
al_ctg_141406_2104	splicing_endonuclease_positive_effector	0
al_ctg_141430_311	uncharacterized_protein_loc100192002	0
al_ctg_141457_361	protein	4.93065e-136
al_ctg_141519_635	rna_polymerase_a_large_subunit	1.80455e-54
al_ctg_141520_729	PREDICTED:_hypothetical_protein_[Vitis_vinifera]	0
al_ctg_141538_1516	protein_disulfide-isomerase	0
al_ctg_141538_268	protein_disulfide-isomerase	0
al_ctg_141551_324	molybdopterin_biosynthesis_moeb	0
al_ctg_141593_1745	protein	9.96999e-10
al_ctg_141625_842	pfkb-type_carbohydrate_kinase_family_protein	6.29802e-145
al_ctg_141642_133	no_hit	-
al_ctg_141683_812	surface_antigen	5.25467e-08
al_ctg_141702_1653	ribulose-phosphate_3-_chloroplastic-like	4.22294e-26
al_ctg_141728_188	no_hit	-
al_ctg_141736_225	lysosomal_cystine_transporter_family_expressed	3.64151e-41
al_ctg_141761_712	no_hit	-
al_ctg_141774_812	no_hit	-
al_ctg_141789_1318	duf246_domain-containing_protein_at1g04910-like	0
al_ctg_141812_589	rna_polymerase_sigma_factor	3.93373e-53
al_ctg_141867_277	no_hit	-
al_ctg_141889_592	beta-amylase_7	4.07014e-21
al_ctg_141933_781	chagas_antigen	7.21719e-14
al_ctg_141936_328	peroxidase_53	4.43088e-39
al_ctg_142086_200	PREDICTED:_hypothetical_protein_[Vitis_vinifera]	5.4454e-49
al_ctg_142096_773	hypothetical_protein_DFA_08575_[Dictyostelium_fasciculatum]	9.09135e-05
al_ctg_142179_57	no_hit	-
al_ctg_142193_433	no_hit	-
al_ctg_142196_398	glycerol-3-phosphate_dehydrogenase	1.00712e-137
al_ctg_142416_127	no_hit	-
al_ctg_142457_233	no_hit	-
al_ctg_142571_349	ligand-independent_activating_molecule_for_estrogen_receptor-like	0.000200582
al_ctg_142586_101	uncharacterized_protein_loc100273897	1.15577e-88
al_ctg_142621_1646	uncharacterized_protein_loc100827643	0
al_ctg_142621_1728	uncharacterized_protein_loc100827643	0
al_ctg_142681_652	senescence-associated_protein	1.62469e-17
al_ctg_142848_233	uncharacterized_protein	1.16434e-58
al_ctg_143221_172	protein	2.45127e-09
al_ctg_143237_597	elongation_factor_p	4.17473e-79
al_ctg_143258_337	ubiquitin_carboxyl-terminal_hydrolase_27-like	6.16254e-49
al_ctg_143264_73	dead_box_atp-dependent_rna	8.49663e-22
al_ctg_143306_798	unnamed_protein_product_[Vitis_vinifera]	0
al_ctg_143311_797	probable_-trehalose-phosphate_synthase	0
al_ctg_143313_742	no_hit	-
al_ctg_143314_1366	fibroblast_growth_factor_receptor	6.6676e-175
al_ctg_143348_1860	precursor_alliinase	5.52836e-10
al_ctg_143400_1017	uncharacterized_protein_loc100846030	1.26043e-104
al_ctg_143477_961	PREDICTED:_hypothetical_protein,_partial_[Strongylocentrotus_purpuratus]	3.54863e-05
al_ctg_143533_484	no_hit	-
al_ctg_143704_58	histone-lysine_n-	3.77096e-40
al_ctg_143895_420	phosphatidylserine_decarboxylase	1.33393e-120
al_ctg_143895_579	phosphatidylserine_decarboxylase	1.33393e-120
al_ctg_143938_530	uncharacterized_protein_loc100194290	4.45318e-30
al_ctg_144205_1715	hypothetical_protein_VITISV_020616_[Vitis_vinifera]	0
al_ctg_144241_335	no_hit	-
al_ctg_144572_984	PREDICTED:_hypothetical_protein_[Vitis_vinifera]	9.24649e-106
al_ctg_144634_1144	transcription_factor_myb9	3.61103e-21
al_ctg_144897_592	pentatricopeptide_repeat-containing_protein	1.85776e-159
al_ctg_144899_1985	uncharacterized_protein_loc100809742	0
al_ctg_144905_1184	transposon_expressed	0
al_ctg_144905_1259	transposon_expressed	0
al_ctg_144905_1831	transposon_expressed	0
al_ctg_144916_1131	thimet_oligopeptidase	0
al_ctg_144932_2638	uncharacterized_protein_loc100842234	3.50039e-132
al_ctg_144972_1130	homeobox_protein_ath1-like	1.35699e-67
al_ctg_144972_1311	homeobox_protein_ath1-like	1.35699e-67
al_ctg_144981_772	f-box_protein_interaction_domain_containing_protein	7.90147e-52
al_ctg_145103_1715	no_hit	-
al_ctg_145138_662	transcription_factor_bhlh47	3.02772e-48
al_ctg_145181_539	creg1_protein_precursor	3.52557e-90
al_ctg_145185_383	uncharacterized_protein_loc100782971	5.62625e-69
al_ctg_145573_627	no_hit	-
al_ctg_145608_279	unnamed_protein_product_[Vitis_vinifera]	2.4116e-44
al_ctg_145608_350	unnamed_protein_product_[Vitis_vinifera]	2.4116e-44
al_ctg_145628_77	no_hit	-
al_ctg_145685_547	predicted_protein_[Nematostella_vectensis]	0.000236297
al_ctg_145777_150	anaphase-promoting_complex_subunit_11	2.68917e-56
al_ctg_145779_318	no_hit	-
al_ctg_145830_221	no_hit	-
al_ctg_145913_205	no_hit	-
al_ctg_145918_105	dna_replication_licensing_factor	1.7123e-23
al_ctg_145990_118	PREDICTED:_predicted_protein-like_[Rattus_norvegicus]	0.000207847
al_ctg_145997_530	lrrx1_dicdi_ame:_full=_leucine-rich_repeat-containing_protein_ddb_g0290503	2.26641e-06
al_ctg_146024_624	somatic_embryogenesis_receptor_kinase	2.02132e-177
al_ctg_146040_124	sexual_development_activator	0.000457977
al_ctg_146067_78	no_hit	-
al_ctg_146125_63	no_hit	-
al_ctg_146158_788	inositol-tetrakisphosphate_1-kinase_1	1.5282e-125
al_ctg_146458_404	somatic_embryogenesis_receptor_kinase_1	4.37202e-49
al_ctg_146959_308	no_hit	-
al_ctg_147352_593	cysteine_proteinase_inhibitor_cpi-1	1.33962e-22
al_ctg_147716_135	no_hit	-
al_ctg_147741_98	no_hit	-
al_ctg_147790_107	no_hit	-
al_ctg_147790_434	no_hit	-
al_ctg_147938_95	uncharacterized_protein_loc100273795	2.32914e-31
al_ctg_147989_348	uncharacterized_protein	1.30833e-30
al_ctg_148028_489	no_name	7.82212e-10
al_ctg_148099_1432	nuclear_migration_protein_nudc-like	1.4369e-87
al_ctg_148099_1491	nuclear_migration_protein_nudc-like	1.4369e-87
al_ctg_148245_1340	ubiquitin-protein_ligase_zinc_ion_binding_protein	6.02316e-100
al_ctg_148251_83	no_hit	-
al_ctg_148317_661	f-box_protein_at3g44326-like	1.82895e-79
al_ctg_148347_538	no_hit	-
al_ctg_148368_854	serine_threonine-protein_kinase_eg2-like	0
al_ctg_148504_171	no_hit	-
al_ctg_148562_132	no_hit	-
al_ctg_148616_476	no_hit	-
al_ctg_148643_504	uncharacterized_protein_loc100834372	9.32343e-31
al_ctg_148743_125	no_hit	-
al_ctg_149173_1124	U520,_putative_[Ricinus_communis]	0
al_ctg_149339_1131	PREDICTED:_hypothetical_protein_[Vitis_vinifera]	7.95395e-146
al_ctg_149371_1863	shaker-like_potassium_channel	0
al_ctg_149371_718	shaker-like_potassium_channel	0
al_ctg_149700_247	structural_constituent_of_ribosome	7.77647e-31
al_ctg_149700_610	structural_constituent_of_ribosome	7.77647e-31
al_ctg_149734_743	no_hit	-
al_ctg_149792_248	histone-lysine_n-methyltransferase_ashh1	4.10927e-30
al_ctg_149854_77	no_hit	-
al_ctg_149928_397	protein_xri1-like_isoform_1	4.29163e-14
al_ctg_149978_478	pentatricopeptide_repeat-containing_protein	3.31517e-59
al_ctg_150066_1113	cre-clec-199_protein	1.88509e-09
al_ctg_150266_271	fimbrin_1	0
al_ctg_150365_535	predicted_protein_[Populus_trichocarpa]	8.18329e-24
al_ctg_150941_330	no_hit	-
al_ctg_151206_1972	no_hit	-
al_ctg_151225_1470	upf0760_protein_c2orf29-like	8.59437e-180
al_ctg_151227_732	iron-sulfur_assembly_protein	4.64886e-62
al_ctg_151237_939	protein_ric1_homolog_isoform_2	8.80161e-142
al_ctg_151243_1000	f-box_family_protein	3.19599e-60
al_ctg_151378_114	no_hit	-
al_ctg_151400_143	aminodeoxychorismate_synthase_glutamine_amidotransferase	4.67479e-43
al_ctg_151546_96	no_hit	-
al_ctg_152156_125	no_hit	-
al_ctg_152421_539	no_hit	-
al_ctg_152534_159	no_hit	-
al_ctg_152640_191	uncharacterized_protein_loc100807259	3.24802e-20
al_ctg_153630_95	exosome_complex_component_rrp40-like	2.39484e-18
al_ctg_153759_154	no_hit	-
al_ctg_153768_95	no_hit	-
al_ctg_177849_652	acyl-acp_thioesterase_2	4.68928e-20
al_ctg_177896_1315	uncharacterized_protein_loc100276857	0
al_ctg_177909_438	ras-related_protein_rab11d	4.95447e-74
al_ctg_177916_767	no_hit	-
al_ctg_177920_529	2-hydroxy-6-oxononadienedioate_2-hydroxy-6-oxononatrienedioate_hydrolase-like	1.01695e-116
al_ctg_177920_602	2-hydroxy-6-oxononadienedioate_2-hydroxy-6-oxononatrienedioate_hydrolase-like	1.01695e-116
al_ctg_177931_866	thioredoxin_fold	4.94741e-45
al_ctg_177931_926	thioredoxin_fold	4.94741e-45
al_ctg_177938_631	dead_box_atp-dependent_rna	0
al_ctg_177950_891	homolog_subfamily_b_member	6.33385e-119
al_ctg_177955_230	PREDICTED:_hypothetical_protein_[Vitis_vinifera]	8.50494e-160
al_ctg_177955_527	PREDICTED:_hypothetical_protein_[Vitis_vinifera]	8.50494e-160
al_ctg_177956_472	bhlh_domain_class_transcription_factor	1.8105e-51
al_ctg_177996_3189	serine_protease_aprx	0
al_ctg_177998_1105	ribonuclease_p_mrp	0
al_ctg_178046_2777	nbs-lrr_resistance_protein	7.36112e-157
al_ctg_178046_3578	nbs-lrr_resistance_protein	7.36112e-157
al_ctg_178057_1350	protein	1.58535e-17
al_ctg_178057_2113	protein	1.58535e-17
al_ctg_178133_375	hypothetical_protein_OsJ_12814_[Oryza_sativa_Japonica_Group]	2.76494e-102
al_ctg_178133_79	hypothetical_protein_OsJ_12814_[Oryza_sativa_Japonica_Group]	2.76494e-102
al_ctg_178143_1626	no_hit	-
al_ctg_178154_571	unnamed_protein_product_[Vitis_vinifera]	1.63924e-116
al_ctg_178179_1269	l-type_lectin-domain_containing_receptor_kinase_-like	7.29757e-24
al_ctg_178187_418	uncharacterized_protein_loc100191718	3.07299e-76
al_ctg_178206_496	dual_specificity_protein_kinase_pyk2	0
al_ctg_178242_216	no_hit	-
al_ctg_178288_690	uncharacterized_protein_loc100811508	6.56831e-11
al_ctg_178309_710	transcription_regulator	1.27409e-81
al_ctg_178344_159	zinc_finger_protein	3.61734e-38
al_ctg_178347_427	predicted_protein_[Hordeum_vulgare_subsp._vulgare]	5.80302e-123
al_ctg_178371_1896	uncharacterized_protein_loc100843686	0
al_ctg_178371_781	uncharacterized_protein_loc100843686	0
al_ctg_178374_658	lysine-specific_histone_demethylase_1_homolog_1-like	0
al_ctg_178383_1182	no_hit	-
al_ctg_178396_2577	dicer-like_protein	0
al_ctg_178406_750	no_hit	-
al_ctg_178410_742	predicted_protein_[Populus_trichocarpa]	1.77333e-31
al_ctg_178425_1887	zinc_finger_(c3hc4-type_ring_finger)-like_protein	0
al_ctg_178501_244	mitotic_checkpoint_serine_threonine-protein_kinase_bub1_beta	5.36967e-118
al_ctg_178580_1337	mitogen-activated_protein_kinase_kinase_6	0
al_ctg_178591_1189	no_hit	-
al_ctg_178627_519	probable_inactive_receptor_kinase_at5g10020-like	0
al_ctg_178630_1181	no_hit	-
al_ctg_178639_745	f-box_protein	2.85117e-10
al_ctg_178649_128	predicted_protein_[Populus_trichocarpa]	1.10653e-97
al_ctg_178668_236	f-box_and_wd40_domain	2.35615e-124
al_ctg_178688_1392	no_hit	-
al_ctg_178688_1688	no_hit	-
al_ctg_178699_687	protein_kinase_mk6	0
al_ctg_178699_744	protein_kinase_mk6	0
al_ctg_178704_553	pentatricopeptide_repeat-containing_protein	1.73214e-89
al_ctg_178704_902	pentatricopeptide_repeat-containing_protein	1.73214e-89
al_ctg_178730_1336	no_hit	-
al_ctg_178731_497	no_hit	-
al_ctg_178817_438	unknow_protein	1.92974e-139
al_ctg_179034_310	hypothetical_protein_OsJ_02705_[Oryza_sativa_Japonica_Group]	0
al_ctg_179100_385	no_hit	-
al_ctg_179134_891	propyzamide-htpersensitive_1	3.42246e-82
al_ctg_179261_828	no_hit	-
al_ctg_179281_586	gras_family_transcription_factor	0
al_ctg_179304_1100	nucleotide-diphospho-sugar_transferase_domain-containing_protein	1.60119e-91
al_ctg_179322_1177	basic_7s_globulin_2_precursor_small	1.14919e-170
al_ctg_179322_496	basic_7s_globulin_2_precursor_small	1.14919e-170
al_ctg_179324_318	no_hit	-
al_ctg_179336_174	no_hit	-
al_ctg_179345_1191	f-box_family_protein	3.98706e-49
al_ctg_179371_455	zinc_finger_ccch_domain-containing_protein_7-like	5.11615e-53
al_ctg_179383_550	protein	1.54558e-13
al_ctg_179512_227	no_hit	-
al_ctg_179519_342	no_hit	-
al_ctg_179585_1355	catalytic,_putative_[Ricinus_communis]	8.22157e-167
al_ctg_179660_458	zip_transporter	4.32024e-70
al_ctg_179715_523	uncharacterized_protein_loc100382167	5.26997e-77
al_ctg_179776_318	zinc_c3hc4_type_family_expressed	1.58138e-59
al_ctg_179829_337	no_hit	-
al_ctg_179838_1544	hypothetical_protein_BRAFLDRAFT_93222_[Branchiostoma_floridae]	0.000815276
al_ctg_180026_240	nut2,_putative_[Ricinus_communis]	2.31558e-89
al_ctg_180033_406	serine_threonine_protein_kinase_isolog	8.19616e-148
al_ctg_180035_1166	metal_tolerance_protein_c2	2.84108e-113
al_ctg_180035_774	metal_tolerance_protein_c2	2.84108e-113
al_ctg_180064_942	glycoside_hydrolase_family_28_protein	2.2867e-173
al_ctg_180097_1086	glycosyl_group_2_family_expressed	1.25223e-174
al_ctg_180102_1711	PREDICTED:_hypothetical_protein_[Hydra_magnipapillata]	8.24955e-05
al_ctg_180116_607	nucleic_acid_binding	2.72887e-122
al_ctg_180132_141	conserved_hypothetical_protein_[Ricinus_communis]	2.44763e-54
al_ctg_180153_148	no_hit	-
al_ctg_180191_220	no_hit	-
al_ctg_180232_980	no_hit	-
al_ctg_180268_413	gem-like_1	8.54597e-86
al_ctg_180291_240	dna-directed_rna_polymerase_ii_largest_subunit-like	0.000303324
al_ctg_180352_269	no_hit	-
al_ctg_180352_560	no_hit	-
al_ctg_180387_328	no_hit	-
al_ctg_180396_882	low_quality_protein:_f-box_protein_at5g07670-like	4.34795e-56
al_ctg_180445_310	hypothetical_protein_KGM_07544_[Danaus_plexippus]	4.15558e-07
al_ctg_180445_921	hypothetical_protein_KGM_07544_[Danaus_plexippus]	4.15558e-07
al_ctg_180469_232	cofactor_assembly_of_complex_c	6.97687e-108
al_ctg_180482_831	no_hit	-
al_ctg_180549_226	uncharacterized_protein_loc100827593	2.66722e-47
al_ctg_180555_412	mitochondrial_glycoprotein	1.02521e-29
al_ctg_180579_361	PREDICTED:_hypothetical_protein_[Vitis_vinifera]	4.62766e-72
al_ctg_180610_455	probable_inactive_leucine-rich_repeat_receptor-like_protein_kinase_at1g66830-like	7.23563e-18
al_ctg_180636_143	no_hit	-
al_ctg_180680_441	no_hit	-
al_ctg_180689_355	no_hit	-
al_ctg_180690_263	uncharacterized_protein_at1g01500-like	5.25347e-94
al_ctg_180718_277	no_hit	-
al_ctg_180750_1117	adhesive_plaque_matrix_partial	4.33231e-06
al_ctg_180808_693	uncharacterized_protein_loc100384287	2.25122e-20
al_ctg_180810_651	no_hit	-
al_ctg_180813_274	no_hit	-
al_ctg_180813_835	no_hit	-
al_ctg_180906_282	no_hit	-
al_ctg_180923_383	no_hit	-
al_ctg_180927_912	uncharacterized_protein_loc100192729	3.66926e-133
al_ctg_180942_627	protein_ndr1-like	1.77042e-43
al_ctg_180966_438	uncharacterized_protein_loc100813442	6.8111e-47
al_ctg_180977_1587	inositol_-trisphosphate_5_6-kinase	9.16828e-165
al_ctg_180985_138	uncharacterized_protein_loc100193173	2.78157e-131
al_ctg_181028_155	conserved_plasmodium_protein	8.12128e-05
al_ctg_181044_791	predicted_protein_[Populus_trichocarpa]	2.43784e-54
al_ctg_181070_162	no_hit	-
al_ctg_181076_253	no_hit	-
al_ctg_181148_375	no_hit	-
al_ctg_181148_446	no_hit	-
al_ctg_181156_103	predicted_protein_[Nematostella_vectensis]	1.20568e-06
al_ctg_181216_741	no_hit	-
al_ctg_181280_523	probable_alpha-ketoglutarate-dependent_dioxygenase_abh6-like_isoform_1	3.93573e-94
al_ctg_181280_623	probable_alpha-ketoglutarate-dependent_dioxygenase_abh6-like_isoform_1	3.93573e-94
al_ctg_181361_545	protein_shoot_gravitropism_2	6.36675e-67
al_ctg_181410_265	no_hit	-
al_ctg_181421_135	tpr_domain_containing_expressed	6.60638e-71
al_ctg_181434_614	no_hit	-
al_ctg_181443_446	no_hit	-
al_ctg_181485_302	no_hit	-
al_ctg_181507_219	no_hit	-
al_ctg_181507_418	no_hit	-
al_ctg_181539_423	endoglucanase_12	4.32621e-62
al_ctg_181577_625	no_hit	-
al_ctg_181604_80	hmen_anoga_ame:_full=segmentation_polarity_homeobox_protein_engrailed	4.60026e-05
al_ctg_181699_406	no_hit	-
al_ctg_181711_1166	adhesive_plaque_matrix_partial	3.99089e-08
al_ctg_181735_366	uncharacterized_protein_loc100272608	5.32577e-84
al_ctg_181763_770	abscisic_acid_receptor_pyl6	7.37313e-62
al_ctg_181763_856	abscisic_acid_receptor_pyl6	7.37313e-62
al_ctg_181776_186	no_hit	-
al_ctg_181784_374	ap2-like_ethylene-responsive_transcription_factor_at2g41710-like	1.01307e-105
al_ctg_181784_539	ap2-like_ethylene-responsive_transcription_factor_at2g41710-like	1.01307e-105
al_ctg_181805_405	no_hit	-
al_ctg_181809_469	vacuolar_sorting_protein_9_domain_containing_expressed	2.77133e-108
al_ctg_181810_139	no_hit	-
al_ctg_181842_483	no_hit	-
al_ctg_181853_718	no_hit	-
al_ctg_181857_617	PREDICTED:_hypothetical_protein_[Vitis_vinifera]	8.44962e-45
al_ctg_181961_289	no_hit	-
al_ctg_182010_1060	ligand-independent_activating_molecule_for_estrogen_receptor-like	5.55421e-06
al_ctg_182010_405	ligand-independent_activating_molecule_for_estrogen_receptor-like	5.55421e-06
al_ctg_182025_767	hypothetical_protein_BRAFLDRAFT_241614_[Branchiostoma_floridae]	6.34848e-06
al_ctg_182161_223	no_hit	-
al_ctg_182203_497	no_hit	-
al_ctg_182213_104	vacuolar_protein_sorting_homolog	1.42465e-81
al_ctg_182213_177	vacuolar_protein_sorting_homolog	1.42465e-81
al_ctg_182229_1452	tetratricopeptide_repeat_protein_5-like	0
al_ctg_182229_634	tetratricopeptide_repeat_protein_5-like	0
al_ctg_182229_893	tetratricopeptide_repeat_protein_5-like	0
al_ctg_182240_176	no_hit	-
al_ctg_182409_530	protein_far1-related_sequence_12-like	5.85892e-18
al_ctg_182409_736	protein_far1-related_sequence_12-like	5.85892e-18
al_ctg_182409_812	protein_far1-related_sequence_12-like	5.85892e-18
al_ctg_182425_99	tyrosine_dopa_decarboxylase	9.20387e-24
al_ctg_182542_609	no_hit	-
al_ctg_182542_970	no_hit	-
al_ctg_182612_267	ribosomal_protein_l19	1.19335e-29
al_ctg_182636_434	fiddlehead-like_protein	1.31238e-40
al_ctg_182654_298	no_hit	-
al_ctg_182698_436	no_hit	-
al_ctg_182805_312	no_hit	-
al_ctg_182839_291	no_hit	-
al_ctg_182862_1468	hypothetical_protein_BRAFLDRAFT_232052_[Branchiostoma_floridae]	5.64606e-06
al_ctg_183100_121	lipase_class_3-like	7.49471e-58
al_ctg_183100_272	lipase_class_3-like	7.49471e-58
al_ctg_183134_275	no_hit	-
al_ctg_183193_418	no_hit	-
al_ctg_183241_168	no_hit	-
al_ctg_183243_518	predicted_protein_[Populus_trichocarpa]	1.14769e-21
al_ctg_183508_287	adp-ribosylation_factor_gtpase-activating_protein_agd3-like	6.42896e-85
al_ctg_183686_505	protein	3.64497e-109
al_ctg_183686_862	protein	3.64497e-109
al_ctg_183773_187	no_hit	-
al_ctg_183877_172	splicing_endonuclease_positive_effector	3.03854e-19
al_ctg_183954_774	uncharacterized_protein_loc100499856	2.45488e-72
al_ctg_184223_234	no_hit	-
al_ctg_18556_222	no_hit	-
al_ctg_186134_266	no_hit	-
al_ctg_186515_270	no_hit	-
al_ctg_187170_590	no_hit	-
al_ctg_187197_150	probable_pectate_lyase_12-like	2.52946e-91
al_ctg_187322_154	dol-p-man:man_c_-pp-dol_alpha-_-mannosyltransferase-like	3.38993e-76
al_ctg_187322_244	dol-p-man:man_c_-pp-dol_alpha-_-mannosyltransferase-like	3.38993e-76
al_ctg_187322_303	dol-p-man:man_c_-pp-dol_alpha-_-mannosyltransferase-like	3.38993e-76
al_ctg_187337_301	no_hit	-
al_ctg_187380_639	non-ltr_retroelement_reverse_transcriptase	3.0324e-11
al_ctg_187397_107	serine_threonine-protein_kinase-like_protein_acr4-like	1.20215e-41
al_ctg_187430_92	no_hit	-
al_ctg_187446_438	no_hit	-
al_ctg_187461_130	no_hit	-
al_ctg_187485_154	snf2_domain-containing_protein	1.84947e-05
al_ctg_187612_108	no_hit	-
al_ctg_188196_271	no_hit	-
al_ctg_188336_834	uncharacterized_protein_loc100804790	2.30843e-138
al_ctg_188949_292	uncharacterized_protein_loc100502416	1.80687e-14
al_ctg_189185_232	no_hit	-
al_ctg_189394_435	senescence-inducible_chloroplast_stay-green_protein_1	1.58532e-75
al_ctg_189578_90	no_hit	-
al_ctg_189589_78	no_hit	-
al_ctg_189991_111	no_hit	-
al_ctg_190045_474	uncharacterized_protein	1.00505e-31
al_ctg_190284_585	atp_binding	2.93479e-76
al_ctg_190292_192	uncharacterized_protein_loc100280298	6.03174e-47
al_ctg_190292_300	uncharacterized_protein_loc100280298	6.03174e-47
al_ctg_190292_355	uncharacterized_protein_loc100280298	6.03174e-47
al_ctg_190442_292	hypothetical_protein_VITISV_027268_[Vitis_vinifera]	3.08182e-92
al_ctg_190444_78	kh_domain-containing_protein_at4g18375-like	9.34971e-62
al_ctg_190594_176	no_hit	-
al_ctg_190615_76	no_hit	-
al_ctg_190849_120	no_hit	-
al_ctg_191013_61	anthranilate_n-hydroxycinnamoyl_benzoyltransferase-like_protein	1.85661e-14
al_ctg_191025_87	Os04g0306800_[Oryza_sativa_Japonica_Group]	5.26696e-14
al_ctg_191119_332	gtp_cyclohydrolase_i_1	3.53819e-60
al_ctg_191199_205	polygalacturonase_[Cucumis_melo_subsp._melo]	3.3378e-08
al_ctg_191316_331	no_hit	-
al_ctg_191316_555	no_hit	-
al_ctg_191403_220	dnaj_heat_shock_family_protein	1.05992e-41
al_ctg_191573_178	no_hit	-
al_ctg_191623_300	dead-box_atp-dependent_rna_helicase_7-like	3.41295e-29
al_ctg_191629_73	no_hit	-
al_ctg_191648_200	no_hit	-
al_ctg_191675_609	no_hit	-
al_ctg_191977_657	hCG1999844_[Homo_sapiens]	0.000327346
al_ctg_192032_127	no_hit	-
al_ctg_192061_396	no_hit	-
al_ctg_192313_126	no_hit	-
al_ctg_192394_324	h-protein_promoter_binding_factor	3.02827e-32
al_ctg_192394_507	h-protein_promoter_binding_factor	3.02827e-32
al_ctg_192477_109	no_hit	-
al_ctg_192507_90	no_hit	-
al_ctg_192973_313	no_hit	-
al_ctg_192973_368	no_hit	-
al_ctg_192977_398	no_hit	-
al_ctg_193072_104	no_hit	-
al_ctg_193253_262	no_hit	-
al_ctg_193753_99	no_hit	-
al_ctg_193985_92	fructose-_-bisphosphatase	4.85025e-15
al_ctg_194187_81	no_hit	-
al_ctg_194257_415	no_hit	-
al_ctg_195455_163	no_hit	-
al_ctg_195650_347	no_hit	-
al_ctg_196167_58	no_hit	-
al_ctg_196339_322	no_hit	-
al_ctg_197041_62	no_hit	-
al_ctg_197579_91	type_i_inositol-_-trisphosphate_5-phosphatase_cvp2	3.06401e-21
al_ctg_199178_163	no_hit	-
al_ctg_201732_121	PREDICTED:_hypothetical_protein_[Vitis_vinifera]	2.15898e-17
al_ctg_207746_125	no_hit	-
al_ctg_212622_120	no_hit	-
al_ctg_214587_87	no_hit	-
al_ctg_224369_876	ubiquitin-specific_protease_23	6.66735e-168
al_ctg_224469_170	recq_helicase_sim	0
al_ctg_224472_872	transcription_initiation	8.23566e-133
al_ctg_224474_377	e3_ubiquitin-protein_ligase_upl4-like	0
al_ctg_224493_1402	transducin_family_protein	2.29611e-81
al_ctg_224493_1486	transducin_family_protein	2.29611e-81
al_ctg_224493_425	transducin_family_protein	2.29611e-81
al_ctg_224502_1333	ubiquitin_carboxyl-terminal_hydrolase-like_protein	8.89467e-123
al_ctg_224502_1531	ubiquitin_carboxyl-terminal_hydrolase-like_protein	8.89467e-123
al_ctg_224529_3215	atp_binding	0
al_ctg_224537_1192	lipin_domain-containing_protein	0
al_ctg_224561_1292	no_hit	-
al_ctg_224561_373	no_hit	-
al_ctg_224627_1083	pentatricopeptide_repeat-containing_protein_chloroplastic-_partial	6.08257e-68
al_ctg_224631_1335	set_domain-containing	0
al_ctg_224648_457	ethylene_receptor	3.15767e-18
al_ctg_224653_1367	atp-dependent_helicase_uls1-like	0
al_ctg_224653_1436	atp-dependent_helicase_uls1-like	0
al_ctg_224671_1156	uncharacterized_protein_loc100806723	0
al_ctg_224682_694	f-box_family_protein	1.84533e-80
al_ctg_224690_1271	phd_finger	0
al_ctg_224716_1636	hypothetical_protein_OsJ_08992_[Oryza_sativa_Japonica_Group]	0
al_ctg_224718_657	dna_binding	2.27087e-28
al_ctg_224730_1448	unnamed_protein_product_[Vitis_vinifera]	4.22779e-82
al_ctg_224741_545	uncharacterized_protein_loc100810457	5.2546e-133
al_ctg_224749_1756	predicted_protein_[Nematostella_vectensis]	0.000301567
al_ctg_224772_141	39s_ribosomal_protein_mitochondrial-like	1.04681e-110
al_ctg_224781_707	uncharacterized_protein_loc100834200	1.28521e-77
al_ctg_224786_1408	transcription_factor_bhlh140-like	0
al_ctg_224788_671	no_hit	-
al_ctg_224792_1350	ternary_complex_factor_expressed	0
al_ctg_224796_1151	probable_galacturonosyltransferase_13-like	0
al_ctg_224796_2085	probable_galacturonosyltransferase_13-like	0
al_ctg_224802_1895	no_hit	-
al_ctg_224823_530	staphylococcal_nuclease_domain-containing_protein_1-like	1.13631e-114
al_ctg_224843_412	uncharacterized_protein_loc100279349	6.80277e-89
al_ctg_224880_1357	unnamed_protein_product_[Vitis_vinifera]	0
al_ctg_224882_193	anaphase-promoting_complex_subunit_1-like	0
al_ctg_224902_469	pentatricopeptide_repeat-containing_protein	8.04004e-141
al_ctg_224908_356	sodium_calcium_exchanger	0
al_ctg_224915_302	selenium-binding_related	7.07039e-140
al_ctg_224919_830	uncharacterized_protein_loc100836990	5.24621e-153
al_ctg_224932_586	atp_citrate_lyase	0
al_ctg_224932_643	atp_citrate_lyase	0
al_ctg_224980_286	rac_gtpase_activating_partial	1.05023e-121
al_ctg_224988_1491	pentatricopeptide_repeat-containing_protein_at5g15300-like	0
al_ctg_225074_1113	alpha-_-glucosyltransferase	9.49525e-166
al_ctg_225074_446	alpha-_-glucosyltransferase	9.49525e-166
al_ctg_225128_211	f-box_domain_containing_protein	1.12478e-12
al_ctg_225128_91	f-box_domain_containing_protein	1.12478e-12
al_ctg_225175_684	no_hit	-
al_ctg_225272_468	heat_shock_protein_binding	1.32844e-128
al_ctg_225278_185	uncharacterized_protein_loc100817458	4.02803e-15
al_ctg_225279_930	no_hit	-
al_ctg_225292_1081	protein_kinase_apk1b	0
al_ctg_225359_1301	c-terminal_domain_phosphatase-like_protein	0
al_ctg_225398_323	kinesin_motor_domain_containing_expressed	4.94125e-114
al_ctg_225458_243	uncharacterized_protein_loc100272556_precursor	1.09665e-115
al_ctg_225459_583	atp_binding	6.46139e-100
al_ctg_225676_1096	protein	2.84702e-06
al_ctg_225683_1328	mterf_family_protein	1.63512e-85
al_ctg_225702_1044	pentatricopeptide_repeat-containing_protein	0
al_ctg_225702_1165	pentatricopeptide_repeat-containing_protein	0
al_ctg_225714_783	wrky_transcription_factor_4	3.2312e-70
al_ctg_225731_907	uncharacterized_protein_loc100273431_precursor	8.80718e-79
al_ctg_225782_85	ligand-independent_activating_molecule_for_estrogen_receptor-like	2.90457e-06
al_ctg_225786_324	no_hit	-
al_ctg_225870_153	no_hit	-
al_ctg_225877_149	no_hit	-
al_ctg_225976_153	rhomboid-like_protein_13	2.23372e-134
al_ctg_225976_293	rhomboid-like_protein_13	2.23372e-134
al_ctg_225976_553	rhomboid-like_protein_13	2.23372e-134
al_ctg_225983_164	patatin_b2	3.07432e-69
al_ctg_226182_336	transmembrane_protein_53-like	2.0447e-134
al_ctg_226182_955	transmembrane_protein_53-like	2.0447e-134
al_ctg_226214_448	hypothetical_protein_VITISV_033359_[Vitis_vinifera]	9.74826e-08
al_ctg_226257_584	gdp-mannose_transporter	2.55661e-180
al_ctg_226364_371	lipase_class_3-like	7.27933e-109
al_ctg_226398_259	predicted_protein_[Hordeum_vulgare_subsp._vulgare]	6.99281e-26
al_ctg_226444_394	mitochondrial_glycoprotein	6.83969e-76
al_ctg_226525_451	no_hit	-
al_ctg_226604_1105	no_hit	-
al_ctg_226688_1174	xylogalacturonan_beta-_-xylosyltransferase-like	0
al_ctg_226688_694	xylogalacturonan_beta-_-xylosyltransferase-like	0
al_ctg_226706_641	embryo-specific_protein	1.13901e-40
al_ctg_226754_1191	dna_binding	8.89593e-32
al_ctg_226760_655	molybdopterin_synthase_catalytic_subunit-like	6.15936e-65
al_ctg_226798_254	polyol_monosaccharide_transporter_4	7.49783e-115
al_ctg_226849_924	mucin_96d	4.49885e-07
al_ctg_226850_923	glycerol-3-phosphate_acyltransferase_1-like	5.17086e-113
al_ctg_226889_323	no_hit	-
al_ctg_226920_164	platz_transcription_factor_domain-containing_protein	5.53463e-09
al_ctg_226922_643	cytokinin_dehydrogenase_3-like	8.50645e-96
al_ctg_226922_724	cytokinin_dehydrogenase_3-like	8.50645e-96
al_ctg_226986_1244	hypothetical_protein_CRE_13688_[Caenorhabditis_remanei]	0.000337337
al_ctg_227015_753	no_hit	-
al_ctg_227110_402	ethylene_constitutive_triple_response_protein	0
al_ctg_227129_588	uncharacterized_protein_loc100820985	3.26763e-99
al_ctg_227140_941	no_hit	-
al_ctg_227187_1030	uncharacterized_protein_loc100803982	1.99961e-151
al_ctg_227217_353	p-loop_containing_nucleoside_triphosphate_hydrolase-like_protein	2.25633e-54
al_ctg_227218_352	low_quality_protein:_guard_cell_s-type_anion_channel_slac1-like	3.07494e-27
al_ctg_227221_1096	no_hit	-
al_ctg_227221_895	no_hit	-
al_ctg_227287_834	no_hit	-
al_ctg_227321_309	no_hit	-
al_ctg_227354_86	no_hit	-
al_ctg_227379_1484	beta-_-galactosyltransferase_6	3.43667e-06
al_ctg_227391_198	phospholipid-transporting_atpase_1-like	1.40957e-160
al_ctg_227394_311	no_hit	-
al_ctg_227396_651	uncharacterized_protein_loc100304287	4.80887e-30
al_ctg_227437_358	no_hit	-
al_ctg_227453_347	af284038_1phloem_serpin-1	1.63003e-38
al_ctg_227462_1024	no_hit	-
al_ctg_227462_970	no_hit	-
al_ctg_227464_112	no_hit	-
al_ctg_227490_381	pentatricopeptide_repeat-containing_protein_at3g46870-like	1.16273e-113
al_ctg_227500_370	no_hit	-
al_ctg_227501_458	pentatricopeptide_repeat-containing	2.51793e-146
al_ctg_227509_197	uncharacterized_protein_loc100805605	1.04972e-68
al_ctg_227525_664	uncharacterized_protein_loc100802747	1.94429e-57
al_ctg_227585_930	predicted_protein_[Nematostella_vectensis]	0.000359007
al_ctg_227628_185	no_hit	-
al_ctg_227668_139	pentatricopeptide_repeat-containing_protein	4.46561e-09
al_ctg_227682_186	no_hit	-
al_ctg_227683_1082	no_hit	-
al_ctg_227713_473	beta_-glycosyltransferase-like_protein_ii	4.19594e-90
al_ctg_227730_261	PREDICTED:_hypothetical_protein_[Vitis_vinifera]	6.88869e-64
al_ctg_227742_347	no_hit	-
al_ctg_227748_121	heat_shock_transcription_factor	2.24235e-53
al_ctg_227788_604	no_hit	-
al_ctg_227916_375	unnamed_protein_product_[Vitis_vinifera]	2.93336e-77
al_ctg_227975_336	uncharacterized_protein_loc100793232	3.98291e-11
al_ctg_227981_532	uncharacterized_protein_loc100808969	7.5283e-23
al_ctg_227995_1061	hox32_orysj_ame:_full=homeobox-leucine_zipper_protein_hox32_ame:_full=hd-zip_protein_hox32_ame:_full=homeodomain_transcription_factor_hox32_ame:_full=_ox32	1.49903e-154
al_ctg_227995_692	hox32_orysj_ame:_full=homeobox-leucine_zipper_protein_hox32_ame:_full=hd-zip_protein_hox32_ame:_full=homeodomain_transcription_factor_hox32_ame:_full=_ox32	1.49903e-154
al_ctg_228012_626	sap16_orysj_ame:_full=zinc_finger_an1_and_c2h2_domain-containing_stress-associated_protein_16_short=_16	4.43631e-126
al_ctg_228032_230	predicted_protein_[Populus_trichocarpa]	0.000129835
al_ctg_228058_227	no_hit	-
al_ctg_228099_329	ring_u-box_domain-containing_protein	4.78222e-30
al_ctg_228131_94	kelch_repeat_containing_f-box	4.80327e-06
al_ctg_228188_122	brittle_1	1.63084e-73
al_ctg_228252_249	leucine_rich_repeat_family_expressed	4.08366e-45
al_ctg_228286_618	high_mobility_group_b_protein_15-like	4.64013e-62
al_ctg_228299_381	PREDICTED:_hypothetical_protein_[Vitis_vinifera]	6.11483e-65
al_ctg_228355_1343	dna_binding	1.01344e-55
al_ctg_228431_961	PREDICTED:_hypothetical_protein,_partial_[Rattus_norvegicus]	2.63746e-05
al_ctg_228435_209	protein_resurrection1	5.13228e-50
al_ctg_228435_71	protein_resurrection1	5.13228e-50
al_ctg_228558_382	no_hit	-
al_ctg_228878_568	aluminum-activated_malate_transporter_9-like	5.37326e-38
al_ctg_228905_103	no_hit	-
al_ctg_229058_503	no_hit	-
al_ctg_229092_739	no_hit	-
al_ctg_229130_114	no_hit	-
al_ctg_229133_200	hypothetical_protein_SORBIDRAFT_03g041800_[Sorghum_bicolor]	2.64188e-10
al_ctg_229133_84	hypothetical_protein_SORBIDRAFT_03g041800_[Sorghum_bicolor]	2.64188e-10
al_ctg_229270_697	PREDICTED:_hypothetical_protein_[Vitis_vinifera]	2.55666e-51
al_ctg_229894_82	no_hit	-
al_ctg_230172_616	no_hit	-
al_ctg_232135_428	unnamed_protein_product_[Vitis_vinifera]	7.63401e-15
al_ctg_232163_396	no_hit	-
al_ctg_232192_116	no_hit	-
al_ctg_232200_537	beta-ketoacyl-coa_synthase_family_protein	1.5694e-80
al_ctg_232218_287	no_hit	-
al_ctg_232250_243	no_hit	-
al_ctg_232254_406	no_hit	-
al_ctg_232300_469	uncharacterized_protein_loc100831688	4.26995e-13
al_ctg_232540_245	no_hit	-
al_ctg_232614_361	no_hit	-
al_ctg_233101_208	no_hit	-
al_ctg_233447_70	no_hit	-
al_ctg_233856_192	protein_kinase_apk1b	7.86549e-82
al_ctg_233965_193	no_hit	-
al_ctg_233979_143	5_-adenylylsulfate_reductase-like_5-like	1.59563e-11
al_ctg_234046_281	no_hit	-
al_ctg_234116_276	no_hit	-
al_ctg_234361_90	no_hit	-
al_ctg_234423_230	no_hit	-
al_ctg_234582_166	no_hit	-
al_ctg_234636_91	no_hit	-
al_ctg_234657_215	no_hit	-
al_ctg_234825_228	no_hit	-
al_ctg_234851_124	no_hit	-
al_ctg_234933_57	uncharacterized_protein_loc100193059	2.04076e-28
al_ctg_234956_279	no_hit	-
al_ctg_235006_334	pistil-specific_extensin-like_protein	3.30307e-05
al_ctg_235030_301	no_hit	-
al_ctg_235093_288	no_hit	-
al_ctg_235194_126	no_hit	-
al_ctg_235194_68	no_hit	-
al_ctg_235529_181	no_hit	-
al_ctg_235585_124	no_hit	-
al_ctg_235585_197	no_hit	-
al_ctg_235694_212	no_hit	-
al_ctg_235694_73	no_hit	-
al_ctg_235726_516	no_hit	-
al_ctg_235771_158	no_hit	-
al_ctg_235986_138	no_hit	-
al_ctg_236183_157	no_hit	-
al_ctg_236208_214	transcription_initiation_factor_iib	2.29792e-31
al_ctg_236497_273	hypothetical_protein_OsI_04633_[Oryza_sativa_Indica_Group]	1.01094e-33
al_ctg_236510_206	no_hit	-
al_ctg_236670_67	no_hit	-
al_ctg_236713_98	no_hit	-
al_ctg_236767_72	replication_factor_c_dna_polymerase_iii_gamma-tau	3.9954e-08
al_ctg_236777_117	no_hit	-
al_ctg_236777_56	no_hit	-
al_ctg_237053_155	uncharacterized_protein_loc100778734	2.83162e-10
al_ctg_237053_221	uncharacterized_protein_loc100778734	2.83162e-10
al_ctg_237202_79	no_hit	-
al_ctg_237613_268	no_hit	-
al_ctg_238177_110	no_hit	-
al_ctg_238319_221	no_hit	-
al_ctg_239272_88	no_hit	-
al_ctg_247304_124	no_hit	-
al_ctg_247843_122	no_hit	-
al_ctg_2908_344	no_hit	-
al_ctg_37927_3938	uncharacterized_protein_loc100832819	2.52146e-158
al_ctg_37953_474	uncharacterized_protein_loc100191450	0
al_ctg_37984_256	dna_replication_licensing_factor_mcm3_homolog_1	1.33472e-179
al_ctg_37989_4011	uncharacterized_protein	0
al_ctg_38018_647	pentatricopeptide_repeat-containing	0
al_ctg_38037_1483	phd-finger_family_expressed	2.34254e-153
al_ctg_38069_426	conserved_hypothetical_protein_[Ricinus_communis]	0
al_ctg_38077_285	brassinosteroid_insensitive_1-associated_receptor_kinase_1	2.03656e-124
al_ctg_38100_1418	enhancer_of_polycomb_homolog_2-like	2.44579e-163
al_ctg_38119_2201	set_domain_protein	0
al_ctg_38126_842	asparagine-rich_protein	4.63026e-09
al_ctg_38132_163	no_hit	-
al_ctg_38135_2074	uncharacterized_protein_loc100807578	0
al_ctg_38208_4859	chromatin_remodeling_complex_subunit	0
al_ctg_38256_1828	ago4b_orysj_ame:_full=protein_argonaute_4b_short=_4b	0
al_ctg_38264_293	zinc_finger	3.28606e-167
al_ctg_38284_1212	swib_complex_baf60b_domain-containing_protein	2.96843e-44
al_ctg_38319_546	solute_carrier_family_7_member_13-like	0
al_ctg_38363_1063	cmt-type_dna-methyltransferase	0
al_ctg_38384_2585	conserved_hypothetical_protein_[Ricinus_communis]	1.58097e-115
al_ctg_38393_1580	pdi-like_protein	0
al_ctg_38421_884	dna_binding	8.99337e-72
al_ctg_38461_1764	snf2_and_helicase_domain-containing_protein	0
al_ctg_38461_2444	snf2_and_helicase_domain-containing_protein	0
al_ctg_38469_249	predicted_protein_[Hordeum_vulgare_subsp._vulgare]	2.85345e-132
al_ctg_38480_792	no_hit	-
al_ctg_38502_1842	protein_hothead-like	0
al_ctg_38513_584	PREDICTED:_hypothetical_protein_[Vitis_vinifera]	3.10931e-127
al_ctg_38560_2093	ifa_binding_protein	7.23311e-133
al_ctg_38562_1228	e2f_protein	0
al_ctg_38562_594	e2f_protein	0
al_ctg_38568_711	PREDICTED:_hypothetical_protein_[Vitis_vinifera]	2.77813e-161
al_ctg_38569_1872	transposon_expressed	0
al_ctg_38574_420	ligand-independent_activating_molecule_for_estrogen_receptor-like	0.000306406
al_ctg_38616_499	protein_binding	1.66905e-147
al_ctg_38653_1357	tetratricopeptide_repeat	9.63934e-150
al_ctg_38721_954	armadillo_repeat-containing_kinesin-like_protein_1	0
al_ctg_38754_733	uncharacterized_protein_loc100798166	6.70985e-125
al_ctg_38768_632	receptor-like_protein_kinase	0
al_ctg_38775_1431	uncharacterized_protein_loc100277863	0
al_ctg_38778_2917	sin3_histone_deacetylase_complex	0
al_ctg_38798_880	flavonol_synthase_flavanone_3-	1.52718e-150
al_ctg_38819_2169	uncharacterized_protein_loc100501247	0
al_ctg_38828_906	structural_maintenance_of_chromosome_1	1.07198e-108
al_ctg_38885_352	no_hit	-
al_ctg_38903_779	duf21_domain-containing_protein_at4g14240-like	3.38179e-45
al_ctg_38928_1279	nrap_expressed	0
al_ctg_38934_1961	no_hit	-
al_ctg_38953_935	uncharacterized_protein_loc100804245	8.20494e-68
al_ctg_38966_427	atp_binding	9.98913e-160
al_ctg_39006_463	uncharacterized_protein	5.44429e-34
al_ctg_39006_555	uncharacterized_protein	5.44429e-34
al_ctg_39032_1514	minichromosome_maintenance_deficient_protein_5	0
al_ctg_39032_1745	minichromosome_maintenance_deficient_protein_5	0
al_ctg_39063_1283	agenet_domain-containing_protein_bromo-adjacent_homology_domain-containing_protein	2.43139e-162
al_ctg_39063_1346	agenet_domain-containing_protein_bromo-adjacent_homology_domain-containing_protein	2.43139e-162
al_ctg_39079_499	no_hit	-
al_ctg_39089_2024	gc-rich_sequence_dna-binding	0
al_ctg_39109_880	no_hit	-
al_ctg_39117_2285	dcd_(development_and_cell_death)_domain_protein	5.58182e-38
al_ctg_39117_2936	dcd_(development_and_cell_death)_domain_protein	5.58182e-38
al_ctg_39120_1873	pentatricopeptide_repeat-containing_protein	0
al_ctg_39151_887	condensin_complex_components_subunit	0
al_ctg_39169_1428	e3_ubiquitin-protein_ligase_ari8	0
al_ctg_39183_354	uncharacterized_protein_loc100834689_isoform_1	2.47744e-99
al_ctg_39276_1217	uncharacterized_protein	0
al_ctg_39286_623	protein_binding	1.71947e-135
al_ctg_39290_373	uncharacterized_protein_loc100384526	2.69331e-110
al_ctg_39295_1067	type_i_inositol-_-trisphosphate_5-phosphatase_1-like	0
al_ctg_39300_1686	uncharacterized_protein_loc100835122	0
al_ctg_39304_881	transcription_initiation_factor_iib	3.7899e-145
al_ctg_39313_2108	ribonuclease_iii_family_protein_dcl3	0
al_ctg_39356_1767	pentatricopeptide_repeat-containing_protein	0
al_ctg_39359_217	vacuolar_protein_sorting-associated_protein_2_homolog_2-like	6.99849e-80
al_ctg_39359_293	vacuolar_protein_sorting-associated_protein_2_homolog_2-like	6.99849e-80
al_ctg_39381_1493	gtpase_activating_protein	1.48851e-164
al_ctg_39382_147	tn7_reverse_transcriptase	2.10797e-09
al_ctg_39386_397	unnamed_protein_product_[Vitis_vinifera]	0
al_ctg_39391_1577	ww_domain-containing	3.20582e-50
al_ctg_39420_1169	uncharacterized_protein_partial	0
al_ctg_39486_516	amino_acid	1.05957e-78
al_ctg_39526_512	no_hit	-
al_ctg_39531_1423	pentatricopeptide_repeat-containing	9.68321e-177
al_ctg_39540_1567	gag-pol_polyprotein	2.20466e-179
al_ctg_39540_1993	gag-pol_polyprotein	2.20466e-179
al_ctg_39540_2671	gag-pol_polyprotein	2.20466e-179
al_ctg_39548_410	uncharacterized_acetyltransferase_at3g50280-like	4.23384e-69
al_ctg_39568_715	replication_factor_c_dna_polymerase_iii_gamma-tau	7.63934e-180
al_ctg_39576_1605	cytokinin_oxidase	0
al_ctg_39582_436	transposon_unclassified	2.17417e-98
al_ctg_39589_365	PREDICTED:_hypothetical_protein_[Vitis_vinifera]	0
al_ctg_39592_667	rna_binding	0
al_ctg_39609_3011	atp_binding_protein	0
al_ctg_39615_444	unnamed_protein_product_[Vitis_vinifera]	1.79953e-138
al_ctg_39632_1234	no_hit	-
al_ctg_39663_460	no_hit	-
al_ctg_39670_808	uncharacterized_protein_loc100216690	1.20129e-150
al_ctg_39681_194	uncharacterized_protein_loc100826422	7.39391e-87
al_ctg_39693_2089	lectin-like_receptor_kinase_7_2	0
al_ctg_39698_909	cell_cycle_switch_protein	0
al_ctg_39708_2874	atp-dependent_rna	0
al_ctg_39742_309	predicted_protein_[Populus_trichocarpa]	3.30689e-38
al_ctg_39746_270	dual_specificity_protein_kinase-	0
al_ctg_39775_653	ornithine_decarboxylase	1.35137e-114
al_ctg_39795_590	uncharacterized_protein_loc100844185	0
al_ctg_39840_238	no_hit	-
al_ctg_39877_733	flavin-containing_monooxygenase_yucca6-like	4.33685e-171
al_ctg_39924_1061	ibr_domain_containing_protein	1.71721e-164
al_ctg_39924_1929	ibr_domain_containing_protein	1.71721e-164
al_ctg_39924_988	ibr_domain_containing_protein	1.71721e-164
al_ctg_39946_1064	cation_h(+)_antiporter_19-like	0
al_ctg_39950_848	flavin-containing_amine_oxidase_domain-containing	0
al_ctg_39983_160	PREDICTED:_hypothetical_protein_[Vitis_vinifera]	5.21041e-96
al_ctg_39986_871	btb_poz_domain-containing_protein_at1g04390-like	3.36136e-139
al_ctg_39999_1539	e3_ubiquitin-protein_ligase_upl5-like	0
al_ctg_40001_1664	phospholipase_ddhd1-like	0
al_ctg_40022_2440	non-ltr_retroelement_reverse_transcriptase	1.39241e-71
al_ctg_40023_1468	run_and_tbc1_domain_containing	0
al_ctg_40025_1296	adp-ribosylation_factor_gtpase-activating_protein_agd3	4.71844e-110
al_ctg_40030_1161	no_hit	-
al_ctg_40067_330	swim_zinc_finger_family	0
al_ctg_40073_1452	pentatricopeptide_repeat-containing_protein	0
al_ctg_40075_111	pistil-specific_extensin-like_protein	2.07575e-05
al_ctg_40076_642	f-box_family_protein	5.84626e-107
al_ctg_40082_1169	uncharacterized_protein_loc100279782	4.99842e-174
al_ctg_40086_744	uncharacterized_protein_loc100802299	1.6508e-80
al_ctg_40087_1297	catalytic_protein_phosphatase_type_2c	0
al_ctg_40105_557	vacuolar_fusion_protein_ccz1_homolog-like	0
al_ctg_40108_2168	calcineurin-related_phosphoesterase-like	0
al_ctg_40108_977	calcineurin-related_phosphoesterase-like	0
al_ctg_40145_816	protein_far1-related_sequence_11-like	0
al_ctg_40157_1107	protein_kinase	0
al_ctg_40175_2260	embryonic_flower_1	7.80543e-13
al_ctg_40181_566	no_hit	-
al_ctg_40200_284	replication_protein_a_70kda	0
al_ctg_40209_810	transcription_factor_pif1	3.46037e-30
al_ctg_40224_721	phd_finger_protein_at1g33420-like	2.93009e-78
al_ctg_40226_1521	protein	1.0854e-18
al_ctg_40240_2121	uncharacterized_protein_loc100836442	1.13881e-118
al_ctg_40243_246	no_hit	-
al_ctg_40245_112	uncharacterized_protein_loc100191399	1.99173e-128
al_ctg_40280_461	protein_kinase	2.98417e-148
al_ctg_40295_1248	pentatricopeptide_repeat-containing_protein_mitochondrial-like	0
al_ctg_40297_1130	phospholipase_d_p1	2.28402e-180
al_ctg_40306_666	pentatricopeptide_repeat-containing_protein_at1g74580-like	3.8538e-86
al_ctg_40365_860	no_hit	-
al_ctg_40380_117	uncharacterized_protein_loc100274461	3.84469e-08
al_ctg_40384_918	protein	4.56469e-11
al_ctg_40415_352	no_hit	-
al_ctg_40430_918	no_hit	-
al_ctg_40442_415	ring-h2_finger_protein_atl66-like	1.35128e-30
al_ctg_40443_189	katanin_p80	2.77324e-68
al_ctg_40443_674	katanin_p80	2.77324e-68
al_ctg_40445_701	surfeit_locus_protein_1-like	2.15362e-112
al_ctg_40448_582	zinc_finger_ccch_domain-containing_protein_16-like	4.28208e-68
al_ctg_40448_820	zinc_finger_ccch_domain-containing_protein_16-like	4.28208e-68
al_ctg_40458_1028	dna_methyltransferase	0
al_ctg_40475_1040	uncharacterized_protein_loc100823410	1.05813e-117
al_ctg_40476_1413	transcription_termination_factor_domain-containing_protein	0
al_ctg_40490_449	duf21_domain-containing_protein_at4g14240-like_isoform_1	0
al_ctg_40496_222	atp_binding	3.57598e-84
al_ctg_40500_1670	pentatricopeptide_repeat-containing_protein_mitochondrial-like	0
al_ctg_40500_930	pentatricopeptide_repeat-containing_protein_mitochondrial-like	0
al_ctg_40538_2045	uncharacterized_protein_loc100794819	7.58768e-45
al_ctg_40539_2129	abc_transporter_c_family_member_10-like_isoform_1	0
al_ctg_40539_2872	abc_transporter_c_family_member_10-like_isoform_1	0
al_ctg_40562_830	phd_finger_family_protein	2.37048e-51
al_ctg_40562_903	phd_finger_family_protein	2.37048e-51
al_ctg_40612_443	hypothetical_protein_EAI_09127_[Harpegnathos_saltator]	1.67004e-05
al_ctg_40617_1212	amino_acid_transporter	1.60166e-177
al_ctg_40617_1287	amino_acid_transporter	1.60166e-177
al_ctg_40617_168	amino_acid_transporter	1.60166e-177
al_ctg_40649_480	protein	9.413e-07
al_ctg_40664_1345	uncharacterized_protein_loc100277410	9.30865e-98
al_ctg_40664_455	uncharacterized_protein_loc100277410	9.30865e-98
al_ctg_40678_1445	pentatricopeptide_repeat-containing_protein_at1g09820-like	5.49857e-122
al_ctg_40705_392	uncharacterized_protein_loc100274231	2.00509e-18
al_ctg_40713_388	monoxygenase,_putative_[Ricinus_communis]	1.08288e-46
al_ctg_40738_548	fertility_restorer_homologue	2.07775e-165
al_ctg_40764_501	mitochondrial_transcription_termination_factor_family_protein	2.63267e-124
al_ctg_40764_581	mitochondrial_transcription_termination_factor_family_protein	2.63267e-124
al_ctg_40778_971	epoxide_hydrolase	4.21888e-129
al_ctg_40780_1419	uncharacterized_protein_loc100811782	1.64695e-90
al_ctg_40786_982	atp_binding	2.05266e-166
al_ctg_40839_586	somatic_embryogenesis_receptor_kinase	0
al_ctg_40844_509	hypothetical_protein_VITISV_023111_[Vitis_vinifera]	4.61803e-94
al_ctg_40851_1805	protein_far1-related_sequence_5-like	0
al_ctg_40851_2301	protein_far1-related_sequence_5-like	0
al_ctg_40865_1043	pentatricopeptide_repeat-containing_protein	7.12203e-143
al_ctg_40865_865	pentatricopeptide_repeat-containing_protein	7.12203e-143
al_ctg_40878_1009	at-hook_protein_1	1.80112e-74
al_ctg_40882_1115	nucleotide_sugar_transporter_family_protein	0
al_ctg_40882_896	nucleotide_sugar_transporter_family_protein	0
al_ctg_40901_2460	dna_binding	7.57754e-47
al_ctg_40932_201	f-box_protein_family-like	1.61588e-10
al_ctg_40932_516	f-box_protein_family-like	1.61588e-10
al_ctg_40954_502	nedd1_protein	0
al_ctg_40971_81	no_hit	-
al_ctg_41012_950	uncharacterized_protein	1.69304e-172
al_ctg_41035_1495	rna_binding	0
al_ctg_41094_877	hypothetical_protein_VITISV_022886_[Vitis_vinifera]	6.19729e-32
al_ctg_41096_2803	non-ltr_retroelement_reverse_transcriptase-like_protein	5.49534e-51
al_ctg_41097_398	s-adenosyl-l-methionine-dependent_methyltransferase-like_protein	7.01612e-19
al_ctg_41099_180	f-box_protein_afr-like	1.24587e-78
al_ctg_41113_636	uncharacterized_protein_loc100841322	1.63452e-37
al_ctg_41125_1101	l-ascorbate_oxidase-like_protein	0
al_ctg_41125_1269	l-ascorbate_oxidase-like_protein	0
al_ctg_41125_1697	l-ascorbate_oxidase-like_protein	0
al_ctg_41127_575	map_kinase_phosphatase	2.32359e-114
al_ctg_41167_1634	ankyrin_repeat-containing_protein	0
al_ctg_41184_518	iq_domain-containing_protein	7.52961e-108
al_ctg_41220_1210	no_hit	-
al_ctg_41230_747	lipase_class_3-like	1.63989e-168
al_ctg_41230_858	lipase_class_3-like	1.63989e-168
al_ctg_41244_1244	unnamed_protein_product_[Vitis_vinifera]	3.83853e-42
al_ctg_41331_1958	uncharacterized_protein_loc100842812	1.26839e-128
al_ctg_41364_405	predicted_protein_[Populus_trichocarpa]	0
al_ctg_41382_565	predicted_protein_[Hordeum_vulgare_subsp._vulgare]	2.13608e-52
al_ctg_41383_1900	b-block_binding_subunit_of_tfiiic	1.83645e-92
al_ctg_41388_435	Os08g0332800_[Oryza_sativa_Japonica_Group]	5.82036e-86
al_ctg_41411_430	no_hit	-
al_ctg_41436_269	no_hit	-
al_ctg_41452_447	dna_binding	4.30489e-65
al_ctg_41457_1342	no_hit	-
al_ctg_41473_1274	lrr_receptor-like_serine_threonine-protein_kinase_gso1-like	0
al_ctg_41473_1544	lrr_receptor-like_serine_threonine-protein_kinase_gso1-like	0
al_ctg_41485_1814	dna_binding	3.56639e-131
al_ctg_41493_361	dnaj_heat_shock_n-terminal_domain-containing	5.2639e-43
al_ctg_41516_501	pentatricopeptide_repeat-containing	6.22581e-116
al_ctg_41518_1046	uncharacterized_protein_loc100781970	4.16175e-107
al_ctg_41531_1848	uncharacterized_protein_loc100797300	1.4085e-05
al_ctg_41537_316	ubiquitin-protein_ligase_rnf14	3.49168e-158
al_ctg_41544_328	uncharacterized_protein_loc100829914	0
al_ctg_41549_1726	nuclear_transport_factor_2_and_rna_recognition_motif_domain-containing_protein	8.07742e-78
al_ctg_41550_1241	nucleotide_binding	0
al_ctg_41550_1351	nucleotide_binding	0
al_ctg_41561_225	hydrolyzing_o-glycosyl	4.08334e-166
al_ctg_41632_1513	nitrate_transporter_-like	1.68058e-160
al_ctg_41644_3779	ring-_dead-like_phd_and_snf2_domain-containing_protein	0
al_ctg_41656_517	udp-glucose:anthocyanidin_3-o-glucosyltransferase	4.64823e-15
al_ctg_41661_266	pak-box_p21-rho-binding_family_protein	2.64737e-22
al_ctg_41704_275	PREDICTED:_hypothetical_protein_[Vitis_vinifera]	3.4774e-09
al_ctg_41708_358	myb_transcription_factor-like	2.50884e-49
al_ctg_41716_680	no_hit	-
al_ctg_41753_1018	origin_recognition_complex_subunit_6_-like_protein	6.63623e-129
al_ctg_41759_592	lanc-like_protein_2-like	1.11618e-169
al_ctg_41759_783	lanc-like_protein_2-like	1.11618e-169
al_ctg_41769_935	no_hit	-
al_ctg_41770_990	low_quality_protein:_lysine-specific_demethylase_8-like	7.93604e-162
al_ctg_41783_346	calmodulin_binding	9.30333e-62
al_ctg_41788_1064	fad-dependent_oxidoreductase_domain_containing_2-like	3.6743e-05
al_ctg_41792_1189	gamma-tubulin_complex_component_4_homolog	2.65608e-77
al_ctg_41792_1516	gamma-tubulin_complex_component_4_homolog	2.65608e-77
al_ctg_41799_1195	cytochrome_p450	3.33744e-168
al_ctg_41802_622	aberrant_root_formation_protein_4-like	1.8599e-65
al_ctg_41805_713	pentatricopeptide_repeat-containing	7.69399e-102
al_ctg_41814_799	flap_endonuclease_gen-like_protein	0
al_ctg_41815_677	pentatricopeptide_repeat-containing	7.1488e-123
al_ctg_41821_484	glucan_endo-_-beta-glucosidase	0
al_ctg_41821_887	glucan_endo-_-beta-glucosidase	0
al_ctg_41837_163	uncharacterized_protein_loc100836090	4.71177e-91
al_ctg_41845_135	uncharacterized_protein_loc100798811	3.96529e-132
al_ctg_41930_1082	hydroxyproline-rich_glycoprotein	0.000615308
al_ctg_41931_1281	non-ltr_retroelement_reverse_transcriptase-like	2.29078e-17
al_ctg_41931_484	non-ltr_retroelement_reverse_transcriptase-like	2.29078e-17
al_ctg_41956_713	no_hit	-
al_ctg_41968_1253	PREDICTED:_hypothetical_protein_LOC100769638_[Cricetulus_griseus]	0.000638194
al_ctg_41987_393	hypothetical_protein_OsI_13689_[Oryza_sativa_Indica_Group]	1.09647e-118
al_ctg_41987_645	hypothetical_protein_OsI_13689_[Oryza_sativa_Indica_Group]	1.09647e-118
al_ctg_42022_1026	pentatricopeptide_repeat-containing_protein_at1g09900-like	3.53663e-152
al_ctg_42027_696	xylem_serine_proteinase_1	0
al_ctg_42053_1305	dna_damage_tolerance_protein	3.1714e-154
al_ctg_42064_483	pentatricopeptide_repeat-containing_protein	2.16801e-135
al_ctg_42074_798	kinase_interacting_protein_1	2.21807e-81
al_ctg_42074_908	kinase_interacting_protein_1	2.21807e-81
al_ctg_42075_264	pentatricopeptide_repeat-containing	0
al_ctg_42084_931	protein_kinase_domain_containing_expressed	0
al_ctg_42126_1979	no_hit	-
al_ctg_42135_1287	no_hit	-
al_ctg_42149_250	no_hit	-
al_ctg_42159_1002	ddb1-_and_cul4-associated_factor_8-like	4.71001e-151
al_ctg_42166_330	gras_family_transcription_factor	1.10171e-163
al_ctg_42166_397	gras_family_transcription_factor	1.10171e-163
al_ctg_42166_505	gras_family_transcription_factor	1.10171e-163
al_ctg_42196_1259	no_hit	-
al_ctg_42196_227	no_hit	-
al_ctg_42201_275	uncharacterized_protein_loc100383318	1.1626e-145
al_ctg_42238_1060	pentatricopeptide_repeat-containing_protein_at1g71210-like_isoform_1	3.58063e-78
al_ctg_42264_1297	f-box_protein_family-like	2.73318e-124
al_ctg_42264_629	f-box_protein_family-like	2.73318e-124
al_ctg_42267_554	cytochrome_p450_90b1-like	7.08296e-121
al_ctg_42288_1217	c2h2_zinc_finger_protein	0
al_ctg_42330_561	pentatricopeptide_repeat-containing_protein_at2g37320-like	7.37439e-102
al_ctg_42361_639	hypothetical_protein_VITISV_012827_[Vitis_vinifera]	1.45421e-56
al_ctg_42390_1521	methyl-_-binding_domain_9	3.48526e-70
al_ctg_42422_2415	39_kda_ef-hand_containing_expressed	8.53015e-75
al_ctg_42452_770	protein	7.97126e-11
al_ctg_42462_449	serine-threonine_protein_plant-	1.1121e-98
al_ctg_42542_1485	pentatricopeptide_repeat-containing_protein	0
al_ctg_42542_1908	pentatricopeptide_repeat-containing_protein	0
al_ctg_42542_2024	pentatricopeptide_repeat-containing_protein	0
al_ctg_42542_2080	pentatricopeptide_repeat-containing_protein	0
al_ctg_42542_540	pentatricopeptide_repeat-containing_protein	0
al_ctg_42542_701	pentatricopeptide_repeat-containing_protein	0
al_ctg_42546_870	phytochrome_a	0
al_ctg_42557_307	no_hit	-
al_ctg_42656_240	no_hit	-
al_ctg_42659_493	no_hit	-
al_ctg_42752_716	no_hit	-
al_ctg_42755_436	retrotransposon_protein	7.82034e-27
al_ctg_42794_757	no_hit	-
al_ctg_42803_191	no_hit	-
al_ctg_42874_1170	cyclin_dependent_kinase_regulator	6.8722e-120
al_ctg_42913_241	potassium-dependent_sodium-calcium_exchanger-like_protein	0
al_ctg_42915_277	pentatricopeptide_repeat-containing_protein_mitochondrial-like	2.19777e-110
al_ctg_43040_1316	glycoside_hydrolase_family_47_protein	9.97942e-124
al_ctg_43052_573	PREDICTED:_hypothetical_protein,_partial_[Hydra_magnipapillata]	5.34875e-06
al_ctg_43053_578	r2r3-myb_transcription	2.42046e-98
al_ctg_43087_2069	no_hit	-
al_ctg_43146_1313	pentatricopeptide_repeat-containing_protein_at3g29230-like	0
al_ctg_43148_225	no_hit	-
al_ctg_43173_353	no_hit	-
al_ctg_43248_963	uncharacterized_protein_loc100193046	2.75719e-17
al_ctg_43272_803	uncharacterized_protein_loc100382499	4.95449e-135
al_ctg_43359_520	uncharacterized_protein_loc100824055	1.72169e-78
al_ctg_43374_654	hypothetical_protein_[Oryza_sativa_Japonica_Group]	1.02525e-09
al_ctg_43402_666	shoot_organization1	0
al_ctg_43428_390	poly_polymerase	4.11073e-48
al_ctg_43477_939	elongation_factor_1-alpha	7.76712e-44
al_ctg_43579_650	atp-dependent_dna_helicase_pif1	3.66717e-83
al_ctg_43598_979	probable_alanyl-trna_chloroplastic-like	1.63331e-28
al_ctg_43659_322	uncharacterized_protein_loc100791485	1.14538e-162
al_ctg_43659_930	uncharacterized_protein_loc100791485	1.14538e-162
al_ctg_43709_847	no_hit	-
al_ctg_43862_1534	unnamed_protein_product_[Vitis_vinifera]	3.57138e-14
al_ctg_43892_517	flowering_time_control_protein_fca_gamma-like	4.1069e-13
al_ctg_43894_95	serine_threonine-protein	1.81571e-101
al_ctg_43966_204	unnamed_protein_product_[Oryza_sativa_Japonica_Group]	1.5204e-104
al_ctg_44124_292	predicted_protein_[Populus_trichocarpa]	1.52263e-149
al_ctg_44161_675	no_hit	-
al_ctg_44180_1039	histone_h1	2.54256e-08
al_ctg_44203_106	roothairless_3	2.21405e-51
al_ctg_44254_346	n-acetyl-d-glucosamine_kinase-like	7.18548e-165
al_ctg_44267_357	non-ltr_retroelement_reverse_transcriptase-like_related	0.000304086
al_ctg_44352_759	conserved_hypothetical_protein_[Ricinus_communis]	3.36679e-15
al_ctg_44435_1049	pentatricopeptide_repeat-containing_protein	1.79244e-49
al_ctg_44552_1398	cytochrome_p450_cyp714b3	3.99767e-140
al_ctg_44756_642	rav-like_1_protein	1.51613e-64
al_ctg_44815_1574	no_hit	-
al_ctg_44983_886	no_hit	-
al_ctg_45123_1040	no_hit	-
al_ctg_45258_1937	adhesive_plaque_matrix_partial	1.45127e-06
al_ctg_45296_603	no_hit	-
al_ctg_45328_110	retrotransposon_ty1-copia_subclass	2.72874e-72
al_ctg_45403_1312	glucan_endo-_-beta-glucosidase_4_precursor	9.44619e-131
al_ctg_45782_1281	transcriptional_regulator_family	5.38325e-97
al_ctg_45826_553	uncharacterized_protein_loc100819448	1.72638e-05
al_ctg_45862_569	no_hit	-
al_ctg_45876_251	uncharacterized_protein_loc100835630	1.58253e-08
al_ctg_45916_1703	pentatricopeptide_repeat-containing_protein_mitochondrial-like	2.46839e-65
al_ctg_45944_127	cation_h(+)_antiporter_15-like	4.60555e-82
al_ctg_45958_150	PREDICTED:_hypothetical_protein_[Vitis_vinifera]	1.89751e-76
al_ctg_45958_370	PREDICTED:_hypothetical_protein_[Vitis_vinifera]	1.89751e-76
al_ctg_45958_446	PREDICTED:_hypothetical_protein_[Vitis_vinifera]	1.89751e-76
al_ctg_45964_268	ap2_erf_domain-containing_transcription_factor	3.28563e-30
al_ctg_45975_127	hypothetical_protein_[Beta_vulgaris_subsp._vulgaris]	2.25215e-05
al_ctg_45986_1193	lipase_class_3_family	6.12357e-165
al_ctg_45986_1717	lipase_class_3_family	6.12357e-165
al_ctg_46000_254	40666	5.25919e-162
al_ctg_46000_792	40666	5.25919e-162
al_ctg_46055_1082	cytochrome_oxidase_biogenesis	1.84003e-123
al_ctg_46055_1471	cytochrome_oxidase_biogenesis	1.84003e-123
al_ctg_46109_1534	endo-_-beta-	0
al_ctg_46109_257	endo-_-beta-	0
al_ctg_46110_877	pentatricopeptide_repeat-containing	4.79768e-85
al_ctg_46127_289	no_hit	-
al_ctg_46152_944	pentatricopeptide_repeat-containing	1.68099e-149
al_ctg_46154_1272	uncharacterized_protein_loc100382356	0
al_ctg_46174_447	f-box_family_protein	7.04464e-41
al_ctg_46204_1646	no_hit	-
al_ctg_46208_1228	no_hit	-
al_ctg_46232_63	no_hit	-
al_ctg_46235_1036	probable_serine_incorporator-like	6.9136e-177
al_ctg_46243_1120	phosphatidylinositol-4-phosphate_5-	0
al_ctg_46245_1567	pentatricopeptide_repeat-containing_protein_at4g18520-like	0
al_ctg_46251_909	callose_synthase	6.59074e-129
al_ctg_46267_208	no_hit	-
al_ctg_46285_779	pentatricopeptide_repeat_protein	2.77629e-131
al_ctg_46316_294	PREDICTED:_hypothetical_protein_[Vitis_vinifera]	2.70201e-50
al_ctg_46346_1066	no_hit	-
al_ctg_46346_1262	no_hit	-
al_ctg_46665_897	protein	2.55514e-14
al_ctg_47057_464	u-box_domain-containing_protein	4.35327e-51
al_ctg_47100_118	no_hit	-
al_ctg_47222_268	no_hit	-
al_ctg_47398_1288	no_hit	-
al_ctg_47398_1910	no_hit	-
al_ctg_47402_436	no_hit	-
al_ctg_47403_1513	protein_modifier_of_snc1_1-like	2.41825e-95
al_ctg_47506_609	unnamed_protein_product_[Homo_sapiens]	0.000935427
al_ctg_47585_1229	levopimaradiene_abietadiene-like_synthase	2.15205e-173
al_ctg_47585_426	levopimaradiene_abietadiene-like_synthase	2.15205e-173
al_ctg_47644_1477	hypothetical_protein_OsI_25067_[Oryza_sativa_Indica_Group]	0
al_ctg_47713_639	uncharacterized_protein_loc100819841	1.24103e-29
al_ctg_47731_1013	gpi_ethanolamine_phosphate_transferase_2-like	1.81637e-94
al_ctg_47759_385	transcription_factor	7.38909e-41
al_ctg_47925_915	f-box_family_protein	2.27367e-45
al_ctg_47933_676	no_hit	-
al_ctg_48010_425	polygalacturonase_inhibitor	5.08668e-76
al_ctg_48048_1426	no_hit	-
al_ctg_48050_338	ring_zinc_finger_protein	2.0938e-19
al_ctg_48112_823	no_hit	-
al_ctg_48198_463	cell_wall-plasma_membrane_linker_protein	3.10618e-06
al_ctg_48223_1444	trna_guanosine-2_-o-methyltransferase_trm13_homolog	8.83729e-127
al_ctg_48264_351	lysine-specific_demethylase_ref6-like	7.75415e-63
al_ctg_48352_274	no_hit	-
al_ctg_48363_549	dna_repair_protein_rad51-like_protein	1.75784e-136
al_ctg_48528_320	predicted_protein_[Nematostella_vectensis]	2.76324e-06
al_ctg_48611_231	high_mobility_group_i_y-2	2.39981e-35
al_ctg_48648_265	uncharacterized_protein_loc100795265	1.26487e-74
al_ctg_48728_492	transforming_growth_factor-beta_receptor-associated_protein_1-like	3.09474e-41
al_ctg_48800_201	no_hit	-
al_ctg_48827_144	no_hit	-
al_ctg_48828_1890	hipl1_protein_expressed	0
al_ctg_48867_1143	uncharacterized_protein_loc100382144	3.17421e-09
al_ctg_48879_1145	PREDICTED:_hypothetical_protein_LOC100763491_[Cricetulus_griseus]	1.108e-10
al_ctg_48948_975	potassium_channel_kat1-like	0
al_ctg_48958_114	no_hit	-
al_ctg_48985_1252	mucin-_partial	0.000121023
al_ctg_49121_691	ring-h2_finger_protein_atl68-like	2.0311e-39
al_ctg_49132_182	no_hit	-
al_ctg_49176_796	no_hit	-
al_ctg_49180_480	methionine_s-methyltransferase	1.67822e-113
al_ctg_49180_651	methionine_s-methyltransferase	1.67822e-113
al_ctg_49228_406	no_hit	-
al_ctg_49228_687	no_hit	-
al_ctg_49297_931	non-ltr_retroelement_reverse_transcriptase	2.11679e-20
al_ctg_49325_464	glycoside_hydrolase_family_28_expressed	2.0499e-58
al_ctg_49325_626	glycoside_hydrolase_family_28_expressed	2.0499e-58
al_ctg_49398_580	ethylene_constitutive_triple_response_protein	3.32681e-18
al_ctg_49482_304	beta-_-galactosyltransferase	5.43496e-58
al_ctg_49538_303	no_hit	-
al_ctg_49545_741	transcription_factor_tcp3-like	4.10744e-66
al_ctg_49551_360	heparan-alpha-glucosaminide_n-acetyltransferase-like	7.84317e-98
al_ctg_49585_1093	vacuolar_protein_sorting-associated_protein	5.66122e-98
al_ctg_49663_256	hypothetical_protein_OsI_37250_[Oryza_sativa_Indica_Group]	1.51436e-97
al_ctg_49706_557	uncharacterized_protein_loc100277111	7.32869e-72
al_ctg_49707_740	anthocyanin_5-aromatic	4.91516e-76
al_ctg_49708_75	protein_kinase_g11a	9.76054e-104
al_ctg_49735_466	protein_arginine_n-methyltransferase_7-like	2.72564e-99
al_ctg_49766_280	uncharacterized_protein_loc100304196	1.21412e-103
al_ctg_49766_339	uncharacterized_protein_loc100304196	1.21412e-103
al_ctg_49766_847	uncharacterized_protein_loc100304196	1.21412e-103
al_ctg_49801_923	non-ltr_retroelement_reverse_transcriptase	1.46492e-07
al_ctg_49802_923	uncharacterized_protein_loc100821022	5.95934e-61
al_ctg_49822_218	snare_associated_golgi_protein_family	1.788e-82
al_ctg_49966_531	cytochrome_b561_family_expressed	1.93435e-62
al_ctg_50006_371	k+_channel_inward_rectifying	3.8071e-44
al_ctg_50006_776	k+_channel_inward_rectifying	3.8071e-44
al_ctg_50085_1168	pleiotropic_drug_resistance_protein_3-like	0
al_ctg_50100_1034	PREDICTED:_hypothetical_protein_[Vitis_vinifera]	0
al_ctg_50116_582	protein	2.55041e-109
al_ctg_50121_389	coiled-coil_domain-containing_protein_mitochondrial-like	1.64363e-68
al_ctg_50123_1111	protein_kinase	5.94259e-163
al_ctg_50151_140	carboxypeptidase_d-like	4.87756e-68
al_ctg_50164_142	probable_glycosyltransferase_at3g42180-like	0
al_ctg_50172_118	CG13731_[Drosophila_melanogaster]	0.000465174
al_ctg_50176_675	phosphatidylinositol-4-phosphate_5-kinase_1-like	3.32146e-160
al_ctg_50190_323	cyclophilin-like_peptidyl-prolyl_cis-trans_isomerase_family_protein	1.9919e-82
al_ctg_50190_488	cyclophilin-like_peptidyl-prolyl_cis-trans_isomerase_family_protein	1.9919e-82
al_ctg_50210_922	cation_efflux_family_protein	1.54677e-43
al_ctg_50224_848	catalytic,_putative_[Ricinus_communis]	1.07983e-85
al_ctg_50236_680	polygalacturonase-inhibiting_protein	1.1799e-42
al_ctg_50249_707	mynd-type_zinc_finger_protein	4.94216e-112
al_ctg_50258_444	cellulose_synthase	8.88198e-164
al_ctg_50258_546	cellulose_synthase	8.88198e-164
al_ctg_50258_712	cellulose_synthase	8.88198e-164
al_ctg_50325_1265	probable_s-acyltransferase_at4g24630-like_isoform_1	1.4298e-177
al_ctg_50330_1528	serine_threonine-protein_kinase	0
al_ctg_50330_1702	serine_threonine-protein_kinase	0
al_ctg_50340_791	hydroxyproline-rich_glycoprotein	1.6601e-05
al_ctg_50402_587	nucleotide_binding_protein	1.74078e-48
al_ctg_50402_856	nucleotide_binding_protein	1.74078e-48
al_ctg_50447_235	unnamed_protein_product_[Vitis_vinifera]	3.44275e-54
al_ctg_50448_1132	sterol_c-14_reductase	0
al_ctg_50456_820	band_7_family_protein	1.24223e-168
al_ctg_50469_965	uncharacterized_protein_loc100809601	4.60524e-131
al_ctg_50534_591	unnamed_protein_product_[Vitis_vinifera]	8.46628e-87
al_ctg_50563_505	unnamed_protein_product_[Vitis_vinifera]	5.92648e-72
al_ctg_50577_671	hsp20_alpha_crystallin_family_protein	2.67156e-18
al_ctg_50582_154	no_hit	-
al_ctg_50585_566	protein	5.91499e-23
al_ctg_50597_427	hypothetical_protein_TESG_08205_[Trichophyton_tonsurans_CBS_112818]	0.000162167
al_ctg_50647_217	glutamine_dumper_2	4.55534e-09
al_ctg_50695_1092	predicted_protein_[Populus_trichocarpa]	1.08046e-129
al_ctg_50763_133	protein	5.19085e-45
al_ctg_50789_200	no_hit	-
al_ctg_50789_445	no_hit	-
al_ctg_50793_339	cytochrome_b561-related	5.27731e-76
al_ctg_50851_353	rna_binding	1.73215e-06
al_ctg_50874_497	uncharacterized_protein_loc100278318	9.97489e-66
al_ctg_50899_197	no_hit	-
al_ctg_50905_63	tubulin-specific_chaperone_e	1.24597e-94
al_ctg_50999_1173	triacylglycerol_steryl_ester_lipase-like_protein	1.087e-13
al_ctg_50999_630	triacylglycerol_steryl_ester_lipase-like_protein	1.087e-13
al_ctg_51031_103	PREDICTED:_hypothetical_protein,_partial_[Strongylocentrotus_purpuratus]	0.000148693
al_ctg_51058_196	dna_(cytosine-5)-methyltransferase_3a	1.22657e-56
al_ctg_51067_407	no_hit	-
al_ctg_51067_486	no_hit	-
al_ctg_51081_1068	uncharacterized_protein_loc100781305	0
al_ctg_51113_482	#NAME?	2.16553e-111
al_ctg_51124_190	uncharacterized_protein	1.61169e-33
al_ctg_51124_648	uncharacterized_protein	1.61169e-33
al_ctg_51145_73	nucleobase-ascorbate_transporter_2-like	0
al_ctg_51154_674	uncharacterized_protein_loc100806958	1.21481e-115
al_ctg_51156_503	uncharacterized_protein_loc100842072	1.00035e-77
al_ctg_51156_683	uncharacterized_protein_loc100842072	1.00035e-77
al_ctg_51157_331	no_hit	-
al_ctg_51202_618	f-box_protein	1.58322e-16
al_ctg_51244_372	amino_acid	8.00333e-88
al_ctg_51255_577	b3_domain-containing_protein_os06g0194400-like	5.69125e-55
al_ctg_51262_126	tpa_inf:_chloroplast_phylloquinone_biosynthesis_protein	1.1544e-31
al_ctg_51293_497	no_hit	-
al_ctg_51304_220	leucine-rich_repeat_receptor-like_protein_kinase	1.9464e-40
al_ctg_51326_302	glycerol-3-phosphate_dehydrogenase	1.18616e-105
al_ctg_51326_481	glycerol-3-phosphate_dehydrogenase	1.18616e-105
al_ctg_51341_487	auxin-induced_protein_15a	7.59711e-49
al_ctg_51391_374	no_hit	-
al_ctg_51440_1199	ethylene_insensitive_3-like_3_protein	1.77447e-112
al_ctg_51445_73	unknown_protein_[Oryza_sativa_Japonica_Group]	7.99156e-148
al_ctg_51457_752	ghmp_kinase_family_protein	5.92347e-138
al_ctg_51479_291	uncharacterized_protein	2.33289e-28
al_ctg_51485_586	transcription_factor_bhlh113	2.25429e-21
al_ctg_51530_781	transcriptional_regulator	1.07686e-07
al_ctg_51550_736	e3_sumo-protein_ligase_siz1-like	3.88947e-23
al_ctg_51554_156	dual_specificity_protein_kinase_pyk2	2.21755e-38
al_ctg_51562_230	protein	2.88874e-90
al_ctg_51568_559	reverse_transcriptases_(pfam:_score:_)	1.73106e-29
al_ctg_51583_497	membrane_bound_o-acyl_transferase	2.03524e-70
al_ctg_51590_446	#NAME?	5.42168e-58
al_ctg_51624_127	no_hit	-
al_ctg_51744_328	unnamed_protein_product_[Vitis_vinifera]	1.84283e-29
al_ctg_51795_703	#NAME?	2.71467e-134
al_ctg_51822_579	uncharacterized_protein_loc100527121	1.44681e-38
al_ctg_51871_297	cyclin-dependent_protein_kinase	5.576e-06
al_ctg_51889_664	no_hit	-
al_ctg_51889_769	no_hit	-
al_ctg_51890_115	uncharacterized_protein_loc100775405	1.43276e-47
al_ctg_51890_226	uncharacterized_protein_loc100775405	1.43276e-47
al_ctg_51919_857	no_hit	-
al_ctg_51938_66	monooxygenase_[Arabidopsis_lyrata_subsp._lyrata]	3.2032e-60
al_ctg_51945_269	no_hit	-
al_ctg_51946_587	golgin_candidate_4-like	8.89229e-48
al_ctg_51982_364	homeobox_protein_expressed	7.57288e-71
al_ctg_52005_484	ring_finger_protein_5	7.05917e-32
al_ctg_52011_64	no_hit	-
al_ctg_52057_269	early_nodulin_93	1.81314e-20
al_ctg_52077_890	PREDICTED:_hypothetical_protein_[Vitis_vinifera]	4.18895e-80
al_ctg_52108_211	no_hit	-
al_ctg_52121_558	uncharacterized_protein_loc100822478	4.68397e-110
al_ctg_52121_624	uncharacterized_protein_loc100822478	4.68397e-110
al_ctg_52138_1409	hypothetical_protein_11.t00006_[Allium_cepa]	2.66593e-06
al_ctg_52214_61	#NAME?	5.26957e-71
al_ctg_52227_174	ent-kaur-16-ene_chloroplastic-like	5.79134e-45
al_ctg_52230_844	glycosyl_hydrolases_family_17_domain-containing_protein	8.47855e-152
al_ctg_52233_723	no_hit	-
al_ctg_52235_507	isoamylase-type_starch_debranching_enzyme_iso3	0
al_ctg_52264_99	no_hit	-
al_ctg_52308_185	protein_kinase_wee1	1.25703e-31
al_ctg_52308_587	protein_kinase_wee1	1.25703e-31
al_ctg_52315_62	no_hit	-
al_ctg_52325_391	bacterial_transferase_hexapeptide_repeat-containing_protein	2.01293e-120
al_ctg_52325_54	bacterial_transferase_hexapeptide_repeat-containing_protein	2.01293e-120
al_ctg_52358_137	pentatricopeptide_repeat-containing_protein	2.05196e-17
al_ctg_52365_1209	no_hit	-
al_ctg_52365_1677	no_hit	-
al_ctg_52381_373	predicted_protein_[Nematostella_vectensis]	0.00017811
al_ctg_52394_440	no_hit	-
al_ctg_52400_1105	mucin-6-_partial	1.20162e-06
al_ctg_52400_719	mucin-6-_partial	1.20162e-06
al_ctg_52465_191	no_hit	-
al_ctg_52467_256	uncharacterized_protein_loc100192040	9.54622e-119
al_ctg_52467_323	uncharacterized_protein_loc100192040	9.54622e-119
al_ctg_52530_291	uncharacterized_protein_loc100780498	1.67555e-13
al_ctg_52542_284	bel1_homeotic	2.78557e-18
al_ctg_52542_602	bel1_homeotic	2.78557e-18
al_ctg_52556_433	no_hit	-
al_ctg_52571_251	no_hit	-
al_ctg_52627_483	nucleotide_binding_protein	3.15067e-117
al_ctg_52682_398	no_hit	-
al_ctg_52716_1183	alpha_beta_fold_family_protein	7.5018e-141
al_ctg_52716_557	alpha_beta_fold_family_protein	7.5018e-141
al_ctg_52740_818	no_hit	-
al_ctg_52746_640	no_hit	-
al_ctg_52756_604	uncharacterized_protein_loc100273346	8.61662e-87
al_ctg_52769_596	atp_binding	2.68488e-162
al_ctg_52795_176	PREDICTED:_hypothetical_protein,_partial_[Hydra_magnipapillata]	0.00092128
al_ctg_52839_212	auxin-regulated_protein	1.1675e-46
al_ctg_52863_1000	no_hit	-
al_ctg_52893_564	3-phosphoinositide-dependent_protein_kinase-1	5.98713e-173
al_ctg_52899_365	uncharacterized_protein_loc100804779	1.19952e-69
al_ctg_52899_429	uncharacterized_protein_loc100804779	1.19952e-69
al_ctg_52925_458	uncharacterized_protein_loc100277773	2.19095e-56
al_ctg_52937_287	multiple_inositol_polyphosphate_phosphatase_1	2.98349e-13
al_ctg_52953_456	magnesium_transporter_-like-like_protein	3.00881e-27
al_ctg_52988_598	zinc_finger	1.236e-61
al_ctg_53059_861	no_hit	-
al_ctg_53075_304	8-amino-7-oxononanoate_synthase	0
al_ctg_53075_573	8-amino-7-oxononanoate_synthase	0
al_ctg_53127_153	no_hit	-
al_ctg_53171_412	ethylene-responsive_transcription_factor	9.75126e-50
al_ctg_53195_61	aldehyde_oxidase,_putative_[Ricinus_communis]	2.70645e-09
al_ctg_53225_658	transcription_factor_gte8-like	4.84401e-13
al_ctg_53356_700	no_hit	-
al_ctg_53373_257	transcription_factor_tga5	2.64943e-35
al_ctg_53485_1062	predicted_protein_[Nematostella_vectensis]	5.87143e-05
al_ctg_53517_136	nuclear_ribonuclease_z	1.77335e-88
al_ctg_53517_266	nuclear_ribonuclease_z	1.77335e-88
al_ctg_53536_139	Os03g0287700_[Oryza_sativa_Japonica_Group]	1.47521e-13
al_ctg_53573_1624	af474134_1typical_p-type_r2r3_myb_protein	1.92049e-58
al_ctg_53594_1209	unnamed_protein_product_[Vitis_vinifera]	8.53034e-103
al_ctg_53594_1284	unnamed_protein_product_[Vitis_vinifera]	8.53034e-103
al_ctg_53594_1755	unnamed_protein_product_[Vitis_vinifera]	8.53034e-103
al_ctg_53594_180	unnamed_protein_product_[Vitis_vinifera]	8.53034e-103
al_ctg_53599_280	no_hit	-
al_ctg_53619_109	no_hit	-
al_ctg_53619_230	no_hit	-
al_ctg_53684_666	farnesylated_protein_1	1.64816e-76
al_ctg_53717_320	unnamed_protein_product_[Vitis_vinifera]	3.41561e-89
al_ctg_53717_503	unnamed_protein_product_[Vitis_vinifera]	3.41561e-89
al_ctg_53717_687	unnamed_protein_product_[Vitis_vinifera]	3.41561e-89
al_ctg_53784_383	dnaj_heat_shock_n-terminal_domain-containing_protein	1.724e-28
al_ctg_53844_1020	no_hit	-
al_ctg_53849_572	salivary_gland_secretion_1	1.06946e-05
al_ctg_53849_630	salivary_gland_secretion_1	1.06946e-05
al_ctg_53862_417	no_hit	-
al_ctg_53892_794	protein_iq-domain_1-like	4.52486e-73
al_ctg_53892_859	protein_iq-domain_1-like	4.52486e-73
al_ctg_53999_455	polygalacturonase_inhibitor_protein	2.50543e-20
al_ctg_54065_322	uncharacterized_protein	1.75963e-59
al_ctg_54120_191	conserved_hypothetical_protein_[Ricinus_communis]	3.71919e-31
al_ctg_54120_370	conserved_hypothetical_protein_[Ricinus_communis]	3.71919e-31
al_ctg_54197_214	no_hit	-
al_ctg_54214_145	glycosyl_transferase	5.61183e-17
al_ctg_54231_740	uncharacterized_protein_loc100842911	1.10284e-65
al_ctg_54244_613	no_hit	-
al_ctg_54277_346	uncharacterized_protein_loc100305545_precursor	6.00224e-23
al_ctg_54306_67	uncharacterized_protein_loc100383170	1.46649e-64
al_ctg_54398_473	transcription_factor_gte6	2.34641e-37
al_ctg_54424_372	class_s_f-box_protein	5.75654e-14
al_ctg_54523_598	no_hit	-
al_ctg_54550_280	prolyl_endopeptidase-like_protein	3.3697e-90
al_ctg_54550_473	prolyl_endopeptidase-like_protein	3.3697e-90
al_ctg_54585_228	no_hit	-
al_ctg_54619_233	pre-mrna-splicing_factor_cwc24	5.47587e-87
al_ctg_54658_638	uncharacterized_protein_loc100843907	3.01655e-70
al_ctg_54666_430	no_hit	-
al_ctg_54667_256	rna_recognition_motif-containing_protein	2.82416e-23
al_ctg_54667_352	rna_recognition_motif-containing_protein	2.82416e-23
al_ctg_54754_321	wrky_transcription_factor_12	3.21872e-58
al_ctg_54801_381	no_hit	-
al_ctg_54811_640	no_hit	-
al_ctg_54872_929	unnamed_protein_product_[Vitis_vinifera]	5.23327e-29
al_ctg_54907_751	uncharacterized_protein_loc100304237	3.43363e-34
al_ctg_54918_106	nuclear_matrix_constituent_protein_1	2.38909e-15
al_ctg_55047_526	rna-dependent_rna_polymerase_-like	6.68958e-69
al_ctg_55070_1559	no_hit	-
al_ctg_55077_97	no_hit	-
al_ctg_55111_233	biogenesis_of_lysosome-related_organelles_complex_1_subunit_1-like	4.88891e-37
al_ctg_55203_322	uncharacterized_protein_loc100825066	8.7987e-30
al_ctg_55210_686	no_hit	-
al_ctg_55210_750	no_hit	-
al_ctg_55217_981	uncharacterized_protein_loc100811508	2.61002e-13
al_ctg_55333_65	no_hit	-
al_ctg_55334_560	predicted_protein_[Hordeum_vulgare_subsp._vulgare]	4.1988e-07
al_ctg_55357_99	no_hit	-
al_ctg_55368_587	no_hit	-
al_ctg_55398_486	pentatricopeptide_repeat-containing_protein	9.73743e-131
al_ctg_55519_224	plastid_division_protein_chloroplastic-like	3.70345e-160
al_ctg_55520_549	hypothetical_protein_VITISV_033043_[Vitis_vinifera]	3.50265e-54
al_ctg_55520_611	hypothetical_protein_VITISV_033043_[Vitis_vinifera]	3.50265e-54
al_ctg_55580_124	methyltransferase-like_protein_23-like	3.40139e-104
al_ctg_55580_210	methyltransferase-like_protein_23-like	3.40139e-104
al_ctg_55627_349	predicted_protein_[Populus_trichocarpa]	1.78717e-19
al_ctg_55681_312	cenh3	1.82343e-48
al_ctg_55681_382	cenh3	1.82343e-48
al_ctg_55717_379	uncharacterized_protein_loc100840620	3.02452e-24
al_ctg_55717_443	uncharacterized_protein_loc100840620	3.02452e-24
al_ctg_55717_547	uncharacterized_protein_loc100840620	3.02452e-24
al_ctg_55732_356	predicted_protein_[Populus_trichocarpa]	1.9215e-07
al_ctg_55757_357	predicted_protein_[Nematostella_vectensis]	3.09614e-05
al_ctg_55767_237	nucleoporin_interacting_component_protein_prenyltransferase	2.09604e-12
al_ctg_55791_402	hypothetical_protein_SORBIDRAFT_01g019533_[Sorghum_bicolor]	3.57403e-59
al_ctg_55796_360	predicted_protein_[Nematostella_vectensis]	3.37535e-05
al_ctg_55818_60	pentatricopeptide_repeat-containing_protein_at3g29230-like	9.20945e-90
al_ctg_55837_1131	protein_auxin_response	1.65651e-60
al_ctg_55853_588	no_hit	-
al_ctg_55876_348	no_hit	-
al_ctg_56128_479	myb_transcription_factor	1.43884e-69
al_ctg_56144_543	no_hit	-
al_ctg_56144_733	no_hit	-
al_ctg_56410_221	no_hit	-
al_ctg_56422_361	no_hit	-
al_ctg_56578_397	PREDICTED:_hypothetical_protein_LOC100503367,_partial_[Mus_musculus]	0.00046628
al_ctg_56627_719	no_hit	-
al_ctg_56632_355	no_hit	-
al_ctg_56659_590	subtilase_family_protein	2.56051e-88
al_ctg_56678_591	no_hit	-
al_ctg_56716_220	#NAME?	6.45415e-54
al_ctg_56763_1032	survival_of_motor_neuron-related-splicing_factor_30-like_isoform_1	7.07263e-100
al_ctg_56855_748	no_hit	-
al_ctg_56925_425	no_hit	-
al_ctg_56942_510	no_hit	-
al_ctg_57070_107	no_hit	-
al_ctg_57233_79	swt1a_orysj_ame:_full=bidirectional_sugar_transporter_sweet1a_short=_1a	1.74837e-122
al_ctg_57286_159	no_hit	-
al_ctg_57332_329	uncharacterized_protein_loc100820460	1.65897e-47
al_ctg_57369_133	no_hit	-
al_ctg_57392_260	no_hit	-
al_ctg_57417_360	no_hit	-
al_ctg_57527_272	uncharacterized_protein_loc100276017	2.60066e-30
al_ctg_57536_405	no_hit	-
al_ctg_57536_508	no_hit	-
al_ctg_57611_551	no_hit	-
al_ctg_57719_220	no_hit	-
al_ctg_57719_348	no_hit	-
al_ctg_57837_465	no_hit	-
al_ctg_57847_219	no_hit	-
al_ctg_57970_244	kinesin_heavy_chain	3.61934e-104
al_ctg_57970_91	kinesin_heavy_chain	3.61934e-104
al_ctg_57996_584	armadillo_beta-catenin-like_repeat-containing_protein	4.00709e-35
al_ctg_58094_500	no_hit	-
al_ctg_58188_176	transcription_factor	1.76953e-69
al_ctg_58224_619	uncharacterized_protein_loc100805267	7.1665e-28
al_ctg_58461_183	uncharacterized_protein_loc100826587	1.58466e-13
al_ctg_58534_1010	no_hit	-
al_ctg_58744_771	hypothetical_protein_BRAFLDRAFT_80280_[Branchiostoma_floridae]	0.000249454
al_ctg_58829_184	no_hit	-
al_ctg_58874_237	no_hit	-
al_ctg_58938_424	potasium_ion_uptake_permease_1	9.25148e-87
al_ctg_59026_212	uncharacterized_protein_loc100785969	2.40503e-18
al_ctg_59098_262	no_hit	-
al_ctg_59098_318	no_hit	-
al_ctg_59336_259	no_hit	-
al_ctg_59387_818	b3_domain-containing_protein	9.73842e-48
al_ctg_59530_201	hypothetical_protein_RCOM_0803470_[Ricinus_communis]	7.46689e-16
al_ctg_59700_390	shoot_organization1	0
al_ctg_59700_755	shoot_organization1	0
al_ctg_59721_245	no_hit	-
al_ctg_59738_421	no_hit	-
al_ctg_59846_190	rna-directed_dna_polymerase_(reverse_transcriptase)-related_family_protein	8.8916e-10
al_ctg_59846_420	rna-directed_dna_polymerase_(reverse_transcriptase)-related_family_protein	8.8916e-10
al_ctg_60100_768	no_hit	-
al_ctg_60545_295	no_hit	-
al_ctg_60710_569	uncharacterized_protein_loc100843907	1.17757e-60
al_ctg_60801_217	no_hit	-
al_ctg_60862_116	no_hit	-
al_ctg_60963_590	uncharacterized_protein	2.30933e-35
al_ctg_61007_159	no_hit	-
al_ctg_61021_304	no_hit	-
al_ctg_61274_393	uncharacterized_protein_loc100839633	5.30635e-10
al_ctg_61825_334	decapping_protein_2-like	1.33613e-124
al_ctg_62157_440	uncharacterized_protein	4.92185e-37
al_ctg_62410_117	no_hit	-
al_ctg_62856_218	no_hit	-
al_ctg_63239_108	semialdehyde_dehydrogenase-like_protein	1.3754e-25
al_ctg_63323_276	no_hit	-
al_ctg_634_245	no_hit	-
al_ctg_63725_295	no_hit	-
al_ctg_63748_326	no_hit	-
al_ctg_63924_219	no_hit	-
al_ctg_64307_840	uncharacterized_protein_loc100194216	2.81475e-22
al_ctg_64533_243	pentatricopeptide_repeat-containing_protein	7.69003e-61
al_ctg_65029_228	uncharacterized_protein_loc100843776	3.14501e-43
al_ctg_65307_599	latex-abundant_family	2.812e-133
al_ctg_65440_192	no_hit	-
al_ctg_65865_199	dna_polymerase_eta-like	2.41297e-13
al_ctg_65865_257	dna_polymerase_eta-like	2.41297e-13
al_ctg_65865_542	dna_polymerase_eta-like	2.41297e-13
al_ctg_66048_570	uncharacterized_protein__027940-like	3.06384e-46
al_ctg_66095_1121	pistil-specific_extensin-like_protein	2.98403e-07
al_ctg_67082_404	no_hit	-
al_ctg_67429_582	hypothetical_protein_PPL_06277_[Polysphondylium_pallidum_PN500]	0.000953492
al_ctg_67671_218	pentatricopeptide_repeat-containing_protein	6.12541e-19
al_ctg_67823_139	no_hit	-
al_ctg_69445_472	no_hit	-
al_ctg_71654_510	no_hit	-
al_ctg_80676_186	uncharacterized_protein_loc100527382_isoform_2	3.54757e-07
al_ctg_80696_204	probable_monogalactosyldiacylglycerol_chloroplastic-like	0
al_ctg_80764_171	no_hit	-
al_ctg_80841_301	no_hit	-
al_ctg_80871_402	auxin-induced_protein	1.54201e-28
al_ctg_80910_105	dynamin-like_protein_c-like	9.91819e-112
al_ctg_80950_55	cell_division_control_protein_cdc91	2.30926e-15
al_ctg_80971_103	no_hit	-
al_ctg_80972_353	uncharacterized_protein	1.74223e-09
al_ctg_81085_68	protein_chloroplastic-like	8.11084e-48
al_ctg_81091_360	hypothetical_protein_NEMVEDRAFT_v1g149379_[Nematostella_vectensis]	4.06383e-05
al_ctg_81091_428	hypothetical_protein_NEMVEDRAFT_v1g149379_[Nematostella_vectensis]	4.06383e-05
al_ctg_81141_305	pentatricopeptide_repeat-containing_protein	1.80695e-120
al_ctg_81199_146	uncharacterized_protein_loc100826917_isoform_1	2.14684e-23
al_ctg_81216_113	no_hit	-
al_ctg_81220_385	no_hit	-
al_ctg_81339_283	uncharacterized_protein_loc100785054	2.22079e-22
al_ctg_81339_522	uncharacterized_protein_loc100785054	2.22079e-22
al_ctg_81438_408	no_hit	-
al_ctg_81473_285	exostosin_family_protein	4.89236e-114
al_ctg_81586_174	no_hit	-
al_ctg_81586_473	no_hit	-
al_ctg_81596_112	no_hit	-
al_ctg_81654_116	reverse_transcriptase	3.74215e-07
al_ctg_81717_298	no_hit	-
al_ctg_81839_130	uncharacterized_protein_loc100273486	2.42686e-10
al_ctg_81964_166	no_hit	-
al_ctg_82128_245	no_hit	-
al_ctg_82580_221	no_hit	-
al_ctg_83299_161	no_hit	-
al_ctg_85882_106	no_hit	-
al_ctg_85918_140	uncharacterized_transporter_ybr287w-like	4.11849e-67
al_ctg_86067_179	no_hit	-
al_ctg_86141_416	no_hit	-
al_ctg_86388_74	heparan-alpha-glucosaminide_n-acetyltransferase	4.01953e-33
al_ctg_86734_317	uncharacterized_protein_loc100784229	1.64798e-05
al_ctg_86773_173	no_hit	-
al_ctg_86959_287	no_hit	-
al_ctg_86987_589	no_hit	-
al_ctg_87122_271	no_hit	-
al_ctg_87161_261	no_hit	-
al_ctg_87253_254	phosphatidylinositol-4-phosphate_5-kinase_2	8.87876e-32
al_ctg_87279_220	uncharacterized_protein_loc100843304	6.24891e-20
al_ctg_87279_56	uncharacterized_protein_loc100843304	6.24891e-20
al_ctg_87285_93	no_hit	-
al_ctg_87363_95	no_hit	-
al_ctg_87535_122	no_hit	-
al_ctg_87545_332	plant_if-like_protein	1.19549e-38
al_ctg_87684_557	no_hit	-
al_ctg_87701_156	uncharacterized_protein_loc100384813	6.14634e-27
al_ctg_87737_573	no_hit	-
al_ctg_87858_130	no_hit	-
al_ctg_87858_208	no_hit	-
al_ctg_87946_524	hypothetical_protein_Kpol_464p3_[Vanderwaltozyma_polyspora_DSM_70294]	6.3013e-05
al_ctg_87952_465	PREDICTED:_hypothetical_protein,_partial_[Vitis_vinifera]	6.48365e-87
al_ctg_88163_82	no_hit	-
al_ctg_88185_292	no_hit	-
al_ctg_88218_320	no_hit	-
al_ctg_88218_415	no_hit	-
al_ctg_88234_115	no_hit	-
al_ctg_88248_471	PREDICTED:_hypothetical_protein_LOC100429410_[Macaca_mulatta]	0.000166425
al_ctg_88282_158	no_hit	-
al_ctg_88330_410	transcription_factor_hec1-like	2.37136e-50
al_ctg_88330_503	transcription_factor_hec1-like	2.37136e-50
al_ctg_88391_264	no_hit	-
al_ctg_88416_147	predicted_protein_[Populus_trichocarpa]	6.45846e-40
al_ctg_88423_268	fy_protein	4.96878e-06
al_ctg_88433_159	no_hit	-
al_ctg_88519_191	no_hit	-
al_ctg_88596_267	no_hit	-
al_ctg_88872_86	unnamed_protein_product_[Vitis_vinifera]	1.32732e-85
al_ctg_88895_156	heat_shock_protein_binding_protein	4.24105e-35
al_ctg_88895_72	heat_shock_protein_binding_protein	4.24105e-35
al_ctg_88909_333	no_hit	-
al_ctg_88959_392	no_hit	-
al_ctg_88962_186	no_hit	-
al_ctg_88981_260	Os03g0139300_[Oryza_sativa_Japonica_Group]	1.51997e-06
al_ctg_88981_328	Os03g0139300_[Oryza_sativa_Japonica_Group]	1.51997e-06
al_ctg_88998_136	no_hit	-
al_ctg_89021_118	ap2_erf_domain-containing_transcription_factor	3.73465e-17
al_ctg_89079_172	no_hit	-
al_ctg_89103_70	no_hit	-
al_ctg_89119_88	no_hit	-
al_ctg_89281_373	no_hit	-
al_ctg_89296_217	no_hit	-
al_ctg_89299_311	no_hit	-
al_ctg_89415_87	no_hit	-
al_ctg_89424_231	no_hit	-
al_ctg_89428_205	no_hit	-
al_ctg_89513_86	no_hit	-
al_ctg_89564_193	PREDICTED:_hypothetical_protein_isoform_2_[Vitis_vinifera]	2.2795e-06
al_ctg_89585_184	transducin_wd40_domain-containing_protein	1.06352e-58
al_ctg_89608_255	no_hit	-
al_ctg_89608_375	no_hit	-
al_ctg_89679_86	no_hit	-
al_ctg_89830_142	no_hit	-
al_ctg_89895_300	swt6b_orysi_ame:_full=bidirectional_sugar_transporter_sweet6b_short=_6b	1.26186e-27
al_ctg_90112_179	uncharacterized_protein_loc100274674	5.69354e-36
al_ctg_90279_212	predicted_protein_[Nematostella_vectensis]	0.000529642
al_ctg_90355_65	no_hit	-
al_ctg_90369_252	no_hit	-
al_ctg_90382_223	uncharacterized_protein_loc100792755	3.02368e-55
al_ctg_90578_134	no_hit	-
al_ctg_90578_65	no_hit	-
al_ctg_90635_136	no_hit	-
al_ctg_90655_226	no_hit	-
al_ctg_90838_331	no_hit	-
al_ctg_90875_261	ring_finger	7.12267e-13
al_ctg_90911_162	udp-glycosyltransferase_86a1-like_isoform_2	5.33982e-10
al_ctg_90944_178	no_hit	-
al_ctg_91144_180	no_hit	-
al_ctg_91246_189	no_hit	-
al_ctg_91253_186	no_hit	-
al_ctg_91264_449	no_hit	-
al_ctg_91492_167	PREDICTED:_hypothetical_protein_[Vitis_vinifera]	4.42334e-32
al_ctg_91643_318	no_hit	-
al_ctg_91784_99	no_hit	-
al_ctg_91815_94	no_hit	-
al_ctg_91900_66	no_hit	-
al_ctg_92509_81	no_hit	-
al_ctg_92601_209	no_hit	-
al_ctg_92660_220	no_hit	-
al_ctg_92820_162	no_hit	-
al_ctg_92932_165	no_hit	-
al_ctg_93001_268	no_hit	-
al_ctg_93018_88	no_hit	-
al_ctg_93056_144	no_hit	-
al_ctg_93229_75	no_hit	-
al_ctg_93346_453	no_hit	-
al_ctg_93672_95	no_hit	-
al_ctg_94296_116	no_hit	-
al_ctg_94340_120	no_hit	-
al_ctg_94352_98	no_hit	-
al_ctg_94493_369	no_hit	-
al_ctg_94800_249	mgc79469_protein	4.65984e-07
al_ctg_95021_122	no_hit	-
al_ctg_95051_537	uncharacterized_protein_loc100820913	1.86408e-53
al_ctg_95348_210	no_hit	-
al_ctg_95523_147	no_hit	-
al_ctg_96067_318	no_hit	-
al_ctg_96477_101	no_hit	-
al_ctg_96557_244	no_hit	-
al_ctg_96559_107	no_hit	-
al_ctg_96718_112	no_hit	-
al_ctg_96783_117	no_hit	-
al_ctg_96922_275	no_hit	-
al_ctg_96925_255	scar-like_protein_2-like	8.75095e-21
al_ctg_97102_179	no_hit	-
al_ctg_97208_157	no_hit	-
al_ctg_97208_228	no_hit	-
al_ctg_98230_58	no_hit	-
al_ctg_98647_157	no_hit	-
al_ctg_98796_322	no_hit	-
