# Supplementary material for: SNP-markers in Allium species to facilitate introgression breeding in onion
Source: BMC Plant Biol. 2016 Aug 31;16(1):187. doi: 10.1186/s12870-016-0879-0 (PMC5006257; doi:10.1186/s12870-016-0879-0)
Supplement: Additional file 5: — Table S5. Positions and Chi-square values to expected segregation ratios for SNPs markers segregating in the F2(CxR) population. (XLSX 42 kb) [file 12870_2016_879_MOESM5_ESM.xlsx]

## Sheet: Sheet1
Supplemental Table 5. Positions and Chi-square values to expected segregation ratios for SNPs markers segregating in the F2(CxR) population based on onion- or C-SNP markers and RF-SNP markers and for AFLP and Isozyme markers mapped previously by Van Heusden et al., 2000a, 2000b. Segregation into homozygous (a=RR and b=CC) and heterozygous (h=CR) groups is shown for the SNP markers and into a and …
Chromosome	Locus	Type of marker	cM	a	h	b	c	d	u	X2	Signif	Classification
1	al_ctg_39151_887	C-SNP	0	15	45	0	0	0	28	22.5	*******	[a:h:b]
1	al_ctg_40384_918	C-SNP	0.66	15	42	0	0	0	31	20.68	*******	[a:h:b]
1	al_ctg_41167_1634	C-SNP	7.75	15	34	11	0	0	28	1.6	-	[a:h:b]
1	RF_ctg_22241_306R	RF-SNP	13.241	21	42	14	0	0	11	1.91	-	[a:h:b]
1	RF_ctg_48992_211R	RF-SNP	13.978	21	42	11	0	0	14	4.05	-	[a:h:b]
1	RF_ctg_37027_891R	RF-SNP	15.753	22	44	12	0	0	10	3.85	-	[a:h:b]
1	al_ctg_45958_446	C-SNP	16.489	16	34	8	0	0	30	3.93	-	[a:h:b]
1	al_ctg_45958_150	C-SNP	16.796	18	35	8	0	0	27	4.61	*	[a:h:b]
1	RF_ctg_60733_467R	RF-SNP	18.465	20	47	10	0	0	11	6.35	**	[a:h:b]
1	al_ctg_80764_171	C-SNP	21.262	15	36	8	0	0	29	4.53	-	[a:h:b]
1	1P43M49-5	AFLP	21.385	10	0	0	36	0	42	0.26	-	[a:h+b+c]
1	1P43M51-10	AFLP	26.945	12	0	0	31	0	45	0.19	-	[a:h+b+c]
1	1E38M52T-11	AFLP	28.702	18	0	0	37	0	33	1.75	-	[a:h+b+c]
1	1E35M52T-31	AFLP	29.388	13	0	0	40	0	35	0.01	-	[a:h+b+c]
1	al_ctg_40778_971	C-SNP	29.489	16	33	10	0	0	29	2.05	-	[a:h:b]
1	1P35M49-1	AFLP	29.596	15	0	0	40	0	33	0.15	-	[a:h+b+c]
1	RF_ctg_40505_188R	RF-SNP	30.874	19	48	8	0	0	13	9.11	**	[a:h:b]
1	1P43M53-2	AFLP	31.796	13	0	0	31	0	44	0.48	-	[a:h+b+c]
1	1P43M51-3	AFLP	32.099	15	0	0	28	0	45	2.24	-	[a:h+b+c]
1	1P43M47-8	AFLP	32.659	13	0	0	37	0	38	0.03	-	[a:h+b+c]
1	al_ctg_144905_1184	C-SNP	34.943	19	34	8	0	0	27	4.77	*	[a:h:b]
1	al_ctg_38775_1431	C-SNP	35.849	20	32	8	0	0	28	5.07	*	[a:h:b]
1	al_ctg_227437_358	C-SNP	38.207	20	34	6	0	0	28	7.6	**	[a:h:b]
1	al_ctg_39089_2024	C-SNP	38.947	22	30	8	0	0	28	6.53	**	[a:h:b]
1	al_ctg_141551_324	C-SNP	39.121	21	31	8	0	0	28	5.7	*	[a:h:b]
1	RF_ctg_37050_1538R	RF-SNP	39.42	26	44	7	0	0	11	10.95	****	[a:h:b]
1	1LAP-1	Isozyme	39.908	12	22	2	0	0	52	7.33	**	[a:h:b]
1	al_ctg_48879_1145	C-SNP	41.199	18	34	8	0	0	28	4.4	-	[a:h:b]
1	al_ctg_39006_463	C-SNP	41.505	20	29	8	0	0	31	5.07	*	[a:h:b]
1	al_ctg_39006_555	C-SNP	41.76	19	31	9	0	0	29	3.54	-	[a:h:b]
1	al_ctg_177920_602	C-SNP	42.12	17	35	8	0	0	28	4.37	-	[a:h:b]
1	RF_ctg_7996_156R	RF-SNP	43.134	22	49	7	0	0	10	10.9	****	[a:h:b]
1	al_ctg_41244_1244	C-SNP	44.231	17	35	8	0	0	28	4.37	-	[a:h:b]
1	1P43M51-2	AFLP	46.796	15	0	0	28	0	45	2.24	-	[a:h+b+c]
1	RF_ctg_52212_351R	RF-SNP	50.338	26	44	8	0	0	10	9.59	***	[a:h:b]
1	RF_ctg_48735_114R	RF-SNP	52.826	24	46	7	0	0	11	10.43	***	[a:h:b]
1	al_ctg_90875_261	C-SNP	58.448	19	33	7	0	0	29	5.71	*	[a:h:b]
1	al_ctg_42135_1287	C-SNP	71.663	20	38	0	0	0	30	19.38	*******	[a:h:b]
1	al_ctg_225877_149	C-SNP	71.955	20	41	0	0	0	27	20.34	*******	[a:h:b]
1	1E37M52C-3	AFLP	74.081	24	0	0	31	0	33	10.19	****	[a:h+b+c]
1	RF_ctg_37994_293R	RF-SNP	75.061	27	43	7	0	0	11	11.44	****	[a:h:b]
1	RF_ctg_12420_125R	RF-SNP	77.95	27	44	7	0	0	10	11.54	****	[a:h:b]
1	RF_ctg_51010_341R	RF-SNP	78.042	27	43	6	0	0	12	12.92	****	[a:h:b]
1	al_ctg_179304_1100	C-SNP	78.642	20	33	7	0	0	28	6.23	**	[a:h:b]
1	al_ctg_42803_191	C-SNP	78.643	20	32	7	0	0	29	6.15	**	[a:h:b]
1	al_ctg_41661_266	C-SNP	78.687	20	33	7	0	0	28	6.23	**	[a:h:b]
1	al_ctg_225292_1081	C-SNP	78.717	20	33	7	0	0	28	6.23	**	[a:h:b]
1	al_ctg_38502_1842	C-SNP	79.059	20	27	7	0	0	34	6.26	**	[a:h:b]
1	RF_ctg_22725_153R	RF-SNP	81.015	26	44	8	0	0	10	9.59	***	[a:h:b]
1	al_ctg_177909_438	C-SNP	82.95	18	32	8	0	0	30	4.07	-	[a:h:b]
1	al_ctg_38018_647	C-SNP	83.999	17	35	8	0	0	28	4.37	-	[a:h:b]
1	RF_ctg_39976_446R	RF-SNP	88.105	25	38	13	0	0	12	3.79	-	[a:h:b]
1	RF_ctg_50639_156R	RF-SNP	93.08	28	34	15	0	0	11	5.44	*	[a:h:b]
1	RF_ctg_16315_283R	RF-SNP	99.872	29	33	15	0	0	11	6.66	**	[a:h:b]
1	al_ctg_40365_860	C-SNP	100.596	19	26	14	0	0	29	1.68	-	[a:h:b]
1	al_ctg_48728_492	C-SNP	101.997	19	28	14	0	0	27	1.23	-	[a:h:b]
1	al_ctg_52716_557	C-SNP	114.756	15	25	15	0	0	33	0.45	-	[a:h:b]
1	al_ctg_41436_269	C-SNP	117.918	15	32	13	0	0	28	0.4	-	[a:h:b]
1	RF_ctg_60473_287R	RF-SNP	122.978	18	43	14	0	0	13	2.04	-	[a:h:b]
1	RF_ctg_16250_550R	RF-SNP	131.503	22	39	13	0	0	14	2.41	-	[a:h:b]
1	RF_ctg_38135_240R	RF-SNP	133.298	22	44	10	0	0	12	5.68	*	[a:h:b]
1	1E37M52C-14	AFLP	138.885	14	0	0	30	0	44	1.09	-	[a:h+b+c]
1	1P38M47-19	AFLP	140.207	13	0	0	28	0	47	0.98	-	[a:h+b+c]
1	RF_ctg_38125_225R	RF-SNP	142.955	20	43	14	0	0	11	1.99	-	[a:h:b]
1	RF_ctg_42024_889R	RF-SNP	145.164	19	43	16	0	0	10	1.05	-	[a:h:b]
2	al_ctg_224741_545	C-SNP	-0.028	22	24	9	0	0	33	7.04	**	[a:h:b]
2	al_ctg_51255_577	C-SNP	0.476	21	28	9	0	0	30	5.03	*	[a:h:b]
2	RF_ctg_23344_521R	RF-SNP	0.999	25	40	13	0	0	10	3.74	-	[a:h:b]
2	al_ctg_43659_322	C-SNP	1.022	22	29	8	0	0	29	6.66	**	[a:h:b]
2	al_ctg_64533_243	C-SNP	1.106	20	27	8	0	0	33	5.25	*	[a:h:b]
2	al_ctg_39681_194	C-SNP	1.119	22	31	8	0	0	27	6.44	**	[a:h:b]
2	RF_ctg_60425_805R	RF-SNP	1.789	24	39	12	0	0	13	3.96	-	[a:h:b]
2	RF_ctg_62085_234R	RF-SNP	2	23	38	12	0	0	15	3.44	-	[a:h:b]
2	RF_ctg_20006_222R	RF-SNP	3.275	23	39	13	0	0	13	2.79	-	[a:h:b]
2	RF_ctg_18198_555R	RF-SNP	7.836	25	39	11	0	0	13	5.35	*	[a:h:b]
2	al_ctg_42422_2415	C-SNP	9.278	22	31	8	0	0	27	6.44	**	[a:h:b]
2	al_ctg_40245_112	C-SNP	17.043	26	27	6	0	0	29	13.98	*****	[a:h:b]
2	2bE2b7M52C-7	AFLP	18.441	14	0	0	40	0	34	0.02	-	[a:h+b+c]
2	RF_ctg_5122_73R	RF-SNP	21.005	31	38	9	0	0	10	12.46	****	[a:h:b]
2	RF_ctg_12179_1606R	RF-SNP	21.818	30	34	8	0	0	16	13.67	****	[a:h:b]
2	RF_ctg_59879_1064R	RF-SNP	23	30	35	10	0	0	13	11	****	[a:h:b]
2	al_ctg_50577_671	C-SNP	27.483	26	26	6	0	0	30	14.41	*****	[a:h:b]
2	al_ctg_50210_922	C-SNP	29.486	28	26	6	0	0	28	17.2	******	[a:h:b]
2	RF_ctg_41347_266R	RF-SNP	29.993	33	31	12	0	0	12	14.18	*****	[a:h:b]
2	RF_ctg_42136_1286R	RF-SNP	30.239	32	31	12	0	0	13	12.92	****	[a:h:b]
2	al_ctg_88895_72	C-SNP	34.458	28	26	7	0	0	27	15.79	******	[a:h:b]
2	RF_ctg_2192_49R	RF-SNP	34.864	33	31	12	0	0	12	14.18	*****	[a:h:b]
2	al_ctg_94493_369	C-SNP	35.174	27	26	7	0	0	28	14.4	*****	[a:h:b]
2	RF_ctg_41870_701R	RF-SNP	35	31	33	13	0	0	11	9.99	***	[a:h:b]
2	al_ctg_235529_181	C-SNP	38.907	23	31	5	0	0	29	11.14	****	[a:h:b]
2	al_ctg_187612_108	C-SNP	40.041	25	29	7	0	0	27	10.77	****	[a:h:b]
2	al_ctg_53717_320	C-SNP	40.821	24	30	6	0	0	28	10.8	****	[a:h:b]
2	RF_ctg_37859_200R	RF-SNP	41.988	27	38	12	0	0	11	5.86	*	[a:h:b]
2	al_ctg_40023_1468	C-SNP	45.104	21	34	5	0	0	28	9.6	***	[a:h:b]
2	RF_ctg_60195_1190R	RF-SNP	45.886	22	46	9	0	0	11	7.31	**	[a:h:b]
2	al_ctg_55520_549	C-SNP	47	20	34	5	0	0	29	9	**	[a:h:b]
2	al_ctg_178410_742	C-SNP	47.173	20	37	4	0	0	27	11.16	****	[a:h:b]
2	RF_ctg_13961_1176R	RF-SNP	46.787	24	44	10	0	0	10	6.31	**	[a:h:b]
2	al_ctg_227501_458	C-SNP	48	19	35	5	0	0	29	8.69	**	[a:h:b]
2	al_ctg_141736_225	C-SNP	48	18	35	5	0	0	30	8.31	**	[a:h:b]
2	2aE38M52C-1	AFLP	48.325	11	0	0	42	0	35	0.51	-	[a:h+b+c]
2	al_ctg_54231_740	C-SNP	48.247	19	35	5	0	0	29	8.69	**	[a:h:b]
2	RF_ctg_36991_520R	RF-SNP	47.945	24	44	10	0	0	10	6.31	**	[a:h:b]
2	RF_ctg_17835_247R	RF-SNP	48.899	23	44	10	0	0	11	5.96	*	[a:h:b]
2	RF_ctg_9438_266R	RF-SNP	48.924	23	44	10	0	0	11	5.96	*	[a:h:b]
2	2aE37M52A-515(2)	AFLP	49.986	10	0	0	43	0	35	1.06	-	[a:h+b+c]
2	2aP35M33-7	AFLP	50	11	0	0	43	0	34	0.62	-	[a:h+b+c]
2	al_ctg_63748_326	C-SNP	51	20	40	0	0	0	28	20	*******	[a:h:b]
2	2aE37M52A-12	AFLP	51.077	10	0	0	43	0	35	1.06	-	[a:h+b+c]
2	2aP35M33-11	AFLP	53.2	12	0	0	43	0	33	0.3	-	[a:h+b+c]
2	al_ctg_41537_316	C-SNP	52.871	19	41	0	0	0	28	20.1	*******	[a:h:b]
3	3E35M52T-250(10)	AFLP	0	17	0	0	37	0	34	1.21	-	[a:h+b+c]
3	RF_ctg_50797_715R	RF-SNP	1.129	22	20	10	0	0	36	8.31	**	[a:h:b]
3	al_ctg_45403_1312	C-SNP	1.475	16	38	7	0	0	27	6.34	**	[a:h:b]
3	3E38M52A-1	AFLP	5.496	14	0	0	39	0	35	0.06	-	[a:h+b+c]
3	RF_ctg_15782_166R	RF-SNP	5.605	19	47	11	0	0	11	5.42	*	[a:h:b]
3	al_ctg_178627_519	C-SNP	6.256	15	37	8	0	0	28	4.9	*	[a:h:b]
3	al_ctg_39386_397	C-SNP	6.317	13	37	4	0	0	34	10.41	***	[a:h:b]
3	RF_ctg_38605_737R	RF-SNP	6.851	19	48	10	0	0	11	6.79	**	[a:h:b]
3	RF_ctg_60720_210R	RF-SNP	8.952	19	46	11	0	0	12	5.05	*	[a:h:b]
3	al_ctg_80871_402	C-SNP	10.994	18	34	9	0	0	27	3.46	-	[a:h:b]
3	al_ctg_42074_908	C-SNP	13.844	16	35	9	0	0	28	3.3	-	[a:h:b]
3	al_ctg_53594_1284	C-SNP	15.221	17	35	7	0	0	29	5.44	*	[a:h:b]
3	al_ctg_39304_881	C-SNP	24.864	23	28	7	0	0	30	8.9	**	[a:h:b]
3	3E37M52C-5	AFLP	26.558	15	0	0	40	0	33	0.15	-	[a:h+b+c]
3	al_ctg_224796_1151	C-SNP	30.962	24	30	7	0	0	27	9.49	***	[a:h:b]
3	al_ctg_151546_96	C-SNP	46.769	27	30	1	0	0	30	23.38	*******	[a:h:b]
3	al_ctg_40678_1445	C-SNP	47.179	26	31	4	0	0	27	15.89	******	[a:h:b]
3	al_ctg_56942_510	C-SNP	51.977	22	36	3	0	0	27	13.82	*****	[a:h:b]
3	RF_ctg_40864_86R	RF-SNP	52.428	29	44	3	0	0	12	19.68	*******	[a:h:b]
3	RF_ctg_40338_581R	RF-SNP	53.667	28	46	3	0	0	11	19.16	*******	[a:h:b]
3	al_ctg_51457_752	C-SNP	54.363	23	36	2	0	0	27	16.44	******	[a:h:b]
3	3E38M52T-12	AFLP	54.632	18	0	0	37	0	33	1.75	-	[a:h+b+c]
3	3E36M52C-3	AFLP	54.787	18	0	0	36	0	34	2	-	[a:h+b+c]
3	al_ctg_39576_1605	C-SNP	54.995	22	32	3	0	0	31	13.53	****	[a:h:b]
3	ACE6067	Isozyme	55.087	18	0	0	35	0	35	54	*******	[a:h:b]
3	al_ctg_49766_339	C-SNP	55.67	23	36	2	0	0	27	16.44	******	[a:h:b]
3	RF_ctg_12430_293R	RF-SNP	55.834	30	45	3	0	0	10	20.54	*******	[a:h:b]
3	al_ctg_50258_712	C-SNP	56.77	23	35	2	0	0	28	16.37	******	[a:h:b]
3	al_ctg_40175_2260	C-SNP	57.804	25	32	2	0	0	29	18.36	******	[a:h:b]
3	al_ctg_150266_271	C-SNP	58.401	22	35	2	0	0	29	15.61	******	[a:h:b]
3	RF_ctg_12562_252R	RF-SNP	58.564	31	43	4	0	0	10	19.51	*******	[a:h:b]
3	3P35M33-6	AFLP	59.888	20	0	0	35	0	33	3.79	*	[a:h+b+c]
3	RF_ctg_48684_206R	RF-SNP	60.685	34	39	4	0	0	11	23.39	*******	[a:h:b]
3	3E35M52A-2	AFLP	61.297	18	0	0	33	0	37	2.88	*	[a:h+b+c]
3	3E37M52C-4	AFLP	62.611	22	0	0	34	0	32	6.1	**	[a:h+b+c]
3	3E38M52A-8	AFLP	63.709	23	0	0	30	0	35	9.57	****	[a:h+b+c]
3	al_ctg_44756_642	C-SNP	65.407	23	35	3	0	0	27	14.44	*****	[a:h:b]
3	al_ctg_53684_666	C-SNP	65.442	22	34	3	0	0	29	13.61	****	[a:h:b]
3	3P35M33-8	AFLP	66.299	20	0	0	34	0	34	4.17	**	[a:h+b+c]
3	3P35M36-14	AFLP	66.665	25	0	0	30	0	33	12.27	******	[a:h+b+c]
3	RF_ctg_48766_98R	RF-SNP	70.05	28	46	4	0	0	10	17.28	******	[a:h:b]
3	al_ctg_51154_674	C-SNP	75.421	20	34	7	0	0	27	6.34	**	[a:h:b]
3	al_ctg_50006_776	C-SNP	76.854	20	31	9	0	0	28	4.1	-	[a:h:b]
3	al_ctg_98230_58	C-SNP	81.143	21	30	9	0	0	28	4.8	*	[a:h:b]
4	RF_ctg_62134_306R	RF-SNP	0	22	42	11	0	0	13	4.31	-	[a:h:b]
4	RF_ctg_37695_420R	RF-SNP	4.185	18	43	11	0	0	16	4.08	-	[a:h:b]
4	al_ctg_238177_110	C-SNP	5.066	14	36	9	0	0	29	3.71	-	[a:h:b]
4	al_ctg_40380_117	C-SNP	6.053	13	38	9	0	0	28	4.8	*	[a:h:b]
4	RF_ctg_14848_987R	RF-SNP	7.786	22	42	13	0	0	11	2.74	-	[a:h:b]
4	15P35M36-9R	AFLP	9.708	0	0	12	0	43	33	0.3	-	[a+h+d:b]
4	ALLIINASE	Isozyme	10.827	19	25	11	0	0	33	2.78	-	[a:h:b]
4	4E35M52C-5	AFLP	11.351	17	0	0	36	0	35	1.42	-	[a:h+b+c]
4	al_ctg_42159_1002	C-SNP	15.019	14	36	11	0	0	27	2.28	-	[a:h:b]
4	al_ctg_247843_122	C-SNP	17.381	12	39	10	0	0	27	4.87	*	[a:h:b]
4	al_ctg_42390_1521	C-SNP	24.929	13	41	7	0	0	27	8.41	**	[a:h:b]
4	al_ctg_143314_1366	C-SNP	26.801	13	41	6	0	0	28	9.7	***	[a:h:b]
4	al_ctg_89564_193	C-SNP	33.453	10	42	7	0	0	29	10.9	****	[a:h:b]
4	al_ctg_224653_1367	C-SNP	33.561	10	44	7	0	0	27	12.25	****	[a:h:b]
4	RF_ctg_51183_514R	RF-SNP	34.448	14	54	9	0	0	11	13.13	****	[a:h:b]
4	al_ctg_181784_374	C-SNP	34.618	9	44	7	0	0	28	13.2	****	[a:h:b]
4	RF_ctg_15294_356R	RF-SNP	35.995	13	54	10	0	0	11	12.71	****	[a:h:b]
4	RF_ctg_14059_164R	RF-SNP	37.004	12	56	8	0	0	12	17.47	******	[a:h:b]
4	RF_ctg_60478_225R	RF-SNP	37.085	12	57	9	0	0	10	16.85	******	[a:h:b]
4	RF_ctg_63036_174R	RF-SNP	39.308	12	56	9	0	0	11	16.14	******	[a:h:b]
4	RF_ctg_14954_613R	RF-SNP	39.692	12	59	7	0	0	10	21.15	*******	[a:h:b]
4	RF_ctg_62399_201R	RF-SNP	39.746	12	57	5	0	0	14	22.95	*******	[a:h:b]
4	RF_ctg_43078_525R	RF-SNP	39.829	12	56	7	0	0	13	18.92	*******	[a:h:b]
4	al_ctg_180906_282	C-SNP	39.917	8	45	5	0	0	30	17.97	******	[a:h:b]
4	al_ctg_51145_73	C-SNP	39.939	8	43	5	0	0	32	16.39	******	[a:h:b]
4	al_ctg_144205_1715	C-SNP	39.972	8	43	5	0	0	32	16.39	******	[a:h:b]
4	OJ39	Isozyme	40.041	10	41	5	0	0	32	12.96	****	[a:h:b]
4	al_ctg_41125_1697	C-SNP	40.069	8	48	5	0	0	27	20.38	*******	[a:h:b]
4	al_ctg_227585_930	C-SNP	40.142	8	46	5	0	0	29	18.76	*******	[a:h:b]
4	4P43M47-9	AFLP	40.17	8	0	0	41	0	39	1.97	-	[a:h+b+c]
4	4E35M52A-109(18)	AFLP	40.788	9	0	0	42	0	37	1.47	-	[a:h+b+c]
4	al_ctg_50456_820	C-SNP	41.013	8	47	5	0	0	28	19.57	*******	[a:h:b]
4	al_ctg_50585_566	C-SNP	44.727	9	44	8	0	0	27	11.98	****	[a:h:b]
4	al_ctg_179585_1355	C-SNP	47.675	12	40	8	0	0	28	7.2	**	[a:h:b]
4	al_ctg_40882_1115	C-SNP	50.151	12	39	9	0	0	28	5.7	*	[a:h:b]
4	RF_ctg_11888_823R	RF-SNP	54.816	18	50	10	0	0	10	7.85	**	[a:h:b]
4	al_ctg_52627_483	C-SNP	55.183	13	37	8	0	0	30	5.28	*	[a:h:b]
4	al_ctg_180064_942	C-SNP	55.32	14	39	8	0	0	27	5.92	*	[a:h:b]
4	al_ctg_37984_256	C-SNP	58.398	15	27	9	0	0	37	1.59	-	[a:h:b]
4	al_ctg_180132_141	C-SNP	63.69	15	35	11	0	0	27	1.85	-	[a:h:b]
4	al_ctg_38135_2074	C-SNP	67.951	13	38	10	0	0	27	3.98	-	[a:h:b]
4	al_ctg_88330_503	C-SNP	74.734	18	33	10	0	0	27	2.51	-	[a:h:b]
4	al_ctg_44552_1398	C-SNP	82.367	17	33	10	0	0	28	2.23	-	[a:h:b]
5	al_ctg_228032_230	C-SNP	0	12	26	22	0	0	28	4.4	-	[a:h:b]
5	RF_ctg_40403_326R	RF-SNP	0.84	14	35	28	0	0	11	5.73	*	[a:h:b]
5	al_ctg_45876_251	C-SNP	3.762	11	30	19	0	0	28	2.13	-	[a:h:b]
5	al_ctg_46285_779	C-SNP	5.056	11	31	19	0	0	27	2.11	-	[a:h:b]
5	5E37M52A-259(6)	AFLP	14.974	10	0	0	43	0	35	1.06	-	[a:h+b+c]
5	5E37M52C-8	AFLP	15.134	10	0	0	46	0	32	1.52	-	[a:h+b+c]
5	RF_ctg_13756_577R	RF-SNP	17.493	14	41	23	0	0	10	2.28	-	[a:h:b]
5	al_ctg_224915_302	C-SNP	18.261	12	34	15	0	0	27	1.1	-	[a:h:b]
5	5P35M36-25	AFLP	18.571	10	0	0	45	0	33	1.36	-	[a:h+b+c]
5	RF_ctg_11866_737R	RF-SNP	19.678	15	42	21	0	0	10	1.38	-	[a:h:b]
5	al_ctg_41452_447	C-SNP	24.193	15	28	16	0	0	29	0.19	-	[a:h:b]
5	RF_ctg_13290_355R	RF-SNP	24.71	20	35	23	0	0	10	1.05	-	[a:h:b]
5	al_ctg_38284_1212	C-SNP	26.729	16	32	13	0	0	27	0.44	-	[a:h:b]
5	RF_ctg_37087_998R	RF-SNP	29.381	21	39	18	0	0	10	0.23	-	[a:h:b]
5	al_ctg_146158_788	C-SNP	32.938	17	34	10	0	0	27	2.41	-	[a:h:b]
5	RF_CTG_1369_268R	RF-SNP	40.568	22	42	13	0	0	11	2.74	-	[a:h:b]
5	RF_ctg_38091_731R	RF-SNP	42.746	22	42	13	0	0	11	2.74	-	[a:h:b]
5	RF_ctg_38930_790R	RF-SNP	53.866	26	43	9	0	0	10	8.23	**	[a:h:b]
5	5E36M52A-12	AFLP	61.793	21	0	0	33	0	34	5.56	**	[a:h+b+c]
5	al_ctg_40157_1107	C-SNP	62.286	25	29	5	0	0	29	13.58	****	[a:h:b]
5	al_ctg_40538_2045	C-SNP	65.152	23	31	2	0	0	32	16.39	******	[a:h:b]
5	al_ctg_144241_335	C-SNP	66.402	24	35	2	0	0	27	17.2	******	[a:h:b]
5	RF_ctg_22415_164R	RF-SNP	66.718	30	45	3	0	0	10	20.54	*******	[a:h:b]
5	RF_ctg_38167_646R	RF-SNP	66.75	26	45	3	0	0	14	17.76	******	[a:h:b]
5	5P35M36-7	AFLP	67.144	23	0	0	32	0	33	8.3	****	[a:h+b+c]
5	5E36M52C-93(6)	AFLP	67.162	23	0	0	32	0	33	8.3	****	[a:h+b+c]
5	5E35M52T-340(3)	AFLP	67.291	21	0	0	33	0	34	5.56	**	[a:h+b+c]
5	5E35M52A-12	AFLP	67.398	19	0	0	32	0	37	4.08	**	[a:h+b+c]
5	al_ctg_90112_179	C-SNP	67.508	24	37	0	0	0	27	21.66	*******	[a:h:b]
5	RF_ctg_38305_233R	RF-SNP	68.142	30	45	2	0	0	11	22.56	*******	[a:h:b]
5	5P43M51-7	AFLP	69.436	17	0	0	26	0	45	4.84	**	[a:h+b+c]
5	al_ctg_40500_1670	C-SNP	71.696	21	36	4	0	0	27	11.46	****	[a:h:b]
5	al_ctg_178704_553	C-SNP	81.545	18	37	5	0	0	28	8.9	**	[a:h:b]
5	al_ctg_40786_982	C-SNP	83.704	18	37	5	0	0	28	8.9	**	[a:h:b]
5	al_ctg_18556_222	C-SNP	92.945	17	36	7	0	0	28	5.73	*	[a:h:b]
5	5E35M52A-336(4)	AFLP	101.536	11	0	0	40	0	37	0.32	-	[a:h+b+c]
5	RF_ctg_15243_468R	RF-SNP	103.999	21	46	10	0	0	11	6.06	**	[a:h:b]
5	5IDH-1	Isozyme	105.324	9	25	3	0	0	51	6.51	**	[a:h:b]
5	5E36M52A-3	AFLP	105.658	14	0	0	39	0	35	0.06	-	[a:h+b+c]
5	RF_ctg_52030_54R	RF-SNP	108.219	20	47	9	0	0	12	7.45	**	[a:h:b]
6	al_ctg_149339_1131	C-SNP	0	10	34	16	0	0	28	2.27	-	[a:h:b]
6	al_ctg_88433_159	C-SNP	7.708	14	33	13	0	0	28	0.63	-	[a:h:b]
6	RF_ctg_38524_1180R	RF-SNP	13.136	21	39	18	0	0	10	0.23	-	[a:h:b]
6	al_ctg_88423_268	C-SNP	14.391	12	35	14	0	0	27	1.46	-	[a:h:b]
6	al_ctg_48050_338	C-SNP	20.542	14	35	11	0	0	28	1.97	-	[a:h:b]
6	al_ctg_54424_372	C-SNP	21.925	13	35	13	0	0	27	1.33	-	[a:h:b]
6	al_ctg_39946_1064	C-SNP	22.254	14	34	12	0	0	28	1.2	-	[a:h:b]
6	RF_ctg_21300_189R	RF-SNP	22.776	21	41	16	0	0	10	0.85	-	[a:h:b]
6	al_ctg_181410_265	C-SNP	25.067	13	34	13	0	0	28	1.07	-	[a:h:b]
6	RF_ctg_37149_384R	RF-SNP	25.138	20	42	16	0	0	10	0.87	-	[a:h:b]
6	C630	Isozyme	28.313	12	34	9	0	0	33	3.4	-	[a:h:b]
6	al_ctg_39117_2936	C-SNP	28.625	11	38	11	0	0	28	4.27	-	[a:h:b]
6	al_ctg_183100_121	C-SNP	30.675	13	34	10	0	0	31	2.44	-	[a:h:b]
6	al_ctg_183100_272	C-SNP	31.413	13	38	10	0	0	27	3.98	-	[a:h:b]
6	al_ctg_55580_210	C-SNP	38.667	16	34	11	0	0	27	1.62	-	[a:h:b]
6	al_ctg_40617_168	C-SNP	39.242	14	33	11	0	0	30	1.41	-	[a:h:b]
6	al_ctg_40617_1212	C-SNP	40.264	13	36	11	0	0	28	2.53	-	[a:h:b]
6	RF_ctg_14098_355R	RF-SNP	45.841	19	45	12	0	0	12	3.87	-	[a:h:b]
6	RF_ctg_40444_86R	RF-SNP	45.871	19	47	12	0	0	10	4.54	-	[a:h:b]
6	RF_ctg_28187_360R	RF-SNP	46.509	19	46	11	0	0	12	5.05	*	[a:h:b]
6	al_ctg_151400_143	C-SNP	49.574	10	40	10	0	0	28	6.67	**	[a:h:b]
6	al_ctg_50236_680	C-SNP	57.723	10	39	12	0	0	27	4.87	*	[a:h:b]
6	al_ctg_227187_1030	C-SNP	58.87	12	37	12	0	0	27	2.77	-	[a:h:b]
6	al_ctg_178057_1350	C-SNP	58.889	12	36	11	0	0	29	2.9	-	[a:h:b]
6	RF_ctg_12350_1003R	RF-SNP	58.988	20	46	12	0	0	10	4.15	-	[a:h:b]
6	al_ctg_51795_703	C-SNP	61.172	11	37	11	0	0	29	3.81	-	[a:h:b]
6	RF_ctg_51784_187R	RF-SNP	63.166	18	45	13	0	0	12	3.24	-	[a:h:b]
6	RF_ctg_37699_1220R	RF-SNP	64.983	18	46	12	0	0	12	4.32	-	[a:h:b]
6	RF_ctg_39277_492R	RF-SNP	65.005	18	47	12	0	0	11	4.69	*	[a:h:b]
6	RF_ctg_11854_66R	RF-SNP	71.668	22	46	10	0	0	10	6.21	**	[a:h:b]
6	RF_ctg_40165_463R	RF-SNP	72.465	21	45	11	0	0	11	4.79	*	[a:h:b]
6	RF_ctg_60518_923R	RF-SNP	75.943	23	44	10	0	0	11	5.96	*	[a:h:b]
6	RF_ctg_42755_495R	RF-SNP	78.087	9	42	14	0	0	23	6.32	**	[a:h:b]
6	RF_ctg_62847_64R	RF-SNP	78.452	23	40	14	0	0	11	2.22	-	[a:h:b]
6	RF_ctg_40495_249R	RF-SNP	79.17	24	40	14	0	0	10	2.62	-	[a:h:b]
6	RF_ctg_39925_460R	RF-SNP	81.498	24	41	13	0	0	10	3.31	-	[a:h:b]
6	RF_ctg_63003_396R	RF-SNP	82.978	26	38	13	0	0	11	4.4	-	[a:h:b]
6	al_ctg_140524_898	C-SNP	83.034	17	31	12	0	0	28	0.9	-	[a:h:b]
6	RF_ctg_38068_835R	RF-SNP	84.444	28	36	13	0	0	11	6.17	**	[a:h:b]
6	al_ctg_40082_1169	C-SNP	84.634	18	30	13	0	0	27	0.84	-	[a:h:b]
6	al_ctg_87701_156	C-SNP	85.22	18	32	11	0	0	27	1.75	-	[a:h:b]
6	6P35M35-1	AFLP	86.251	20	0	0	29	0	39	6.54	**	[a:h+b+c]
6	al_ctg_39986_871	C-SNP	93.019	20	32	8	0	0	28	5.07	*	[a:h:b]
6	al_ctg_39670_808	C-SNP	94.988	20	33	7	0	0	28	6.23	**	[a:h:b]
6	al_ctg_49121_691	C-SNP	95.305	20	31	8	0	0	29	5.03	*	[a:h:b]
6	RF_ctg_11867_396R	RF-SNP	95.941	29	40	9	0	0	10	10.31	***	[a:h:b]
6	6P35M37-7	AFLP	101.219	18	0	0	33	0	37	2.88	*	[a:h+b+c]
6	6P35M33-10	AFLP	102.087	23	0	0	32	0	33	8.3	****	[a:h+b+c]
6	6E36M52G-153(12)	AFLP	102.148	23	0	0	31	0	34	8.91	****	[a:h+b+c]
6	6P35M34-9	AFLP	103.278	22	0	0	30	0	36	8.31	****	[a:h+b+c]
6	RF_ctg_14821_220R	RF-SNP	106.461	31	41	6	0	0	10	16.23	******	[a:h:b]
6	RF_ctg_39778_350R	RF-SNP	107.111	32	38	6	0	0	12	17.79	******	[a:h:b]
6	RF_ctg_41344_935R	RF-SNP	107.156	31	40	6	0	0	11	16.35	******	[a:h:b]
6	al_ctg_46154_1272	C-SNP	108.701	24	29	6	0	0	29	11	****	[a:h:b]
6	RF_ctg_21182_490R	RF-SNP	108.724	34	37	5	0	0	12	22.18	*******	[a:h:b]
6	al_ctg_49706_557	C-SNP	111.261	24	30	6	0	0	28	10.8	****	[a:h:b]
6	al_ctg_41473_1544	C-SNP	111.323	24	29	7	0	0	28	9.7	***	[a:h:b]
6	RF_ctg_23045_217R	RF-SNP	119.384	32	40	6	0	0	10	17.38	******	[a:h:b]
7	RF_ctg_12135_113R	RF-SNP	-0.093	23	41	14	0	0	10	2.28	-	[a:h:b]
7	al_ctg_39698_909	C-SNP	0	16	31	11	0	0	30	1.14	-	[a:h:b]
7	RF_ctg_39806_175R	RF-SNP	7.678	25	41	11	0	0	11	5.42	*	[a:h:b]
7	al_ctg_178154_571	C-SNP	9.537	20	31	9	0	0	28	4.1	-	[a:h:b]
7	RF_ctg_42262_622R	RF-SNP	10.402	26	43	9	0	0	10	8.23	**	[a:h:b]
7	al_ctg_54550_280	C-SNP	13.406	19	34	8	0	0	27	4.77	*	[a:h:b]
7	RF_ctg_48663_76R	RF-SNP	16.353	28	41	9	0	0	10	9.46	***	[a:h:b]
7	al_ctg_53373_257	C-SNP	17.14	19	33	9	0	0	27	3.69	-	[a:h:b]
7	RF_ctg_49590_1164R	RF-SNP	19.01	29	40	9	0	0	10	10.31	***	[a:h:b]
7	al_ctg_45986_1717	C-SNP	19.169	20	32	8	0	0	28	5.07	*	[a:h:b]
7	al_ctg_89296_217	C-SNP	19.232	20	32	8	0	0	28	5.07	*	[a:h:b]
7	RF_ctg_62079_100R	RF-SNP	22.079	25	44	8	0	0	11	9.08	**	[a:h:b]
7	al_ctg_141406_2104	C-SNP	23.346	18	35	7	0	0	28	5.7	*	[a:h:b]
7	al_ctg_47731_1013	C-SNP	31.215	18	31	10	0	0	29	2.32	-	[a:h:b]
7	al_ctg_182654_298	C-SNP	43.592	20	32	9	0	0	27	4.11	-	[a:h:b]
7	al_ctg_146959_308	C-SNP	44.476	20	29	10	0	0	29	3.41	-	[a:h:b]
7	RF_ctg_37299_1116R	RF-SNP	44.709	26	39	13	0	0	10	4.33	-	[a:h:b]
7	al_ctg_49545_741	C-SNP	45.395	20	32	9	0	0	27	4.11	-	[a:h:b]
7	RF_ctg_37021_1407R	RF-SNP	49.634	21	44	12	0	0	11	3.68	-	[a:h:b]
7	7E36M52G-4	AFLP	51.202	16	0	0	37	0	35	0.76	-	[a:h+b+c]
7	7E35M52A-214(8)	AFLP	51.305	15	0	0	36	0	37	0.53	-	[a:h+b+c]
7	7E38M52C-14	AFLP	51.305	16	0	0	40	0	32	0.38	-	[a:h+b+c]
7	al_ctg_228188_122	C-SNP	51.872	15	37	9	0	0	27	3.95	-	[a:h:b]
7	al_ctg_38928_1279	C-SNP	52.685	16	33	9	0	0	30	2.79	-	[a:h:b]
7	al_ctg_49551_360	C-SNP	53.372	16	33	10	0	0	29	2.05	-	[a:h:b]
7	al_ctg_98647_157	C-SNP	54.607	15	37	9	0	0	27	3.95	-	[a:h:b]
7	7P38M32-3	AFLP	56.24	16	0	0	35	0	37	1.1	-	[a:h+b+c]
7	7P34M50-3	AFLP	56.7	14	0	0	26	0	48	2.13	-	[a:h+b+c]
7	RF_ctg_51454_179R	RF-SNP	56.882	22	43	13	0	0	10	2.9	-	[a:h:b]
7	7E35M52A-11	AFLP	59.038	19	0	0	32	0	37	4.08	**	[a:h+b+c]
7	7E36M52C-365(1)	AFLP	59.818	19	0	0	36	0	33	2.67	-	[a:h+b+c]
7	al_ctg_227668_139	C-SNP	60.813	15	35	11	0	0	27	1.85	-	[a:h:b]
7	al_ctg_61274_393	C-SNP	63.308	14	32	12	0	0	30	0.76	-	[a:h:b]
7	RF_ctg_12422_644R	RF-SNP	63.547	22	41	15	0	0	10	1.46	-	[a:h:b]
7	al_ctg_141812_589	C-SNP	64.273	16	29	12	0	0	31	0.58	-	[a:h:b]
7	RF_ctg_11947_1252R	RF-SNP	64.83	23	39	16	0	0	10	1.26	-	[a:h:b]
7	al_ctg_51124_648	C-SNP	78.814	12	33	16	0	0	27	0.93	-	[a:h:b]
7	RF_ctg_37815_365R	RF-SNP	81.955	15	46	16	0	0	11	2.95	-	[a:h:b]
7	al_ctg_224988_1491	C-SNP	84.939	10	35	15	0	0	28	2.5	-	[a:h:b]
7	al_ctg_42264_1297	C-SNP	86.911	10	36	15	0	0	27	2.8	-	[a:h:b]
7	RF_ctg_40605_232R	RF-SNP	90.671	17	44	17	0	0	10	1.28	-	[a:h:b]
7	al_ctg_224781_707	C-SNP	91.835	11	32	15	0	0	30	1.17	-	[a:h:b]
8	al_ctg_86987_589	C-SNP	0	13	27	18	0	0	37	1.14	-	[a:h:b]
8	al_ctg_227995_692	C-SNP	0.005	14	27	16	0	0	38	0.3	-	[a:h:b]
8	al_ctg_53619_230	C-SNP	1.244	12	27	17	0	0	39	0.96	-	[a:h+b+c]
8	8a3E5M52T-13	AFLP	3	14	0	0	46	0	35	0.09	-	[a:h:b]
8	al_ctg_227748_121	C-SNP	7	12	25	20	0	0	38	3.11	-	[a:h+b+c]
8	8a3E5M52A-1	AFLP	8	15	0	0	43	0	37	0.02	-	[a:h+b+c]
8	8a3E6M52A-98(15)	AFLP	10.267	18	0	0	44	0	33	0.54	-	[a:h:b]
8	al_ctg_60100_768	C-SNP	11	15	24	5	0	0	51	4.91	*	[a:h:b]
8	RF_ctg_38393_556R	RF-SNP	13	19	32	24	0	0	20	2.28	-	[a:h+b+c]
8	8a3E8M52T-15	AFLP	16.001	18	0	0	41	0	36	0.95	-	[a:h:b]
8	al_ctg_93001_268	C-SNP	16.968	14	27	18	0	0	36	0.97	-	[a:h+b+c]
8	8a3E7M52A-9	AFLP	17.978	17	0	0	44	0	34	0.27	-	[a:h:b]
8	RF_ctg_12449_504R	RF-SNP	21.46	17	34	25	0	0	19	2.53	-	[a:h+b+c]
8	8a3E8M52C-5	AFLP	24.453	17	0	0	45	0	33	0.19	-	[a:h+b+c]
8	8a3E5M52A-6	AFLP	27.137	16	0	0	42	0	37	0.21	-	[a:h:b]
8	al_ctg_151243_1000	C-SNP	28.384	13	22	22	0	0	38	5.81	*	[a:h:b]
8	RF_ctg_12788_1561R	RF-SNP	32.012	15	34	25	0	0	21	3.19	-	[a:h:b]
8	al_ctg_55681_382	C-SNP	33.122	13	24	22	0	0	36	4.8	*	[a:h+b+c]
8	8a3E8M52A-7	AFLP	33.995	15	0	0	46	0	34	0.01	-	[a:h:b]
8	al_ctg_53892_794	C-SNP	36	11	24	24	0	0	36	7.78	**	[a:h:b]
8	al_ctg_178501_244	C-SNP	37.327	12	22	23	0	0	38	7.21	**	[a:h:b]
8	al_ctg_48611_231	C-SNP	42.32	9	25	25	0	0	36	10.05	***	[a:h:b]
8	al_ctg_42238_1060	C-SNP	43.938	9	25	24	0	0	37	8.86	**	[a:h:b]
8	al_ctg_42084_931	C-SNP	57.477	12	31	16	0	0	36	0.69	-	[a:h:b]
8	al_ctg_229133_84	C-SNP	63	11	34	14	0	0	36	1.68	-	[a:h:b]
8	al_ctg_41759_592	C-SNP	67	12	33	13	0	0	37	1.14	-	[a:h:b]
8	8bAPI73	Isozyme	71	10	33	19	0	0	33	2.87	-	[a:h:b]
8	al_ctg_39169_1428	C-SNP	78	15	29	12	0	0	39	0.39	-	[a:h+b+c]
8	8bP35M49-15	AFLP	79.383	11	0	0	52	0	32	1.91	-	[a:h:b]
8	al_ctg_47933_676	C-SNP	82.952	17	25	12	0	0	41	1.22	-	[a:h+b+c]
8	8bE35M52C-9	AFLP	84.307	13	0	0	51	0	31	0.75	-	[a:h+b+c]
8	8bE35M52C-10	AFLP	86.502	16	0	0	47	0	32	0.01	-	[a:h+b+c]
8	8bE37M52G-5	AFLP	89.272	10	0	0	44	0	41	1.21	-	[a:h:b]
8	al_ctg_181421_135	C-SNP	89.748	16	29	13	0	0	37	0.31	-	[a:h+b+c]
8	8bE38M52T-19	AFLP	96.957	11	0	0	49	0	35	1.42	-	[a:h:b]
8	RF_ctg_41401_258R	RF-SNP	109.511	20	43	13	0	0	19	2.61	-	[a:h:b]
8	RF_ctg_21611_154R	RF-SNP	112.92	20	42	14	0	0	19	1.79	-	[a:h:b]
8	RF_ctg_13538_172R	RF-SNP	116.698	19	43	13	0	0	20	2.57	-	[a:h:b]
8	RF_ctg_25165_84R	RF-SNP	125.438	16	49	11	0	0	19	7.03	**	[a:h:b]
