# Supplementary material for: SNP-markers in Allium species to facilitate introgression breeding in onion
Source: BMC Plant Biol. 2016 Aug 31;16(1):187. doi: 10.1186/s12870-016-0879-0 (PMC5006257; doi:10.1186/s12870-016-0879-0)
Supplement: Additional file 6: — Table S6. Positions and Chi-square values to expected segregation ratios for SNPs markers segregating in the CCxRF_new population based on RF-SNP markers. (XLSX 57 kb) [file 12870_2016_879_MOESM6_ESM.xlsx]

## Sheet: Sheet1
Supplemental Table 6. Positions and Chi-square values to expected segregation ratios for SNPs markers segregating in the CCxRF_new population based on RF-SNP markers.
Chromosome	Locus	cM	RR	FF	Unknown	X2	Signif
1	RF_ctg_60595_476F	0	13	127	8	92.83	*******
1	RF_ctg_37784_360F	9.41	9	138	1	113.2	*******
1	RF_ctg_7950_51R	15.199	9	137	2	112.22	*******
1	RF_ctg_38844_479F	17.293	10	128	10	100.9	*******
1	RF_ctg_51368_132F	17.293	10	137	1	109.72	*******
1	RF_ctg_51492_129R	17.293	10	136	2	108.74	*******
1	RF_ctg_16822_399R	17.293	10	136	2	108.74	*******
1	RF_ctg_38897_147F	17.293	10	137	1	109.72	*******
1	RF_ctg_62286_333F	18.069	11	136	1	106.29	*******
1	RF_ctg_11861_1010U	21.905	16	131	1	89.97	*******
1	RF_ctg_7761_335U	24.253	19	127	2	79.89	*******
1	RF_ctg_42811_194F	24.253	19	128	1	80.82	*******
1	RF_ctg_42629_612U	24.934	20	126	2	76.96	*******
1	RF_ctg_40285_80F	30.654	28	119	1	56.33	*******
1	RF_ctg_22241_306R	30.654	28	119	1	56.33	*******
1	RF_ctg_48992_211R	30.654	28	119	1	56.33	*******
1	RF_ctg_13733_302F	30.654	28	119	1	56.33	*******
1	RF_ctg_37027_891R	32.727	28	116	4	53.78	*******
1	RF_ctg_37737_846F	36.228	36	110	2	37.51	*******
1	RF_ctg_60957_323R	37.598	38	109	1	34.29	*******
1	RF_ctg_38523_508U	38.279	37	101	10	29.68	*******
1	RF_ctg_41036_951F	38.959	40	97	11	23.72	*******
1	RF_ctg_62177_303F	38.959	40	107	1	30.54	*******
1	RF_ctg_37213_395R	39.639	41	105	2	28.05	*******
1	RF_ctg_60733_467R	41.716	44	103	1	23.68	*******
1	RF_ctg_21934_74F	46.695	50	96	2	14.49	******
1	RF_ctg_37220_495F	52.427	59	88	1	5.72	**
1	RF_ctg_11815_230F	52.427	59	88	1	5.72	**
1	RF_ctg_23230_355F	53.108	60	87	1	4.96	**
1	RF_ctg_12679_629F	53.108	59	87	2	5.37	**
1	RF_ctg_40223_104F	55.89	62	83	3	3.04	*
1	RF_ctg_40722_128F	61.614	68	76	4	0.44	-
1	RF_ctg_42030_644R	61.614	68	79	1	0.82	-
1	RF_ctg_40505_188R	69.66	79	67	2	0.99	-
1	RF_ctg_38469_154F	69.66	79	68	1	0.82	-
1	RF_ctg_20998_531F	72.439	79	68	1	0.82	-
1	RF_ctg_12105_426U	75.217	83	64	1	2.46	-
1	RF_ctg_11870_476R	75.898	83	63	2	2.74	*
1	RF_ctg_62613_100F	75.898	84	63	1	3	*
1	RF_ctg_39865_165F	82.382	89	57	2	7.01	***
1	RF_ctg_37908_865F	82.382	89	58	1	6.54	**
1	RF_ctg_60295_692R	85.88	90	56	2	7.92	****
1	RF_ctg_42468_500F	88.658	90	56	2	7.92	****
1	RF_ctg_48831_196F	88.658	89	56	3	7.51	***
1	RF_ctg_42227_326F	88.658	90	57	1	7.41	***
1	RF_ctg_37050_1538R	88.658	90	56	2	7.92	****
1	RF_ctg_7996_156R	92.893	87	59	2	5.37	**
1	RF_ctg_12705_451U	94.966	91	56	1	8.33	****
1	RF_ctg_12466_531F	97.039	92	55	1	9.31	****
1	RF_ctg_52212_351R	102.011	89	58	1	6.54	**
1	RF_ctg_15923_1263F	106.991	88	59	1	5.72	**
1	RF_ctg_37896_131F	106.991	88	59	1	5.72	**
1	RF_ctg_48735_114R	109.06	87	59	2	5.37	**
1	RF_ctg_12361_973R	114.033	84	63	1	3	*
1	RF_ctg_13496_143F	118.264	82	65	1	1.97	-
1	RF_ctg_18495_132F	120.333	82	64	2	2.22	-
1	RF_ctg_6939_259R	120.333	83	64	1	2.46	-
1	RF_ctg_38164_235F	121.014	81	62	5	2.52	-
1	RF_ctg_37994_293R	122.384	84	63	1	3	*
1	RF_ctg_38442_545R	123.064	85	61	2	3.95	**
1	RF_ctg_62951_244R	123.064	85	62	1	3.6	*
1	RF_ctg_14276_1124R	123.064	85	61	2	3.95	**
1	RF_ctg_1705_274F	123.064	85	62	1	3.6	*
1	RF_ctg_22725_153R	123.064	85	62	1	3.6	*
1	RF_ctg_49436_403F	123.064	85	62	1	3.6	*
1	RF_ctg_41508_129R	123.064	85	62	1	3.6	*
1	RF_ctg_12420_125R	123.744	86	61	1	4.25	**
1	RF_ctg_38564_749U	124.424	85	62	1	3.6	*
1	RF_ctg_47138_186F	124.424	85	62	1	3.6	*
1	RF_ctg_51010_341R	125.108	83	62	3	3.04	*
1	RF_ctg_62395_309R	125.788	85	61	2	3.95	**
1	RF_ctg_37143_492R	126.469	84	63	1	3	*
1	RF_ctg_40168_854F	128.542	83	64	1	2.46	-
1	RF_ctg_13884_775R	129.222	79	62	7	2.05	-
1	RF_ctg_39976_446R	129.222	84	63	1	3	*
1	RF_ctg_12204_1206F	129.954	83	63	2	2.74	*
1	RF_ctg_50639_156R	138.784	84	61	3	3.65	*
1	RF_ctg_16315_283R	145.299	84	62	2	3.32	*
1	RF_ctg_13590_447F	147.389	87	60	1	4.96	**
1	RF_ctg_61033_193F	154.687	88	58	2	6.16	**
1	RF_ctg_38162_295F	158.468	88	54	6	8.14	****
1	RF_ctg_15042_554F	167.098	90	56	2	7.92	****
1	RF_ctg_60473_287R	173.597	91	56	1	8.33	****
1	RF_ctg_23148_212F	176.386	87	57	4	6.25	**
1	RF_ctg_42096_107F	176.386	87	60	1	4.96	**
1	RF_ctg_56660_92F	176.386	86	59	3	5.03	**
1	RF_ctg_15632_245F	179.888	84	58	6	4.76	**
1	RF_ctg_60683_328F	180.575	82	64	2	2.22	-
1	RF_ctg_16250_550R	187.838	77	69	2	0.44	-
1	RF_ctg_37906_737F	189.914	76	69	3	0.34	-
1	RF_ctg_38135_240R	189.914	76	71	1	0.17	-
1	RF_ctg_57539_91F	194.883	79	68	1	0.82	-
1	RF_ctg_38125_225R	194.883	79	68	1	0.82	-
1	RF_ctg_51988_132F	194.883	79	68	1	0.82	-
1	RF_ctg_38997_580F	194.883	79	68	1	0.82	-
1	RF_ctg_14755_995F	194.883	79	68	1	0.82	-
1	RF_ctg_12069_1671F	195.563	77	69	2	0.44	-
1	RF_ctg_42024_889R	195.563	78	69	1	0.55	-
1	RF_ctg_42405_162F	196.933	77	69	2	0.44	-
1	RF_ctg_60645_1393F	196.933	78	69	1	0.55	-
1	RF_ctg_60984_752F	201.294	72	72	4	0	-
2	RF_ctg_38188_1158F	0	71	76	1	0.17	-
2	RF_ctg_20006_222R	2.083	71	75	2	0.11	-
2	RF_ctg_16959_686F	2.083	72	75	1	0.06	-
2	RF_ctg_41471_232R	3.453	72	74	2	0.03	-
2	RF_ctg_23387_141R	3.453	71	75	2	0.11	-
2	RF_ctg_62085_234R	4.134	70	74	4	0.11	-
2	RF_ctg_42244_166F	4.134	73	74	1	0.01	-
2	RF_ctg_21869_76F	4.134	70	64	14	0.27	-
2	RF_ctg_62601_190F	4.134	73	70	5	0.06	-
2	RF_ctg_15304_588F	6.203	73	73	2	0	-
2	RF_ctg_15762_243F	6.203	74	73	1	0.01	-
2	RF_ctg_21789_287F	6.883	73	74	1	0.01	-
2	RF_ctg_23344_521R	6.883	73	73	2	0	-
2	RF_ctg_40705_141F	6.883	73	74	1	0.01	-
2	RF_ctg_11921_803F	8.253	73	73	2	0	-
2	RF_ctg_1111_60F	8.253	73	74	1	0.01	-
2	RF_ctg_27311_59R	10.333	75	70	3	0.17	-
2	RF_ctg_60425_805R	14.778	77	69	2	0.44	-
2	RF_ctg_60542_291F	27.593	79	68	1	0.82	-
2	RF_ctg_24125_120U	27.593	79	67	2	0.99	-
2	RF_ctg_42758_422F	28.273	80	66	2	1.34	-
2	RF_ctg_18198_555R	28.273	80	66	2	1.34	-
2	RF_ctg_37823_774R	35.544	80	67	1	1.15	-
2	RF_ctg_37546_657F	36.914	79	67	2	0.99	-
2	RF_ctg_15425_889F	42.642	84	63	1	3	*
2	RF_ctg_12006_1177F	44.015	84	62	2	3.32	*
2	RF_ctg_5122_73R	44.015	84	63	1	3	*
2	RF_ctg_16747_591F	44.015	83	63	2	2.74	*
2	RF_ctg_37205_686F	44.015	83	60	5	3.7	*
2	RF_ctg_12179_1606R	44.015	84	63	1	3	*
2	RF_ctg_59879_1064R	44.702	82	63	3	2.49	-
2	RF_ctg_648_198F	48.204	84	63	1	3	*
2	RF_ctg_48897_136R	52.432	82	65	1	1.97	-
2	RF_ctg_42136_1286R	54.504	81	66	1	1.53	-
2	RF_ctg_37776_1623F	54.504	80	66	2	1.34	-
2	RF_ctg_41347_266R	58.732	79	67	2	0.99	-
2	RF_ctg_40256_524F	58.732	80	67	1	1.15	-
2	RF_ctg_39962_934F	58.732	79	63	6	1.8	-
2	RF_ctg_40457_461F	60.102	80	67	1	1.15	-
2	RF_ctg_16076_576F	60.783	77	68	3	0.56	-
2	RF_ctg_37858_1393U	66.503	79	68	1	0.82	-
2	RF_ctg_16158_770R	67.183	78	69	1	0.55	-
2	RF_ctg_41870_701R	67.183	78	69	1	0.55	-
2	RF_ctg_2192_49R	71.411	80	67	1	1.15	-
2	RF_ctg_16434_609F	72.781	80	67	1	1.15	-
2	RF_ctg_22416_290F	76.279	79	67	2	0.99	-
2	RF_ctg_48760_257R	76.959	72	68	8	0.11	-
2	RF_ctg_60252_747F	76.959	78	69	1	0.55	-
2	RF_ctg_37859_200R	77.64	77	70	1	0.33	-
2	RF_ctg_430_674F	79.709	75	71	2	0.11	-
2	RF_ctg_12264_1529U	79.709	76	71	1	0.17	-
2	RF_ctg_4390_122F	79.709	76	71	1	0.17	-
2	RF_ctg_37219_1350U	83.207	77	68	3	0.56	-
2	RF_ctg_37164_1281R	83.887	76	71	1	0.17	-
2	RF_ctg_2205_61F	83.887	76	71	1	0.17	-
2	RF_ctg_17522_347F	83.887	76	71	1	0.17	-
2	RF_ctg_40858_472F	84.571	75	72	1	0.06	-
2	RF_ctg_15524_587F	85.944	77	70	1	0.33	-
2	RF_ctg_42022_161R	85.944	77	70	1	0.33	-
2	RF_ctg_60149_757F	85.944	77	70	1	0.33	-
2	RF_ctg_36991_520R	90.172	83	63	2	2.74	*
2	RF_ctg_15405_305F	90.172	83	64	1	2.46	-
2	RF_ctg_38333_347F	95.141	86	61	1	4.25	**
2	RF_ctg_12186_335U	98.639	85	62	1	3.6	*
2	RF_ctg_48746_961F	100.708	83	62	3	3.04	*
2	RF_ctg_12087_1018F	101.388	83	64	1	2.46	-
2	RF_ctg_1417_265F	110.235	79	68	1	0.82	-
2	RF_ctg_48625_385R	110.235	79	68	1	0.82	-
2	RF_ctg_11913_666U	115.203	78	67	3	0.83	-
2	RF_ctg_16032_831R	115.884	81	66	1	1.53	-
2	RF_ctg_3520_93F	115.884	81	66	1	1.53	-
2	RF_ctg_13499_386F	115.884	81	66	1	1.53	-
2	RF_ctg_7209_150R	117.254	81	66	1	1.53	-
2	RF_ctg_37209_1327F	117.254	81	65	2	1.75	-
2	RF_ctg_12647_400F	120.032	81	66	1	1.53	-
2	RF_ctg_42600_653F	120.032	81	66	1	1.53	-
2	RF_ctg_15820_1172R	125.753	77	70	1	0.33	-
2	RF_ctg_39874_204F	126.433	76	71	1	0.17	-
2	RF_ctg_60579_345R	128.474	74	72	2	0.03	-
2	RF_ctg_17835_247R	128.481	74	72	2	0.03	-
2	RF_ctg_38751_718U	128.494	74	72	2	0.03	-
2	RF_ctg_60385_270R	128.501	75	72	1	0.06	-
2	RF_ctg_13160_1040F	129.181	73	73	2	0	-
2	RF_ctg_50695_252R	131.96	73	71	4	0.03	-
2	RF_ctg_37319_310F	131.96	75	71	2	0.11	-
2	RF_ctg_62224_120F	131.96	76	69	3	0.34	-
2	RF_ctg_37351_1281U	131.96	76	71	1	0.17	-
2	RF_ctg_13720_247F	131.96	75	71	2	0.11	-
2	RF_ctg_14344_1387F	131.96	76	71	1	0.17	-
2	RF_ctg_9438_266R	131.96	76	71	1	0.17	-
2	RF_ctg_37318_537F	131.96	76	71	1	0.17	-
2	RF_ctg_39752_1143F	131.96	76	71	1	0.17	-
2	RF_ctg_15984_379F	131.96	76	71	1	0.17	-
2	RF_ctg_11983_1154R	131.96	75	71	2	0.11	-
2	RF_ctg_16230_186F	131.96	76	71	1	0.17	-
2	RF_ctg_49337_205F	131.96	74	71	3	0.06	-
2	RF_ctg_25443_171R	131.96	76	71	1	0.17	-
2	RF_ctg_21315_264F	132.64	75	72	1	0.06	-
2	RF_ctg_38364_425F	134.01	77	70	1	0.33	-
2	RF_ctg_40464_140R	134.01	77	70	1	0.33	-
2	RF_ctg_56593_279U	134.01	77	70	1	0.33	-
2	RF_ctg_16074_553R	134.01	77	70	1	0.33	-
2	RF_ctg_40887_312R	134.01	76	68	4	0.44	-
2	RF_ctg_60191_415F	134.01	76	69	3	0.34	-
2	RF_ctg_51107_235U	134.01	77	70	1	0.33	-
2	RF_ctg_47721_267F	134.01	77	69	2	0.44	-
2	RF_ctg_60492_675R	134.01	77	70	1	0.33	-
2	RF_ctg_13961_1176R	134.01	77	69	2	0.44	-
2	RF_ctg_12043_1495F	134.69	75	71	2	0.11	-
2	RF_ctg_60195_1190R	136.76	73	74	1	0.01	-
2	RF_ctg_22644_87U	139.538	71	76	1	0.17	-
2	RF_ctg_37591_1347F	139.538	71	75	2	0.11	-
2	RF_ctg_38106_161F	140.218	72	75	1	0.06	-
2	RF_ctg_17196_489F	140.899	73	74	1	0.01	-
2	RF_ctg_59945_896F	143.674	72	74	2	0.03	-
2	RF_ctg_1216_61R	143.677	73	74	1	0.01	-
2	RF_ctg_14345_89F	147.179	70	76	2	0.25	-
2	RF_ctg_62188_292F	147.859	70	76	2	0.25	-
2	RF_ctg_49203_519F	149.928	70	76	2	0.25	-
2	RF_ctg_56544_105F	151.298	70	77	1	0.33	-
2	RF_ctg_48145_486F	154.08	68	79	1	0.82	-
2	RF_ctg_28231_313R	155.453	70	77	1	0.33	-
2	RF_ctg_37764_534F	172.147	63	83	2	2.74	*
2	RF_ctg_15133_839F	172.147	63	84	1	3	*
2	RF_ctg_37874_1364F	172.855	61	80	7	2.56	-
3	RF_ctg_39801_707F	0	63	81	4	2.25	-
3	RF_ctg_13907_344F	2.133	60	87	1	4.96	**
3	RF_ctg_38043_464F	2.133	60	87	1	4.96	**
3	RF_ctg_37659_1261F	2.813	59	88	1	5.72	**
3	RF_ctg_37128_983F	4.882	56	90	2	7.92	****
3	RF_ctg_48766_98R	4.882	56	90	2	7.92	****
3	RF_ctg_37872_105F	5.563	55	92	1	9.31	****
3	RF_ctg_48488_364F	6.243	56	91	1	8.33	****
3	RF_ctg_42781_171F	7.616	54	93	1	10.35	****
3	RF_ctg_60876_676F	9.685	51	96	1	13.78	******
3	RF_ctg_16237_232F	12.468	49	98	1	16.33	*******
3	RF_ctg_38222_193R	21.314	39	108	1	32.39	*******
3	RF_ctg_21953_133R	21.314	39	107	2	31.67	*******
3	RF_ctg_22169_328F	22.994	37	109	2	35.51	*******
3	RF_ctg_60738_201F	23.791	36	97	15	27.98	*******
3	RF_ctg_48669_389F	24.608	35	112	1	40.33	*******
3	RF_ctg_48964_143U	25.415	34	110	4	40.11	*******
3	RF_ctg_38114_1332U	25.415	34	111	3	40.89	*******
3	RF_ctg_40864_86R	25.415	34	112	2	41.67	*******
3	RF_ctg_9541_90R	28.913	32	111	5	43.64	*******
3	RF_ctg_40338_581R	28.913	33	114	1	44.63	*******
3	RF_ctg_48317_556R	28.913	33	114	1	44.63	*******
3	RF_ctg_51658_89R	28.913	33	113	2	43.84	*******
3	RF_ctg_14472_84R	30.283	35	112	1	40.33	*******
3	RF_ctg_40017_236F	30.283	35	112	1	40.33	*******
3	RF_ctg_39048_394F	30.283	35	112	1	40.33	*******
3	RF_ctg_13063_406U	30.964	34	112	2	41.67	*******
3	RF_ctg_22973_183R	30.964	34	113	1	42.46	*******
3	RF_ctg_40661_416R	30.964	34	113	1	42.46	*******
3	RF_ctg_51837_466F	32.334	34	113	1	42.46	*******
3	RF_ctg_48167_330F	33.014	33	114	1	44.63	*******
3	RF_ctg_42081_186R	33.014	33	114	1	44.63	*******
3	RF_ctg_37001_534U	35.792	35	112	1	40.33	*******
3	RF_ctg_14962_481F	35.792	35	112	1	40.33	*******
3	RF_ctg_39319_327F	36.473	34	113	1	42.46	*******
3	RF_ctg_12430_293R	36.473	34	113	1	42.46	*******
3	RF_ctg_14037_1044F	36.473	34	112	2	41.67	*******
3	RF_ctg_39970_624R	37.153	35	112	1	40.33	*******
3	RF_ctg_13509_97R	37.153	35	112	1	40.33	*******
3	RF_ctg_40387_112F	37.153	35	112	1	40.33	*******
3	RF_ctg_38204_931F	37.153	35	112	1	40.33	*******
3	RF_ctg_51299_139F	37.153	35	112	1	40.33	*******
3	RF_ctg_13872_226F	37.153	35	112	1	40.33	*******
3	RF_ctg_48684_206R	37.153	34	111	3	40.89	*******
3	RF_ctg_42340_180F	37.153	35	109	4	38.03	*******
3	RF_ctg_60274_1037R	37.153	35	112	1	40.33	*******
3	RF_ctg_39922_167F	37.153	35	112	1	40.33	*******
3	RF_ctg_40449_183F	37.153	35	112	1	40.33	*******
3	RF_ctg_15033_303R	37.153	35	112	1	40.33	*******
3	RF_ctg_62361_349F	37.153	34	112	2	41.67	*******
3	RF_ctg_12562_252R	37.153	35	111	2	39.56	*******
3	RF_ctg_48861_586R	37.153	35	112	1	40.33	*******
3	RF_ctg_39839_384R	38.523	37	110	1	36.25	*******
3	RF_ctg_61041_695R	38.523	36	110	2	37.51	*******
3	RF_ctg_60219_810R	39.203	36	111	1	38.27	*******
3	RF_ctg_59760_795F	41.982	34	113	1	42.46	*******
3	RF_ctg_48275_589R	41.982	34	112	2	41.67	*******
3	RF_ctg_26275_152R	41.982	34	113	1	42.46	*******
3	RF_ctg_23377_248R	41.982	34	113	1	42.46	*******
3	RF_ctg_7374_120F	41.982	34	112	2	41.67	*******
3	RF_ctg_21317_743F	42.662	35	111	2	39.56	*******
3	RF_ctg_60342_373F	43.342	34	113	1	42.46	*******
3	RF_ctg_41126_132R	44.712	32	115	1	46.86	*******
3	RF_ctg_37191_202F	44.712	32	115	1	46.86	*******
3	RF_ctg_19011_77F	44.712	31	113	4	46.69	*******
3	RF_ctg_16526_247F	44.712	32	113	3	45.25	*******
3	RF_ctg_51911_379F	44.712	32	114	2	46.05	*******
3	RF_ctg_50536_172R	45.392	31	115	2	48.33	*******
3	RF_ctg_51842_183F	46.762	29	118	1	53.88	*******
3	RF_ctg_23601_378R	46.962	27	112	9	51.98	*******
3	RF_ctg_16326_338F	47.441	28	119	1	56.33	*******
3	RF_ctg_42048_913F	47.441	28	119	1	56.33	*******
3	RF_ctg_21380_548F	50.219	24	123	1	66.67	*******
3	RF_ctg_14549_542R	51.589	24	122	2	65.78	*******
3	RF_ctg_37073_1561F	51.589	24	123	1	66.67	*******
3	RF_ctg_16583_250R	51.589	24	123	1	66.67	*******
3	RF_ctg_48629_279F	58.073	27	120	1	58.84	*******
3	RF_ctg_13494_175R	58.073	27	119	2	57.97	*******
3	RF_ctg_60720_210R	66.92	25	122	1	64.01	*******
3	RF_ctg_38605_737R	67.6	26	120	2	60.52	*******
3	RF_ctg_13561_178F	67.6	26	121	1	61.39	*******
3	RF_ctg_12225_1857F	70.378	30	116	2	50.66	*******
3	RF_ctg_60213_599R	70.378	30	116	2	50.66	*******
3	RF_ctg_26103_166R	71.059	31	115	2	48.33	*******
3	RF_ctg_18196_177R	71.739	32	114	2	46.05	*******
3	RF_ctg_12387_329F	71.739	32	114	2	46.05	*******
3	RF_ctg_15782_166R	72.419	33	113	2	43.84	*******
3	RF_ctg_42795_202F	75.198	35	112	1	40.33	*******
3	RF_ctg_40565_180F	75.198	35	112	1	40.33	*******
3	RF_ctg_37281_903F	78.699	40	107	1	30.54	*******
3	RF_ctg_50797_715R	83.672	47	100	1	19.11	*******
3	RF_ctg_40799_203F	83.672	47	100	1	19.11	*******
4	RF_ctg_62134_306R	0	68	79	1	0.82	-
4	RF_ctg_13030_1307F	0.687	61	80	7	2.56	-
4	RF_ctg_24999_186F	0.687	67	80	1	1.15	-
4	RF_ctg_37695_420R	1.367	66	81	1	1.53	-
4	RF_ctg_20418_329R	2.741	64	82	2	2.22	-
4	RF_ctg_14848_987R	5.519	62	84	2	3.32	*
4	RF_ctg_40248_378F	9.021	61	86	1	4.25	**
4	RF_ctg_22196_406F	9.021	61	86	1	4.25	**
4	RF_ctg_39774_324F	9.701	59	87	2	5.37	**
4	RF_ctg_1578_87F	9.701	60	80	8	2.86	*
4	RF_ctg_37312_884F	21.891	64	83	1	2.46	-
4	RF_ctg_49006_132R	23.96	63	84	1	3	*
4	RF_ctg_14696_201F	31.239	69	75	4	0.25	-
4	RF_ctg_60698_341U	31.919	69	76	3	0.34	-
4	RF_ctg_37670_1075U	33.296	70	76	2	0.25	-
4	RF_ctg_51183_514R	36.801	71	76	1	0.17	-
4	RF_ctg_15294_356R	39.583	71	76	1	0.17	-
4	RF_ctg_60478_225R	40.263	72	74	2	0.03	-
4	RF_ctg_14059_164R	40.263	72	74	2	0.03	-
4	RF_ctg_12486_1736F	44.491	70	76	2	0.25	-
4	RF_ctg_37763_779F	44.491	70	77	1	0.33	-
4	RF_ctg_37195_824F	45.172	69	78	1	0.55	-
4	RF_ctg_48791_292F	45.852	70	77	1	0.33	-
4	RF_ctg_42865_77F	45.852	70	76	2	0.25	-
4	RF_ctg_59921_656F	45.852	70	72	6	0.03	-
4	RF_ctg_14301_298F	47.222	71	75	2	0.11	-
4	RF_ctg_24572_89R	47.902	73	74	1	0.01	-
4	RF_ctg_37424_1784R	48.582	74	72	2	0.03	-
4	RF_ctg_62399_201R	48.582	74	73	1	0.01	-
4	RF_ctg_48797_328U	48.582	74	72	2	0.03	-
4	RF_ctg_21341_635R	48.582	74	71	3	0.06	-
4	RF_ctg_48881_882R	48.582	74	72	2	0.03	-
4	RF_ctg_14834_863F	48.582	74	73	1	0.01	-
4	RF_ctg_38646_392F	49.263	75	70	3	0.17	-
4	RF_ctg_60593_425F	49.943	74	73	1	0.01	-
4	RF_ctg_60325_524F	49.943	74	73	1	0.01	-
4	RF_ctg_60661_324F	52.012	73	74	1	0.01	-
4	RF_ctg_13908_330F	52.012	73	74	1	0.01	-
4	RF_ctg_43078_525R	61.672	73	73	2	0	-
4	RF_ctg_14112_116F	62.352	75	72	1	0.06	-
4	RF_ctg_14954_613R	66.58	81	66	1	1.53	-
4	RF_ctg_50917_96F	67.26	80	67	1	1.15	-
4	RF_ctg_38953_372R	67.26	80	66	2	1.34	-
4	RF_ctg_60259_420F	71.488	84	63	1	3	*
4	RF_ctg_50586_517F	72.168	83	64	1	2.46	-
4	RF_ctg_11951_1025U	72.849	84	63	1	3	*
4	RF_ctg_24728_162F	75.627	86	51	11	8.94	****
4	RF_ctg_62122_388R	75.627	86	61	1	4.25	**
4	RF_ctg_38633_177R	76.307	87	60	1	4.96	**
4	RF_ctg_15840_378F	84.362	90	57	1	7.41	***
4	RF_ctg_63036_174R	86.438	89	57	2	7.01	***
4	RF_ctg_2171_63F	86.438	89	58	1	6.54	**
4	RF_ctg_4261_185F	86.438	89	59	0	6.08	**
4	RF_ctg_37734_793F	96.098	94	53	1	11.44	*****
4	RF_ctg_41893_501F	96.098	94	53	1	11.44	*****
4	RF_ctg_11888_823R	96.098	93	53	2	10.96	*****
4	RF_ctg_25912_249F	96.098	94	53	1	11.44	*****
4	RF_ctg_16701_619F	97.468	94	53	1	11.44	*****
4	RF_ctg_16267_267F	97.468	94	52	2	12.08	*****
4	RF_ctg_38909_175U	99.685	91	55	2	8.88	****
4	RF_ctg_42108_322R	105.092	90	57	1	7.41	***
4	RF_ctg_62285_445F	105.092	90	54	4	9	****
4	RF_ctg_38912_544F	109.478	92	54	2	9.89	****
4	RF_ctg_3587_207R	109.478	92	55	1	9.31	****
4	RF_ctg_24721_317F	110.848	93	54	1	10.35	****
4	RF_ctg_40456_969F	111.529	93	53	2	10.96	*****
4	RF_ctg_38098_135F	111.529	93	52	3	11.59	*****
4	RF_ctg_43744_93F	121.188	91	56	1	8.33	****
4	RF_ctg_60680_127F	121.188	91	56	1	8.33	****
4	RF_ctg_38233_235F	121.188	91	56	1	8.33	****
4	RF_ctg_40163_213F	123.265	88	59	1	5.72	**
4	RF_ctg_37111_196R	124.634	85	58	5	5.1	**
4	RF_ctg_40584_288F	125.318	87	60	1	4.96	**
5	RF_ctg_42194_660F	0	67	80	1	1.15	-
5	RF_ctg_38202_369R	3.52	64	80	4	1.78	-
5	RF_ctg_62767_65F	4.9	62	85	1	3.6	*
5	RF_ctg_37348_1548F	6.28	62	85	1	3.6	*
5	RF_ctg_52030_54R	7.612	63	83	2	2.74	*
5	RF_ctg_62936_60R	7.666	63	83	2	2.74	*
5	RF_ctg_10353_77R	9.036	64	83	1	2.46	-
5	RF_ctg_13965_173F	9.716	65	82	1	1.97	-
5	RF_ctg_15243_468R	14.685	68	79	1	0.82	-
5	RF_ctg_62180_387F	18.183	65	82	1	1.97	-
5	RF_ctg_12659_741F	20.252	64	81	3	1.99	-
5	RF_ctg_8081_188F	20.933	65	82	1	1.97	-
5	RF_ctg_2460_133F	20.933	62	82	4	2.78	*
5	RF_ctg_37243_797F	21.613	64	83	1	2.46	-
5	RF_ctg_20217_534F	24.391	62	86	0	3.89	**
5	RF_ctg_38509_133R	24.391	62	84	2	3.32	*
5	RF_ctg_14195_121F	27.17	58	89	1	6.54	**
5	RF_ctg_8058_123R	27.17	57	89	2	7.01	***
5	RF_ctg_42850_143F	30.077	60	87	1	4.96	**
5	RF_ctg_39943_161F	31.503	61	84	3	3.65	*
5	RF_ctg_37110_388F	41.756	63	84	1	3	*
5	RF_ctg_38119_747F	42.457	62	85	1	3.6	*
5	RF_ctg_21463_180F	42.457	62	85	1	3.6	*
5	RF_ctg_62251_114F	42.457	60	82	6	3.41	*
5	RF_ctg_38076_420F	44.529	63	84	1	3	*
5	RF_ctg_12662_571F	48.031	62	85	1	3.6	*
5	RF_ctg_38586_1156R	48.711	59	84	5	4.37	**
5	RF_ctg_37227_359F	50.081	61	86	1	4.25	**
5	RF_ctg_15197_244F	50.081	61	86	1	4.25	**
5	RF_ctg_12372_835F	50.762	61	85	2	3.95	**
5	RF_ctg_12137_676F	50.762	62	84	2	3.32	*
5	RF_ctg_38305_233R	50.762	62	85	1	3.6	*
5	RF_ctg_38167_646R	50.762	61	84	3	3.65	*
5	RF_ctg_22415_164R	50.762	61	85	2	3.95	**
5	RF_ctg_21981_240F	50.762	62	84	2	3.32	*
5	RF_ctg_61943_491F	50.762	62	85	1	3.6	*
5	RF_ctg_15653_227R	50.762	62	85	1	3.6	*
5	RF_ctg_53186_212U	50.762	62	83	3	3.04	*
5	RF_ctg_40491_224F	50.762	62	84	2	3.32	*
5	RF_ctg_39679_341R	50.762	62	83	3	3.04	*
5	RF_ctg_38648_676F	50.762	62	85	1	3.6	*
5	RF_ctg_39278_650F	50.762	62	85	1	3.6	*
5	RF_ctg_38420_1253F	50.762	62	85	1	3.6	*
5	RF_ctg_14065_144F	50.762	62	85	1	3.6	*
5	RF_ctg_37803_1052F	50.762	62	85	1	3.6	*
5	RF_ctg_37244_232F	50.762	62	78	8	1.83	-
5	RF_ctg_60414_718F	52.131	62	85	1	3.6	*
5	RF_ctg_22425_390F	52.815	60	86	2	4.63	**
5	RF_ctg_38930_790R	59.307	62	85	1	3.6	*
5	RF_ctg_26917_259F	63.546	66	80	2	1.34	-
5	RF_ctg_38091_731R	67.781	65	81	2	1.75	-
5	RF_ctg_37553_1834F	69.154	66	81	1	1.53	-
5	RF_ctg_12348_1264F	71.227	67	80	1	1.15	-
5	RF_ctg_1369_268R	71.227	67	78	3	0.83	-
5	RF_ctg_37072_1058F	71.227	66	80	2	1.34	-
5	RF_ctg_39071_220U	80.887	70	76	2	0.25	-
5	RF_ctg_13851_1049F	81.629	69	72	7	0.06	-
5	RF_ctg_37087_998R	90.411	71	76	1	0.17	-
5	RF_ctg_21788_138R	92.48	68	78	2	0.68	-
5	RF_ctg_24522_197R	92.48	68	79	1	0.82	-
5	RF_ctg_15900_218R	93.16	69	77	2	0.44	-
5	RF_ctg_62593_226F	93.841	70	77	1	0.33	-
5	RF_ctg_15148_501R	95.91	71	75	2	0.11	-
5	RF_ctg_48965_551R	95.91	71	75	2	0.11	-
5	RF_ctg_60612_461F	95.91	69	74	5	0.17	-
5	RF_ctg_39371_425F	95.91	71	75	2	0.11	-
5	RF_ctg_9913_162R	95.91	70	76	2	0.25	-
5	RF_ctg_13290_355R	95.91	71	75	2	0.11	-
5	RF_ctg_42824_334F	95.91	71	76	1	0.17	-
5	RF_ctg_7096_281F	96.59	69	77	2	0.44	-
5	RF_ctg_21940_288F	98.659	71	76	1	0.17	-
5	RF_ctg_11866_737R	100.029	70	76	2	0.25	-
5	RF_ctg_15244_162F	100.713	71	75	2	0.11	-
5	RF_ctg_13756_577R	101.397	73	74	1	0.01	-
5	RF_ctg_41649_213R	101.43	72	74	2	0.03	-
5	RF_ctg_14423_965F	102.766	72	74	2	0.03	-
5	RF_ctg_61834_236F	104.835	71	75	2	0.11	-
5	RF_ctg_15769_391F	104.835	72	75	1	0.06	-
5	RF_ctg_13960_220F	110.989	73	72	3	0.01	-
5	RF_ctg_40403_326R	117.182	76	65	7	0.86	-
5	RF_ctg_51129_348F	117.879	80	67	1	1.15	-
6	RF_ctg_60270_742U	0	89	58	1	6.54	**
6	RF_ctg_23045_217R	13.112	72	74	2	0.03	-
6	RF_ctg_39020_403F	13.909	70	76	2	0.25	-
6	RF_ctg_37080_916F	21.956	65	81	2	1.75	-
6	RF_ctg_39981_552F	21.956	66	81	1	1.53	-
6	RF_ctg_48169_1204F	22.636	65	81	2	1.75	-
6	RF_ctg_9709_230F	24.705	64	81	3	1.99	-
6	RF_ctg_40420_391U	26.075	64	81	3	1.99	-
6	RF_ctg_41253_483U	26.075	64	81	3	1.99	-
6	RF_ctg_40576_1042F	26.755	62	84	2	3.32	*
6	RF_ctg_14475_514F	27.552	62	84	2	3.32	*
6	RF_ctg_14000_397F	29.201	64	71	13	0.36	-
6	RF_ctg_21182_490R	30.877	60	83	5	3.7	*
6	RF_ctg_60426_1252R	30.877	63	84	1	3	*
6	RF_ctg_51393_161R	30.877	63	84	1	3	*
6	RF_ctg_40447_898R	30.877	63	83	2	2.74	*
6	RF_ctg_15783_136R	31.196	62	84	2	3.32	*
6	RF_ctg_48540_944F	31.555	62	85	1	3.6	*
6	RF_ctg_42648_307F	32.235	61	86	1	4.25	**
6	RF_ctg_51825_123F	32.235	61	86	1	4.25	**
6	RF_ctg_41344_935R	33.084	61	84	3	3.65	*
6	RF_ctg_39778_350R	35.695	62	84	2	3.32	*
6	RF_ctg_16972_514F	37.767	60	86	2	4.63	**
6	RF_ctg_14821_220R	42.74	56	91	1	8.33	****
6	RF_ctg_22251_283F	44.117	54	93	1	10.35	****
6	RF_ctg_30297_144R	66.839	53	94	1	11.44	*****
6	RF_ctg_12268_249F	68.213	53	94	1	11.44	*****
6	RF_ctg_18970_247R	68.893	52	94	2	12.08	*****
6	RF_ctg_41242_638F	68.893	52	95	1	12.58	******
6	RF_ctg_12143_954F	68.893	52	94	2	12.08	*****
6	RF_ctg_11867_396R	68.893	52	94	2	12.08	*****
6	RF_ctg_60787_229F	68.893	52	95	1	12.58	******
6	RF_ctg_40670_307F	69.573	51	96	1	13.78	******
6	RF_ctg_60189_161F	71.393	49	96	3	15.23	*******
6	RF_ctg_38068_835R	72.317	51	96	1	13.78	******
6	RF_ctg_11853_584F	74.386	50	97	1	15.03	******
6	RF_ctg_48896_546F	75.067	51	96	1	13.78	******
6	RF_ctg_62254_194F	75.067	51	96	1	13.78	******
6	RF_ctg_6942_320R	75.757	52	94	2	12.08	*****
6	RF_ctg_63003_396R	79.934	51	91	6	11.27	*****
6	RF_ctg_16328_86F	80.772	55	92	1	9.31	****
6	RF_ctg_39925_460R	82.887	58	89	1	6.54	**
6	RF_ctg_42595_2007R	83.591	57	90	1	7.41	***
6	RF_ctg_18874_164F	87.252	56	91	1	8.33	****
6	RF_ctg_37972_226U	89.749	51	92	5	11.76	*****
6	RF_ctg_41183_237U	93.171	53	93	2	10.96	*****
6	RF_ctg_62847_64R	93.185	54	93	1	10.35	****
6	RF_ctg_40495_249R	93.185	43	92	13	17.79	*******
6	RF_ctg_37498_774F	94.506	54	92	2	9.89	****
6	RF_ctg_60106_771F	94.553	54	92	2	9.89	****
6	RF_ctg_42755_495R	95.309	55	91	2	8.88	****
6	RF_ctg_60518_923R	100.958	61	85	2	3.95	**
6	RF_ctg_11854_66R	102.331	63	84	1	3	*
6	RF_ctg_16808_117R	102.331	63	83	2	2.74	*
6	RF_ctg_40165_463R	102.663	62	84	2	3.32	*
6	RF_ctg_37604_921F	103.009	62	85	1	3.6	*
6	RF_ctg_38075_649F	103.009	62	85	1	3.6	*
6	RF_ctg_38086_177F	103.009	62	85	1	3.6	*
6	RF_ctg_48614_1025F	107.237	66	81	1	1.53	-
6	RF_ctg_48477_420F	107.237	66	80	2	1.34	-
6	RF_ctg_2158_230F	107.237	66	80	2	1.34	-
6	RF_ctg_42667_344R	107.46	66	79	3	1.17	-
6	RF_ctg_37085_1071U	107.653	66	79	3	1.17	-
6	RF_ctg_39277_492R	107.751	66	79	3	1.17	-
6	RF_ctg_37699_1220R	107.914	67	79	2	0.99	-
6	RF_ctg_8295_64R	107.914	67	79	2	0.99	-
6	RF_ctg_12716_1864R	113.634	73	74	1	0.01	-
6	RF_ctg_51784_187R	113.645	72	73	3	0.01	-
6	RF_ctg_37782_417F	115.707	74	73	1	0.01	-
6	RF_ctg_12350_1003R	120.672	74	71	3	0.06	-
6	RF_ctg_60708_965R	120.682	75	65	8	0.71	-
6	RF_ctg_15880_153F	127.937	75	72	1	0.06	-
6	RF_ctg_60496_1288F	133.657	77	68	3	0.56	-
6	RF_ctg_60255_530R	133.685	77	68	3	0.56	-
6	RF_ctg_42901_191U	135.002	78	68	2	0.68	-
6	RF_ctg_40444_86R	135.023	78	68	2	0.68	-
6	RF_ctg_28187_360R	135.026	79	67	2	0.99	-
6	RF_ctg_14098_355R	135.706	78	68	2	0.68	-
6	RF_ctg_48161_346F	137.776	77	70	1	0.33	-
6	RF_ctg_12161_1197F	140.554	77	69	2	0.44	-
6	RF_ctg_12828_1089F	140.554	77	70	1	0.33	-
6	RF_ctg_23859_246U	140.554	69	69	10	0	-
6	RF_ctg_24555_246F	141.234	78	69	1	0.55	-
6	RF_ctg_48818_438F	146.203	81	66	1	1.53	-
6	RF_ctg_13001_1742F	146.883	82	65	1	1.97	-
6	RF_ctg_15919_117F	146.883	82	65	1	1.97	-
6	RF_ctg_38495_332F	146.883	82	64	2	2.22	-
6	RF_ctg_60159_783F	146.883	82	65	1	1.97	-
6	RF_ctg_37936_596F	146.883	82	64	2	2.22	-
6	RF_ctg_37957_1235F	147.178	82	64	2	2.22	-
6	RF_ctg_38524_1180R	147.561	83	63	2	2.74	*
6	RF_ctg_37149_384R	147.561	82	64	2	2.22	-
6	RF_ctg_21300_189R	147.561	83	64	1	2.46	-
6	RF_ctg_52860_225F	147.561	81	64	3	1.99	-
6	RF_ctg_52698_210R	147.561	83	63	2	2.74	*
6	RF_ctg_39785_822F	148.931	82	63	3	2.49	-
6	RF_ctg_40891_468F	148.931	82	64	2	2.22	-
7	RF_ctg_42841_505F	0	70	66	12	0.12	-
7	RF_ctg_14854_256F	3.047	64	81	3	1.99	-
7	RF_ctg_3082_241F	3.047	66	81	1	1.53	-
7	RF_ctg_40605_232R	8.768	73	73	2	0	-
7	RF_ctg_21349_79F	11.546	74	73	1	0.01	-
7	RF_ctg_62697_170F	11.546	74	73	1	0.01	-
7	RF_ctg_42228_153F	12.226	72	72	4	0	-
7	RF_ctg_13424_454R	15.005	75	72	1	0.06	-
7	RF_ctg_37815_365R	15.685	74	73	1	0.01	-
7	RF_ctg_13974_210F	17.754	77	70	1	0.33	-
7	RF_ctg_42665_766R	17.754	75	70	3	0.17	-
7	RF_ctg_14063_330F	23.116	82	65	1	1.97	-
7	RF_ctg_40743_230F	23.838	81	66	1	1.53	-
7	RF_ctg_40662_173R	24.549	82	65	1	1.97	-
7	RF_ctg_42659_571F	31.283	76	70	2	0.25	-
7	RF_ctg_7532_60U	31.994	77	69	2	0.44	-
7	RF_ctg_11947_1252R	31.994	78	69	1	0.55	-
7	RF_ctg_40286_231R	31.994	78	69	1	0.55	-
7	RF_ctg_1448_214F	31.994	77	69	2	0.44	-
7	RF_ctg_12422_644R	31.994	78	69	1	0.55	-
7	RF_ctg_51454_179R	32.675	79	68	1	0.82	-
7	RF_ctg_51088_468F	32.675	79	68	1	0.82	-
7	RF_ctg_42907_238F	32.675	79	68	1	0.82	-
7	RF_ctg_50789_237U	32.675	79	68	1	0.82	-
7	RF_ctg_38954_176F	34.045	79	68	1	0.82	-
7	RF_ctg_50602_385F	34.045	79	68	1	0.82	-
7	RF_ctg_37744_1359F	34.045	76	68	4	0.44	-
7	RF_ctg_37021_1407R	34.728	78	69	1	0.55	-
7	RF_ctg_37299_1116R	36.109	76	71	1	0.17	-
7	RF_ctg_50872_147R	36.806	75	72	1	0.06	-
7	RF_ctg_37909_193F	37.49	74	73	1	0.01	-
7	RF_ctg_48462_284F	38.174	73	74	1	0.01	-
7	RF_ctg_60448_1050F	38.857	72	75	1	0.06	-
7	RF_ctg_62079_100R	70.972	57	90	1	7.41	***
7	RF_ctg_40958_100U	74.048	60	86	2	4.63	**
7	RF_ctg_60205_145R	75.879	59	86	3	5.03	**
7	RF_ctg_49590_1164R	79.358	61	86	1	4.25	**
7	RF_ctg_15187_174F	79.358	61	86	1	4.25	**
7	RF_ctg_60444_290F	80.728	61	83	4	3.36	*
7	RF_ctg_39829_1100F	80.728	63	84	1	3	*
7	RF_ctg_48663_76R	85.701	64	82	2	2.22	-
7	RF_ctg_39998_447F	90.673	62	84	2	3.32	*
7	RF_ctg_41474_297F	92.742	60	87	1	4.96	**
7	RF_ctg_42262_622R	92.742	60	86	2	4.63	**
7	RF_ctg_38200_837F	92.742	60	87	1	4.96	**
7	RF_ctg_40731_198F	93.423	61	86	1	4.25	**
7	RF_ctg_12187_696F	94.792	63	84	1	3	*
7	RF_ctg_51518_106R	96.162	63	84	1	3	*
7	RF_ctg_39926_452F	96.162	62	83	3	3.04	*
7	RF_ctg_60470_369F	96.162	63	84	1	3	*
7	RF_ctg_39806_175R	97.532	63	84	1	3	*
7	RF_ctg_60651_1064F	104.02	66	79	3	1.17	-
7	RF_ctg_37053_1297R	106.089	68	77	3	0.56	-
7	RF_ctg_37860_243F	107.463	71	76	1	0.17	-
7	RF_ctg_12135_113R	108.833	69	78	1	0.55	-
7	RF_ctg_50887_234F	108.833	69	78	1	0.55	-
7	RF_ctg_38476_429F	108.833	69	78	1	0.55	-
7	RF_ctg_13486_203F	110.902	68	78	2	0.68	-
7	RF_ctg_38079_99F	110.902	68	79	1	0.82	-
8	RF_ctg_25165_84R	0	87	60	1	4.96	**
8	RF_ctg_17003_484F	2.087	85	61	2	3.95	**
8	RF_ctg_37910_971F	2.774	87	60	1	4.96	**
8	RF_ctg_62516_451F	2.774	87	59	2	5.37	**
8	RF_ctg_61829_330F	4.147	80	58	10	3.51	*
8	RF_ctg_38213_421F	6.22	90	57	1	7.41	***
8	RF_ctg_13538_172R	6.9	91	56	1	8.33	****
8	RF_ctg_28631_57F	8.274	93	46	9	15.89	*******
8	RF_ctg_433_147F	8.958	91	55	2	8.88	****
8	RF_ctg_21611_154R	10.331	94	52	2	12.08	*****
8	RF_ctg_41401_258R	12.404	95	51	2	13.26	******
8	RF_ctg_4305_193F	13.774	94	52	2	12.08	*****
8	RF_ctg_42826_141F	14.454	96	50	2	14.49	******
8	RF_ctg_17819_245F	21.713	96	51	1	13.78	******
8	RF_ctg_38355_370F	21.713	95	51	2	13.26	******
8	RF_ctg_43397_177F	23.786	84	52	12	7.53	***
8	RF_ctg_37917_693F	25.159	92	53	3	10.49	****
8	RF_ctg_12383_1241F	25.159	93	53	2	10.96	*****
8	RF_ctg_60572_239F	25.159	92	54	2	9.89	****
8	RF_ctg_21971_233F	27.941	89	58	1	6.54	**
8	RF_ctg_22065_123F	36.828	83	55	10	5.68	**
8	RF_ctg_39875_620F	47.494	87	59	2	5.37	**
8	RF_ctg_7407_105F	64.249	80	67	1	1.15	-
8	RF_ctg_12788_1561R	65.622	82	65	1	1.97	-
8	RF_ctg_14247_427F	71.369	82	65	1	1.97	-
8	RF_ctg_40080_290F	72.049	81	66	1	1.53	-
8	RF_ctg_61997_405F	72.049	81	65	2	1.75	-
8	RF_ctg_39847_815R	79.226	74	68	6	0.25	-
8	RF_ctg_21451_481F	79.986	74	73	1	0.01	-
8	RF_ctg_14320_514F	79.986	74	73	1	0.01	-
8	RF_ctg_12449_504R	82.055	75	71	2	0.11	-
8	RF_ctg_37294_1164F	82.735	73	73	2	0	-
8	RF_ctg_38393_556R	84.804	75	71	2	0.11	-
8	RF_ctg_40398_338F	86.874	76	71	1	0.17	-
8	RF_ctg_37725_403F	86.874	76	71	1	0.17	-
8	RF_ctg_15450_729F	89.652	74	72	2	0.03	-
8	RF_ctg_19131_354F	90.332	75	72	1	0.06	-
8	RF_ctg_37121_161F	90.332	75	72	1	0.06	-
8	RF_ctg_8743_92F	90.332	75	72	1	0.06	-
